# Supplementary material for: Cell-surface milieu remodeling in human dendritic cell activation
Source: J Immunol. Author manuscript; Available in PMC 2024 Oct 1. (PMC11408084; doi:10.4049/jimmunol.2400089)
Supplement: 2 [file NIHMS2013126-supplement-2.xlsx]

## Sheet: Tab 1
UniProtID	AccessionNumbers	GeneSymbol	ProteinName	NumPepsUnique	Species	ProteinMW	PercentCoverage	ScoreUnique	TMT_127:126, nostimctrl:stim2	TMT_127:128, nostimctrl:stimctrl	TMT_127:129, nostimctrl:nostim2	TMT_127:130, nostimctrl:nostim1	TMT_127:131, nostimctrl:stim1	TMT_130:126, nostim1:stim2	TMT_130:127, nostim1:nostimctrl	TMT_130:128, nostim1:stimctrl	TMT_130:129, nostim1:nostim2	TMT_130:131, nostim1:stim1	TMT_129:126, nostim2:stim2	TMT_129:127, nostim2:nostimctrl	TMT_129:128, nostim2:stimctrl	TMT_129:130, nostim2:nostim1	TMT_129:131, nostim2:stim1	TMT_128:126, stimctrl:stim2	TMT_128:127, stimctrl:nostimctrl	TMT_128:129, stimctrl:nostim2	TMT_128:130, stimctrl:nostim1	TMT_128:131, stimctrl:stim1	TMT_131:126, stim1:stim2	TMT_131:127, stim1:nostimctrl	TMT_131:128, stim1:stimctrl	TMT_131:129, stim1:nostim2	TMT_131:130, stim1:nostim1	TMT_126:127, stim2:nostimctrl	TMT_126:128, stim2:stimctrl	TMT_126:129, stim2:nostim2	TMT_126:130, stim2:nostim1	TMT_126:131, stim2:stim1
Q15149-3	Q15149-3|A0A087U6|A0A075B730|P58107	PLEC	Plectin	256	HUMAN	519962	49.2	3316.81	-3.877	-0.979	-4.38	-4.291	-4.208	0.282	4.291	3.662	-0.143	0.055	0.43	4.38	3.773	0.143	0.174	-3.35	0.979	-3.773	-3.662	-3.618	0.221	4.208	3.618	-0.174	-0.055	3.877	3.35	-0.43	-0.282	-0.221
Q09666	Q09666|Q09666-2|E9PJC6	AHNAK	Neuroblast differentiation-associated protein AHNAK	229	HUMAN	629604	38.9	3157.66	-4.232	-0.805	-4.344	-4.204	-4.312	-0.261	4.204	3.844	-0.166	-0.187	-0.099	4.344	3.969	0.166	-0.019	-4.059	0.805	-3.969	-3.844	-3.973	-0.088	4.312	3.973	0.019	0.187	4.232	4.059	0.099	0.261	0.088
P21333	P21333|P21333-2|Q60FE5|Q5HY54|A0A087WWY3|Q14315|Q14315-2	FLNA	Filamin-A	159	HUMAN	283472	67.3	2496.99	-4.091	-0.631	-4.658	-4.543	-4.332	0.367	4.543	4.428	-0.069	0.225	0.452	4.658	4.57	0.069	0.282	-3.96	0.631	-4.57	-4.428	-4.211	0.173	4.332	4.211	-0.282	-0.225	4.091	3.96	-0.452	-0.367	-0.173
O75369-8	O75369-8|O75369|O75369-9|O75369-2|O75369-3|O75369-6|O75369-7|E7EN95|O75369-4|O75369-5|A0A0A0MT44	FLNB	Filamin-B	26	HUMAN	283798	9.9	327.33	-2.666	-1.12	-3.896	-3.134	-3.311	0.451	3.134	2.805	-0.22	0.028	0.668	3.896	2.962	0.22	0.365	-2.257	1.12	-2.962	-2.805	-2.918	0.438	3.311	2.918	-0.365	-0.028	2.666	2.257	-0.668	-0.451	-0.438
Q9Y490	Q9Y490|Q9Y4G6|A0A1B0GVU7	TLN1	Talin-1	147	HUMAN	271930	60.1	2250.39	-3.818	-0.994	-4.569	-4.328	-4.255	0.438	4.328	4.018	-0.283	0.213	0.729	4.569	4.336	0.283	0.493	-3.619	0.994	-4.336	-4.018	-3.87	0.217	4.255	3.87	-0.493	-0.213	3.818	3.619	-0.729	-0.438	-0.217
P01024	P01024|Q693V9	C3	Complement C3	145	HUMAN	188685	67.6	2130.22	-3.909	-0.652	-4.338	-4.468	-4.248	0.441	4.468	4.836	0.09	0.21	0.372	4.338	4.688	-0.09	0.068	-4.42	0.652	-4.688	-4.836	-4.584	0.234	4.248	4.584	-0.068	-0.21	3.909	4.42	-0.372	-0.441	-0.234
P35579	P35579|P35579-2|P35580-4|P35580-3|P35580-2|P35580-5|P35580|P35749-2|P35749|P35749-3|P35749-4|Q5BKV1|Q7Z406-2|Q7Z406-6|Q7Z406|Q7Z406-4|Q7Z406-5|A0A0C4DFM8|A1L2Z2|A0A087X0T3|A7E2Y1	MYH9	Myosin-9	136	HUMAN	227784	54.4	1843.38	-3.711	-0.731	-4.959	-4.81	-4.108	1.118	4.81	4.498	-0.133	0.776	1.268	4.959	4.683	0.133	0.92	-3.562	0.731	-4.683	-4.498	-3.921	0.266	4.108	3.921	-0.92	-0.776	3.711	3.562	-1.268	-1.118	-0.266
P13533	P13533|P12883|P11055|Q9UKX3|P12882|Q9UKX2|Q9Y623|P13535|Q9H6N6	MYH6	Myosin-6	3	HUMAN	224530	1.8	37.06	-1.607	1.526	-1.897	-1.713	-3.645	0.106	1.713	3.239	-0.184	-1.932	0.29	1.897	3.422	0.184	-1.748	-3.132	-1.526	-3.422	-3.239	-5.171	2.038	3.645	5.171	1.748	1.932	1.607	3.132	-0.29	-0.106	-2.038
P04114	P04114|A8MUN2	APOB	Apolipoprotein B-100	135	HUMAN	516964	25.9	1724.08	-3.795	-0.96	-4.485	-4.201	-4.315	0.411	4.201	3.875	-0.243	0.077	0.638	4.485	4.251	0.243	0.317	-3.588	0.96	-4.251	-3.875	-3.907	0.278	4.315	3.907	-0.317	-0.077	3.795	3.588	-0.638	-0.411	-0.278
P02768	P02768|A0A0C4DGB6|B7WNR0|D6RHD5|P02768-2|C9JKR2|P02768-3|A0A087WWT3	ALB	Serum albumin	98	HUMAN	71362.3	95.7	1557.44	-3.846	-0.813	-5.011	-4.3	-4.887	0.384	4.3	4.016	-0.788	-0.59	1.112	5.011	4.832	0.788	0.179	-3.687	0.813	-4.832	-4.016	-4.615	0.904	4.887	4.615	-0.179	0.59	3.846	3.687	-1.112	-0.384	-0.904
A0A0G2JPR0	A0A0G2JPR0|A0A140TA49|F1MVK1	C4A	Complement C4-A	89	HUMAN	194470	46.6	1299.13	-3.783	-0.764	-4.458	-4.237	-4.213	0.433	4.237	4.247	-0.177	0.092	0.59	4.458	4.349	0.177	0.231	-3.693	0.764	-4.349	-4.247	-4.114	0.316	4.213	4.114	-0.231	-0.092	3.783	3.693	-0.59	-0.433	-0.316
P0C0L5	P0C0L5|F5GXS0	C4B	Complement C4-B	89	HUMAN	194288	47.1	1292.88	-3.363	-0.694	-3.984	-3.64	-3.668	0.215	3.64	3.621	-0.228	0.084	0.448	3.984	3.965	0.228	0.164	-3.344	0.694	-3.965	-3.621	-3.515	0.14	3.668	3.515	-0.164	-0.084	3.363	3.344	-0.448	-0.215	-0.14
P20700	P20700|E9PBF6|A0A0D9SFE5	LMNB1	Lamin-B1	77	HUMAN	66692.5	79.3	1145	-4.128	-0.911	-5.063	-4.876	-4.443	0.743	4.876	4.881	-0.197	0.541	0.968	5.063	5.07	0.197	0.719	-4.133	0.911	-5.07	-4.881	-4.345	0.22	4.443	4.345	-0.719	-0.541	4.128	4.133	-0.968	-0.743	-0.22
P02545	P02545|P02545-3|P02545-6|P02545-2|P02545-4|P02545-5|Q3BDU5|Q5TCI8	LMNA	Prelamin-A/C	59	HUMAN	74423.5	73	878.45	-4.275	-1.271	-4.694	-4.38	-4.567	0.157	4.38	4.408	-0.152	-0.042	0.308	4.694	4.652	0.152	0.129	-4.17	1.271	-4.652	-4.408	-4.411	0.181	4.567	4.411	-0.129	0.042	4.275	4.17	-0.308	-0.157	-0.181
Q03252	Q03252	LMNB2	Lamin-B2	49	HUMAN	70061.3	60.8	644.99	-3.667	-1.094	-4.323	-4.23	-4.096	0.412	4.23	4.567	-0.148	0.244	0.577	4.323	4.758	0.148	0.327	-4.08	1.094	-4.758	-4.567	-4.337	0.182	4.096	4.337	-0.327	-0.244	3.667	4.08	-0.577	-0.412	-0.182
P08670	P08670|B0YJC4|B0YJC5|P17661|P41219-2|P41219|P07197|E7ESP9|E7EMV2|P07197-2|Q16352|P07196	VIM	Vimentin	73	HUMAN	53707.8	88.1	1137.52	-4.166	-1.02	-4.666	-4.458	-4.512	0.299	4.458	4.439	-0.152	0.103	0.447	4.666	4.55	0.152	0.27	-4.144	1.02	-4.55	-4.439	-4.33	0.222	4.512	4.33	-0.27	-0.103	4.166	4.144	-0.447	-0.299	-0.222
P12036	P12036|P12036-2	NEFH	Neurofilament heavy polypeptide	6	HUMAN	112705	4.6	64.21	-6.443	-3.818	-4.899	-4.84	-4.764	-1.839	4.84	1.022	-0.023	-0.397	-1.78	4.899	1.081	0.023	-0.431	-2.841	3.818	-1.081	-1.022	-1.728	-0.883	4.764	1.728	0.431	0.397	6.443	2.841	1.78	1.839	0.883
P18206	P18206|P18206-2|P18206-3|A0A096LPE1	VCL	Vinculin	77	HUMAN	124368	63.1	1076.02	-4.109	-0.668	-4.708	-4.61	-4.364	0.386	4.61	4.629	-0.157	0.266	0.565	4.708	4.735	0.157	0.403	-4.087	0.668	-4.735	-4.629	-4.194	0.142	4.364	4.194	-0.403	-0.266	4.109	4.087	-0.565	-0.386	-0.142
Q13813-2	A0A0D9SGF6|Q13813-2|Q13813|A0A0D9SF54|Q13813-3	SPTAN1	Spectrin alpha chain, non-erythrocytic 1	79	HUMAN	285888	30.5	1052.07	-4.086	-0.983	-4.644	-4.62	-4.35	0.441	4.62	3.912	-0.034	0.235	0.481	4.644	3.847	0.034	0.24	-3.397	0.983	-3.847	-3.912	-3.595	0.201	4.35	3.595	-0.24	-0.235	4.086	3.397	-0.481	-0.441	-0.201
P08575	A0A0A0MT22|P08575|X6R433|P08575-2|A0A075B788	PTPRC	Receptor-type tyrosine-protein phosphatase C	66	HUMAN	148735	41.6	1036.77	-4.432	-0.8	-4.723	-4.475	-4.878	-0.062	4.475	4.3	-0.291	-0.333	0.222	4.723	4.66	0.291	-0.079	-4.385	0.8	-4.66	-4.3	-4.586	0.291	4.878	4.586	0.079	0.333	4.432	4.385	-0.222	0.062	-0.291
Q14980	Q14980|Q14980-2|A0A087WY61|Q14980-3|Q14980-4|Q14980-5	NUMA1	Nuclear mitotic apparatus protein 1	73	HUMAN	239339	34.4	983.54	-3.734	-0.964	-4.341	-4.49	-4.13	0.632	4.49	4.03	-0.02	0.352	0.605	4.341	4.045	0.02	0.33	-3.395	0.964	-4.045	-4.03	-3.831	0.285	4.13	3.831	-0.33	-0.352	3.734	3.395	-0.605	-0.632	-0.285
P01023	P01023|Q7SIH1|P20742|P20742-2|R9QSM8|K4JDT2|K4JBR5|K4JF16|K4JR81|K4JDS3|K4JDR8|K4JF13|K4JBA2|K4JB97	A2M	Alpha-2-macroglobulin	62	HUMAN	164714	44.7	904	-3.45	-0.666	-5.024	-4.855	-3.975	1.331	4.855	4.43	-0.049	1	1.322	5.024	4.567	0.049	0.903	-3.33	0.666	-4.567	-4.43	-3.734	0.448	3.975	3.734	-0.903	-1	3.45	3.33	-1.322	-1.331	-0.448
P06727	P06727	APOA4	Apolipoprotein A-IV	59	HUMAN	45398.2	86.6	865.37	-3.986	-0.647	-4.584	-4.479	-4.441	0.476	4.479	4.488	-0.065	0.133	0.51	4.584	4.555	0.065	0.169	-3.902	0.647	-4.555	-4.488	-4.383	0.355	4.441	4.383	-0.169	-0.133	3.986	3.902	-0.51	-0.476	-0.355
P02647	P02647|F8W696	APOA1	Apolipoprotein A-I	56	HUMAN	30777.3	85	838.05	-3.796	-0.75	-4.723	-4.586	-4.226	0.564	4.586	4.21	-0.193	0.321	0.759	4.723	4.424	0.193	0.449	-3.552	0.75	-4.424	-4.21	-3.977	0.274	4.226	3.977	-0.449	-0.321	3.796	3.552	-0.759	-0.564	-0.274
O43707	O43707|O43707-2|O43707-3|F5GXS2|Q08043|A0A087WSZ2|F6THM6|C9JY79|Q9H254|Q9H254-4|M0QZQ3|Q9H254-2|D6RH00	ACTN4	Alpha-actinin-4	58	HUMAN	105309	55.3	830.7	-3.588	-0.907	-4.184	-4.086	-4.031	0.222	4.086	3.714	-0.131	0.018	0.427	4.184	3.802	0.131	0.138	-3.427	0.907	-3.802	-3.714	-3.828	0.271	4.031	3.828	-0.138	-0.018	3.588	3.427	-0.427	-0.222	-0.271
P12814-3	P12814-3|P12814|P12814-2|P12814-4|H9KV75	ACTN1	Alpha-actinin-1	53	HUMAN	106194	57.6	754.49	-3.448	-0.286	-4.045	-3.986	-3.776	0.379	3.986	3.773	-0.143	0.114	0.491	4.045	4.008	0.143	0.214	-3.356	0.286	-4.008	-3.773	-3.755	0.266	3.776	3.755	-0.214	-0.114	3.448	3.356	-0.491	-0.379	-0.266
P11021	P11021	HSPA5	78 kDa glucose-regulated protein	54	HUMAN	72445.7	65.5	830.02	-3.933	-0.811	-5.082	-4.92	-4.474	0.743	4.92	4.556	-0.257	0.551	1.035	5.082	4.924	0.257	0.782	-3.902	0.811	-4.924	-4.556	-4.095	0.297	4.474	4.095	-0.782	-0.551	3.933	3.902	-1.035	-0.743	-0.297
P11142	P11142|E9PKE3|P11142-2|E9PNE6|A8K7Q2|P54652	HSPA8	Heat shock cognate 71 kDa protein	49	HUMAN	71125	72.2	734.26	-3.642	-0.538	-4.322	-3.931	-4.007	0.382	3.931	4.016	-0.253	0.199	0.615	4.322	4.303	0.253	0.441	-3.646	0.538	-4.303	-4.016	-3.871	0.182	4.007	3.871	-0.441	-0.199	3.642	3.646	-0.615	-0.382	-0.182
P0DMV8	A0A0G2JIW1|P0DMV8|P0DMV8-2|V9GZ37|P48741	HSPA1A	Heat shock 70 kDa protein 1A	29	HUMAN	70336.2	46.1	373.22	-3.64	-0.679	-4.273	-4.153	-4.008	0.449	4.153	3.861	-0.297	0.159	0.679	4.273	4.251	0.297	0.422	-3.607	0.679	-4.251	-3.861	-3.732	0.274	4.008	3.732	-0.422	-0.159	3.64	3.607	-0.679	-0.449	-0.274
P52272	P52272|P52272-2|A0A087X0X3|M0R0Y6	HNRNPM	Heterogeneous nuclear ribonucleoprotein M	59	HUMAN	77799.7	68.3	826.99	-3.82	-1.028	-4.575	-4.365	-4.356	0.537	4.365	4.19	-0.203	0.359	0.731	4.575	4.469	0.203	0.565	-3.608	1.028	-4.469	-4.19	-3.978	0.208	4.356	3.978	-0.565	-0.359	3.82	3.608	-0.731	-0.537	-0.208
P10809	P10809|P10809-2	HSPD1	60 kDa heat shock protein, mitochondrial	55	HUMAN	61224.7	74.8	821.58	-3.798	-0.827	-4.897	-4.505	-3.98	0.849	4.505	4.357	-0.373	0.669	1.223	4.897	4.712	0.373	1.038	-3.489	0.827	-4.712	-4.357	-3.757	0.199	3.98	3.757	-1.038	-0.669	3.798	3.489	-1.223	-0.849	-0.199
Q9Y3Z3	Q9Y3Z3|Q9Y3Z3-4|Q9Y3Z3-3	SAMHD1	Deoxynucleoside triphosphate triphosphohydrolase SAMHD1	54	HUMAN	72940.9	65.6	806.86	-3.864	-0.9	-4.754	-4.637	-4.178	0.788	4.637	4.359	-0.276	0.616	0.981	4.754	4.595	0.276	0.811	-3.609	0.9	-4.595	-4.359	-3.886	0.187	4.178	3.886	-0.811	-0.616	3.864	3.609	-0.981	-0.788	-0.187
P05107	P05107|A8MVG7|E5RIE4|P18084	ITGB2	Integrin beta-2	52	HUMAN	88032.5	61.7	780.59	-3.847	-0.675	-4.256	-4.032	-4.395	-0.02	4.032	4.123	-0.253	-0.371	0.232	4.256	4.449	0.253	-0.12	-4.187	0.675	-4.449	-4.123	-4.514	0.372	4.395	4.514	0.12	0.371	3.847	4.187	-0.232	0.02	-0.372
D3DSM0	D3DSM0	ITGB2	Integrin beta	48	HUMAN	81605.2	65.4	733.98	-4.377	-1.342	-4.495	-4.15	-4.595	-0.227	4.15	2.953	-0.594	-0.577	0.25	4.495	3.591	0.594	-0.037	-3.264	1.342	-3.591	-2.953	-3.971	0.211	4.595	3.971	0.037	0.577	4.377	3.264	-0.25	0.227	-0.211
P26010	P26010|P26010-2|F5H6T4	ITGB7	Integrin beta-7	15	HUMAN	90039.7	20.1	210.93	-3.889	-1.34	-4.819	-4.483	-4.512	0.481	4.483	3.465	-0.203	-0.053	0.574	4.819	3.528	0.203	0.128	-2.954	1.34	-3.528	-3.465	-3.551	0.501	4.512	3.551	-0.128	0.053	3.889	2.954	-0.574	-0.481	-0.501
P14618	P14618|P14618-2|P14618-3|B4DNK4|H3BQ34|H3BR70|H3BQZ3|P30613|P30613-2	PKM	Pyruvate kinase PKM	50	HUMAN	58506.4	82.1	779.28	-3.698	-0.656	-4.362	-4.041	-4.035	0.371	4.041	3.854	-0.355	0.12	0.715	4.362	4.094	0.355	0.444	-3.614	0.656	-4.094	-3.854	-3.882	0.234	4.035	3.882	-0.444	-0.12	3.698	3.614	-0.715	-0.371	-0.234
P06753-2	P06753-2|Q5HYB6|A0A087WWU8|P06753-3|P06753-5|Q5VU61|P06753-4|P06753-7|D6R904|D6RFM2	TPM3	Tropomyosin alpha-3 chain	53	HUMAN	29260.4	95.5	741.39	-4.17	-0.492	-4.654	-4.553	-4.353	0.386	4.553	4.568	-0.107	0.219	0.486	4.654	4.748	0.107	0.292	-4.207	0.492	-4.748	-4.568	-4.282	0.201	4.353	4.282	-0.292	-0.219	4.17	4.207	-0.486	-0.386	-0.201
P67936	P67936	TPM4	Tropomyosin alpha-4 chain	47	HUMAN	28635.4	91.5	612.57	-2.661	-0.772	-3.374	-3.483	-3.231	0.234	3.483	4.736	-0.07	0.127	0.299	3.374	4.855	0.07	0.143	-4.498	0.772	-4.855	-4.736	-4.396	0.19	3.231	4.396	-0.143	-0.127	2.661	4.498	-0.299	-0.234	-0.19
P67936-2	P67936-2	TPM4	Tropomyosin alpha-4 chain	38	HUMAN	32893.3	69	474.24	-4.683	-1.648	-5.196	-5.248	-4.97	0.068	5.248	4.296	-0.378	0.228	0.493	5.196	4.566	0.378	0.502	-4.119	1.648	-4.566	-4.296	-4.015	-0.002	4.97	4.015	-0.502	-0.228	4.683	4.119	-0.493	-0.068	0.002
H7BYY1	H7BYY1|B7Z596|F5H7S3|P09493-2|P09493-5|H0YK20|H0YN06	TPM1	Tropomyosin 1 (Alpha), isoform CRA	28	HUMAN	28746.6	65.3	366.22	-3.533	-1.944	-4.087	-4.082	-4.146	0.205	4.082	3.898	-0.172	0.206	0.46	4.087	4.058	0.172	0.389	-3.707	1.944	-4.058	-3.898	-3.784	0.048	4.146	3.784	-0.389	-0.206	3.533	3.707	-0.46	-0.205	-0.048
P09493-8	P09493-8|P09493-7	TPM1	Tropomyosin alpha-1 chain	28	HUMAN	32816.3	56.3	358.25	-4.717	-2.265	-5.304	-5.034	-4.924	0.34	5.034	3.82	-0.39	0.081	0.674	5.304	4.21	0.39	0.503	-3.456	2.265	-4.21	-3.82	-3.646	0.306	4.924	3.646	-0.503	-0.081	4.717	3.456	-0.674	-0.34	-0.306
P07951-2	P07951-2	TPM2	Tropomyosin beta chain	27	HUMAN	33046.3	54.9	330.15	-1.942	-1.734	-2.463	-2.33	-2.405	0.694	2.33	2.504	0.136	-0.184	0.558	2.463	2.368	-0.136	-0.32	-1.81	1.734	-2.368	-2.504	-2.688	0.878	2.405	2.688	0.32	0.184	1.942	1.81	-0.558	-0.694	-0.878
P00738	P00738|H0Y300|A0A0C4DGL8|P00738-2|A0A087WU08|J3KTC3|H3BMJ7|J3QQI8	HP	Haptoglobin	44	HUMAN	45889.1	66.5	678.85	-4.562	-0.942	-5.195	-5.127	-5.132	0.448	5.127	4.964	-0.139	0.033	0.617	5.195	5.156	0.139	0.185	-4.496	0.942	-5.156	-4.964	-4.868	0.426	5.132	4.868	-0.185	-0.033	4.562	4.496	-0.617	-0.448	-0.426
P00739-2	P00739-2|P00739|A0A0A0MRD9	HPR	Haptoglobin-related protein	31	HUMAN	44103.7	47.2	442.62	-4.106	0.347	-4.66	-4.741	-4.436	0.476	4.741	4.695	-0.203	0.145	0.684	4.66	4.821	0.203	0.327	-4.236	-0.347	-4.821	-4.695	-4.515	0.282	4.436	4.515	-0.327	-0.145	4.106	4.236	-0.684	-0.476	-0.282
P63261	P63261|J3KT65|Q6S8J3|A5A3E0|P0CG38|Q562R1|Q9BYX7|F8WCH0	ACTG1	Actin, cytoplasmic 2	41	HUMAN	42134.4	78.6	678.25	-3.799	-0.548	-4.701	-4.39	-4.314	0.374	4.39	4.111	-0.316	0.127	0.719	4.701	4.334	0.316	0.463	-3.705	0.548	-4.334	-4.111	-4.132	0.203	4.314	4.132	-0.463	-0.127	3.799	3.705	-0.719	-0.374	-0.203
P60709	P60709|G5E9R0	ACTB	Actin, cytoplasmic 1	41	HUMAN	42078.3	78.6	678.15	-2.432	-0.387	-3.496	-2.931	-3.399	0.523	2.931	2.32	-0.353	0.257	0.849	3.496	2.95	0.353	0.623	-1.862	0.387	-2.95	-2.32	-2.64	0.26	3.399	2.64	-0.623	-0.257	2.432	1.862	-0.849	-0.523	-0.26
P68133	P68133|P68032|P62736|P63267|A6NL76|P63267-2|B8ZZJ2|F8WB63	ACTA1	Actin, alpha skeletal muscle	28	HUMAN	42392.6	45.6	395.94	-3.954	-0.167	-4.959	-4.702	-3.948	0.613	4.702	4.377	-0.5	0.46	1.137	4.959	4.963	0.5	1.037	-3.821	0.167	-4.963	-4.377	-3.991	0.145	3.948	3.991	-1.037	-0.46	3.954	3.821	-1.137	-0.613	-0.145
P0CG39	P0CG39	POTEJ	POTE ankyrin domain family member J	11	HUMAN	118814	8.7	141.59	-4.963	-0.011	-5.737	-5.488	-5.151	0.525	5.488	5.477	-0.249	0.193	0.774	5.737	5.726	0.249	0.516	-4.952	0.011	-5.726	-5.477	-5.14	0.188	5.151	5.14	-0.516	-0.193	4.963	4.952	-0.774	-0.525	-0.188
P00747	P00747|Q5TEH5|Q15195|Q02325	PLG	Plasminogen	48	HUMAN	93306	48.6	672.09	-4.175	-0.716	-3.702	-3.375	-4.604	-1.087	3.375	3.305	-0.271	-1.587	-0.922	3.702	3.547	0.271	-1.179	-4.522	0.716	-3.547	-3.305	-4.869	0.399	4.604	4.869	1.179	1.587	4.175	4.522	0.922	1.087	-0.399
P26038	P26038|E9PNP4	MSN	Moesin	52	HUMAN	67933	59.9	668.51	-4.233	-1.01	-4.921	-4.546	-4.751	0.195	4.546	4.022	-0.122	0.075	0.31	4.921	4.136	0.122	0.179	-3.847	1.01	-4.136	-4.022	-3.858	0.129	4.751	3.858	-0.179	-0.075	4.233	3.847	-0.31	-0.195	-0.129
P15311	P15311|E7EQR4	EZR	Ezrin	33	HUMAN	69525.7	45	398.52	-3.692	-1.079	-3.762	-3.484	-3.584	0.26	3.484	2.963	-0.138	0.054	0.344	3.762	3.073	0.138	0.169	-2.448	1.079	-3.073	-2.963	-2.888	0.168	3.584	2.888	-0.169	-0.054	3.692	2.448	-0.344	-0.26	-0.168
P35241-5	P35241-5|P35241|P35241-4|P35241-2|P35241-3	RDX	Radixin	24	HUMAN	71218.8	31.2	268.88	-3.705	-2.252	-3.629	-4.102	-4.196	-0.569	4.102	2.381	-0.093	-1.052	-0.718	3.629	2.547	0.093	-0.978	-3.234	2.252	-2.547	-2.381	-3.277	0.253	4.196	3.277	0.978	1.052	3.705	3.234	0.718	0.569	-0.253
P02787	P02787|F8WCI6|F8WEK9|Q29443|Q2HJF0|F8WC57	TF	Serotransferrin	46	HUMAN	79344.7	59.4	666.72	-3.839	-0.833	-4.499	-4.443	-4.472	0.614	4.443	4.564	-0.111	-0.114	0.67	4.499	4.805	0.111	-0.004	-3.837	0.833	-4.805	-4.564	-4.679	0.71	4.472	4.679	0.004	0.114	3.839	3.837	-0.67	-0.614	-0.71
P14625	P14625|Q96GW1|A0A1W2PRR1|Q58FF3|F8VPC7	HSP90B1	Endoplasmin	48	HUMAN	92752.5	48.5	659.91	-3.566	-0.564	-4.306	-4.25	-3.901	0.517	4.25	4.284	-0.243	0.328	0.77	4.306	4.679	0.243	0.499	-3.797	0.564	-4.679	-4.284	-4.029	0.196	3.901	4.029	-0.499	-0.328	3.566	3.797	-0.77	-0.517	-0.196
P08238	P08238|Q58FF7|Q58FF8|Q58FF6|Q14568|Q58FG1	HSP90AB1	Heat shock protein HSP 90-beta	43	HUMAN	83605	48.3	628.49	-3.162	-1.152	-3.982	-3.387	-3.472	0.489	3.387	3.263	-0.199	0.219	0.71	3.982	3.551	0.199	0.496	-2.968	1.152	-3.551	-3.263	-3.167	0.34	3.472	3.167	-0.496	-0.219	3.162	2.968	-0.71	-0.489	-0.34
P07900-2	P07900-2|P07900|Q58FG0	HSP90AA1	Heat shock protein HSP 90-alpha	39	HUMAN	98729.9	39.8	569.33	-3.521	-0.819	-4.629	-4.27	-4.024	0.553	4.27	3.673	-0.157	0.229	0.694	4.629	3.922	0.157	0.437	-3.273	0.819	-3.922	-3.673	-3.488	0.285	4.024	3.488	-0.437	-0.229	3.521	3.273	-0.694	-0.553	-0.285
Q12931	Q12931|Q12931-2|I3L0K7	TRAP1	Heat shock protein 75 kDa, mitochondrial	4	HUMAN	80393.8	6.5	49.14	-3.456	-0.928	-4.489	-4.292	-4.037	0.878	4.292	3.364	-0.197	0.255	1.245	4.489	3.56	0.197	0.451	-2.527	0.928	-3.56	-3.364	-3.109	0.581	4.037	3.109	-0.451	-0.255	3.456	2.527	-1.245	-0.878	-0.581
Q07954	Q07954|Q6PJ72	LRP1	Prolow-density lipoprotein receptor-related protein 1	53	HUMAN	523483	12.3	658.71	-3.268	-0.916	-4.624	-4.413	-4.095	1.255	4.413	3.844	-0.165	0.753	1.42	4.624	4.064	0.165	0.9	-2.554	0.916	-4.064	-3.844	-3.141	0.511	4.095	3.141	-0.9	-0.753	3.268	2.554	-1.42	-1.255	-0.511
P07237	P07237|H7BZ94|P05307|A6H7J6|I3L514|I3L1Y5	P4HB	Protein disulfide-isomerase	46	HUMAN	57514.7	66.1	651.46	-3.808	-0.969	-4.999	-4.557	-4.363	0.578	4.557	4.316	-0.31	0.359	0.962	4.999	4.798	0.31	0.668	-3.666	0.969	-4.798	-4.316	-4.097	0.239	4.363	4.097	-0.668	-0.359	3.808	3.666	-0.962	-0.578	-0.239
P06396	P06396|A0A0A0MT01|A0A0A0MS51|P06396-3|P06396-4|P06396-2	GSN	Gelsolin	47	HUMAN	86095.3	42.3	632.41	-4.444	-0.953	-5.27	-5.044	-4.611	0.671	5.044	4.523	-0.097	0.546	0.784	5.27	4.638	0.097	0.668	-3.839	0.953	-4.638	-4.523	-4.07	0.13	4.611	4.07	-0.668	-0.546	4.444	3.839	-0.784	-0.671	-0.13
P38646	P38646	HSPA9	Stress-70 protein, mitochondrial	45	HUMAN	73964.5	52.8	628.96	-3.692	-0.758	-4.804	-4.546	-4.137	0.83	4.546	4.214	-0.272	0.497	1.153	4.804	4.538	0.272	0.762	-3.361	0.758	-4.538	-4.214	-3.635	0.331	4.137	3.635	-0.762	-0.497	3.692	3.361	-1.153	-0.83	-0.331
P30101	P30101|A5D7E8|P38657	PDIA3	Protein disulfide-isomerase A3	43	HUMAN	57180.7	55.8	627.46	-4.264	-0.93	-5.587	-5.203	-4.742	0.736	5.203	4.904	-0.267	0.533	1.009	5.587	5.176	0.267	0.805	-4.266	0.93	-5.176	-4.904	-4.482	0.244	4.742	4.482	-0.805	-0.533	4.264	4.266	-1.009	-0.736	-0.244
P08519	P08519|A0A087WWY0|Q16609	LPA	Apolipoprotein(a)	39	HUMAN	515060	11.2	621.38	-3.668	-0.637	-4.407	-4.442	-4.229	0.792	4.442	3.93	0.214	0.265	0.668	4.407	3.876	-0.214	0.067	-3.225	0.637	-3.876	-3.93	-3.887	0.612	4.229	3.887	-0.067	-0.265	3.668	3.225	-0.668	-0.792	-0.612
P20701-2	P20701-2|P20701|P20701-3|B4E021|B4DQ77	ITGAL	Integrin alpha-L	44	HUMAN	135851	32.2	576.68	-3.746	-1.256	-4.039	-3.678	-4.066	-0.071	3.678	3.743	-0.346	-0.451	0.254	4.039	4.182	0.346	-0.101	-3.932	1.256	-4.182	-3.743	-4.141	0.293	4.066	4.141	0.101	0.451	3.746	3.932	-0.254	0.071	-0.293
P10909-2	P10909-2|P10909-5|P10909|P10909-4|P10909-3	CLU	Clusterin	38	HUMAN	58573.3	47.3	568.73	-4.086	-0.457	-4.64	-4.554	-4.346	0.505	4.554	4.438	-0.026	0.221	0.576	4.64	4.614	0.026	0.312	-4.097	0.457	-4.614	-4.438	-4.435	0.252	4.346	4.435	-0.312	-0.221	4.086	4.097	-0.576	-0.505	-0.252
Q15075	Q15075	EEA1	Early endosome antigen 1	43	HUMAN	163433	30.4	566.36	-3.801	-1.198	-4.217	-4.008	-4.098	0.145	4.008	3.688	-0.052	0.061	0.167	4.217	3.652	0.052	0.109	-3.605	1.198	-3.652	-3.688	-3.568	0.157	4.098	3.568	-0.109	-0.061	3.801	3.605	-0.167	-0.145	-0.157
P29401-2	P29401-2|P29401|A0A0B4J1R6|E9PFF2|F8W888|F8WAX4	TKT	Transketolase	40	HUMAN	69497	61.6	564.32	-4.171	-0.986	-4.196	-4.316	-4.314	-0.086	4.316	4.151	0.194	-0.04	-0.267	4.196	4.252	-0.194	-0.26	-4.08	0.986	-4.252	-4.151	-4.148	-0.048	4.314	4.148	0.26	0.04	4.171	4.08	0.267	0.086	0.048
P12270	P12270|P12270-2	TPR	Nucleoprotein TPR	49	HUMAN	267687	20.9	560.95	-4.057	-1.193	-4.774	-4.714	-4.431	0.702	4.714	4.058	-0.094	0.545	0.83	4.774	4.124	0.094	0.632	-3.03	1.193	-4.124	-4.058	-3.526	0.228	4.431	3.526	-0.632	-0.545	4.057	3.03	-0.83	-0.702	-0.228
A0A087WVQ6	A0A087WVQ6|Q00610|Q00610-2|J3KS13|P53675|P53675-2|A0A087WX41|J3QL20	CLTC	Clathrin heavy chain	39	HUMAN	193823	26.8	553.26	-3.631	-0.754	-4.56	-4.259	-4.043	0.638	4.259	3.967	-0.35	0.319	0.974	4.56	4.301	0.35	0.664	-3.391	0.754	-4.301	-3.967	-3.596	0.293	4.043	3.596	-0.664	-0.319	3.631	3.391	-0.974	-0.638	-0.293
O15031	O15031|A0A087WU36	PLXNB2	Plexin-B2	39	HUMAN	207862	20.7	551.57	-3.925	-1.466	-4.38	-4.284	-4.5	0.124	4.284	3.751	-0.241	-0.245	0.36	4.38	3.988	0.241	-0.005	-3.736	1.466	-3.988	-3.751	-3.938	0.281	4.5	3.938	0.005	0.245	3.925	3.736	-0.36	-0.124	-0.281
P08514	P08514|P08514-2|P08514-3	ITGA2B	Integrin alpha-IIb	36	HUMAN	114516	34	541.77	-3.802	-0.93	-4.434	-4.236	-4.212	0.244	4.236	4.099	-0.328	0.021	0.594	4.434	4.342	0.328	0.345	-3.82	0.93	-4.342	-4.099	-4.095	0.255	4.212	4.095	-0.345	-0.021	3.802	3.82	-0.594	-0.244	-0.255
P13796	P13796|P13796-2|P13797|P13797-2|A0A0A0MSQ0|P13797-3|Q14651	LCP1	Plastin-2	38	HUMAN	70857.7	63.3	541.43	-3.293	-0.699	-4.037	-3.725	-3.81	0.293	3.725	4.166	-0.227	0.17	0.488	4.037	4.287	0.227	0.362	-3.773	0.699	-4.287	-4.166	-3.939	0.112	3.81	3.939	-0.362	-0.17	3.293	3.773	-0.488	-0.293	-0.112
P01008	P01008|Q8TCE1	SERPINC1	Antithrombin-III	43	HUMAN	53057.9	60.5	541.03	-4.072	-0.591	-4.446	-4.644	-4.252	0.458	4.644	4.367	0.202	0.352	0.399	4.446	4.284	-0.202	0.11	-3.843	0.591	-4.284	-4.367	-4	0.281	4.252	4	-0.11	-0.352	4.072	3.843	-0.399	-0.458	-0.281
P07355	P07355|P07355-2|H0YMU9|A6NMY6|H0YLV6|H0YKN4	ANXA2	Annexin A2	38	HUMAN	38831.6	77.5	540.31	-3.949	-0.76	-4.735	-4.545	-4.215	0.351	4.545	4.108	-0.285	0.25	0.634	4.735	4.397	0.285	0.525	-3.808	0.76	-4.397	-4.108	-3.847	0.078	4.215	3.847	-0.525	-0.25	3.949	3.808	-0.634	-0.351	-0.078
P40926	P40926|P40926-2|G3XAL0	MDH2	Malate dehydrogenase, mitochondrial	34	HUMAN	35959.1	76.3	534.51	-3.563	-0.653	-4.637	-4.327	-4.014	0.697	4.327	4.139	-0.318	0.511	1.029	4.637	4.303	0.318	0.825	-3.527	0.653	-4.303	-4.139	-3.795	0.209	4.014	3.795	-0.825	-0.511	3.563	3.527	-1.029	-0.697	-0.209
Q0VD83-4	Q0VD83-4|Q0VD83|Q0VD83-3|Q0VD83-2	APOBR	Apolipoprotein B receptor	35	HUMAN	116088	39	532.97	-3.572	-0.798	-4.179	-3.837	-3.83	0.556	3.837	3.698	-0.143	0.187	0.628	4.179	3.976	0.143	0.34	-3.382	0.798	-3.976	-3.698	-3.616	0.352	3.83	3.616	-0.34	-0.187	3.572	3.382	-0.628	-0.556	-0.352
P10316	P10316|A0A1W2PQZ3|A0A1W2PQE2|A0A1W2PP29	HLA-A	HLA class I histocompatibility antigen, A-69 alpha chain	33	HUMAN	41261.4	67.3	528.94	-3.972	-0.329	-4.301	-4.198	-4.461	-0.117	4.198	4.547	-0.22	-0.507	0.098	4.301	4.742	0.22	-0.269	-4.408	0.329	-4.742	-4.547	-4.852	0.345	4.461	4.852	0.269	0.507	3.972	4.408	-0.098	0.117	-0.345
P13746-2	P13746-2|P13746|A0A0G2JPQ3|Q5RJ85|Q8MH48|P17693|P17693-5|P17693-4|A0A0G2JN|P17693-2|Q31611|P17693-6	HLA-A	HLA class I histocompatibility antigen, A-11 alpha chain	32	HUMAN	41748.9	64.1	487.67	-3.155	-0.898	-3.208	-3.211	-3.576	-0.05	3.211	2.845	0.028	-0.442	0.046	3.208	2.662	-0.028	-0.522	-2.451	0.898	-2.662	-2.845	-2.97	0.443	3.576	2.97	0.522	0.442	3.155	2.451	-0.046	0.05	-0.443
A0A0G2JIF2	A0A0G2JIF2|P30443|P30455|A0A0G2JL56|A0A1W2PSE7|A0A0G2JI36	HLA-A	HLA class I histocompatibility antigen, A-3 alpha chain	32	HUMAN	41657.9	64.1	466.45	-3.846	-1.264	-3.851	-3.727	-4.168	-0.143	3.727	2.718	-0.131	-0.632	0.015	3.851	2.834	0.131	-0.562	-2.739	1.264	-2.834	-2.718	-3.282	0.581	4.168	3.282	0.562	0.632	3.846	2.739	-0.015	0.143	-0.581
P04439	Q5SRN5|P04439|A0A1W2PS24|Q5SRN7	HLA-A	HLA class I histocompatibility antigen, A-3 alpha chain	31	HUMAN	41125.3	65.2	492.45	-2.713	-1.129	-3.25	-3.111	-3.456	0.155	3.111	1.494	-0.252	-0.67	0.173	3.25	1.56	0.252	-0.501	-1.254	1.129	-1.56	-1.494	-1.96	0.594	3.456	1.96	0.501	0.67	2.713	1.254	-0.173	-0.155	-0.594
A0A1W2PPQ2	A0A1W2PPQ2|P30511-3|P30511|P30511-2|A0A0G2JNV5	HLA-A	HLA class I histocompatibility antigen, A-3 alpha chain	29	HUMAN	38741.9	65.1	464.67	-3.332	-1.346	-4.411	-4.304	-4.042	0.576	4.304	2.927	-0.217	0.007	0.718	4.411	3.198	0.217	-0.038	-2.258	1.346	-3.198	-2.927	-2.775	0.495	4.042	2.775	0.038	-0.007	3.332	2.258	-0.718	-0.576	-0.495
P01891	P01891	HLA-A	HLA class I histocompatibility antigen, A-68 alpha chain	29	HUMAN	41193.3	64.3	451.04	-2.345	-0.875	-3.07	-2.845	-3.29	-0.046	2.845	1.887	-0.328	-0.486	0.56	3.07	2.633	0.328	-0.019	-2.049	0.875	-2.633	-1.887	-2.373	0.324	3.29	2.373	0.019	0.486	2.345	2.049	-0.56	0.046	-0.324
P01889	P01889|A0A1W2PPR8	HLA-B	HLA class I histocompatibility antigen, B-7 alpha chain	28	HUMAN	40801.7	63.5	420.16	-4.675	-0.675	-5.097	-4.935	-5.048	-0.15	4.935	4.213	-0.018	-0.683	-0.152	5.097	4.184	0.018	-0.629	-4.113	0.675	-4.184	-4.213	-4.669	0.5	5.048	4.669	0.629	0.683	4.675	4.113	0.152	0.15	-0.5
P30487	P30487|P30488	HLA-B	HLA class I histocompatibility antigen, B-49 alpha chain	26	HUMAN	40865.9	57.7	371.35	-3.332	-1.009	-3.522	-3.3	-4.332	0.266	3.3	2.351	-0.035	-0.649	0.311	3.522	2.543	0.035	-0.509	-2.045	1.009	-2.543	-2.351	-3.066	0.763	4.332	3.066	0.509	0.649	3.332	2.045	-0.311	-0.266	-0.763
P30460	P30460|A0A140TA21	HLA-B	HLA class I histocompatibility antigen, B-8 alpha chain	25	HUMAN	40672.5	63.2	397.82	-3.619	-0.408	-3.949	-3.696	-4.108	0.132	3.696	3.695	-0.237	-0.432	0.325	3.949	3.951	0.237	-0.207	-3.646	0.408	-3.951	-3.695	-4.085	0.599	4.108	4.085	0.207	0.432	3.619	3.646	-0.325	-0.132	-0.599
P05534	P05534	HLA-A	HLA class I histocompatibility antigen, A-24 alpha chain	25	HUMAN	40973.1	55.8	391.9	-4.126	-0.265	-4.065	-3.944	-4.427	-0.209	3.944	3.104	-0.14	-0.725	-0.263	4.065	3.299	0.14	-0.621	-3.461	0.265	-3.299	-3.104	-3.862	0.465	4.427	3.862	0.621	0.725	4.126	3.461	0.263	0.209	-0.465
P30461	P30461	HLA-B	HLA class I histocompatibility antigen, B-13 alpha chain	25	HUMAN	40815.9	55.5	378.67	-2.055	-1.174	-4.013	-2.525	-2.999	0.112	2.525	2.834	-0.459	-0.319	0.554	4.013	3.293	0.459	0.284	-2.848	1.174	-3.293	-2.834	-3.151	0.303	2.999	3.151	-0.284	0.319	2.055	2.848	-0.554	-0.112	-0.303
P30481	P30481|A0A140TA14|A0A140TA11	HLA-B	HLA class I histocompatibility antigen, B-44 alpha chain	25	HUMAN	40822.8	51.6	368.76	-3.084	-0.922	-3.381	-2.856	-3.722	-0.496	2.856	1.934	-0.485	-0.866	-0.107	3.381	2.508	0.485	-0.423	-2.161	0.922	-2.508	-1.934	-2.8	0.625	3.722	2.8	0.423	0.866	3.084	2.161	0.107	0.496	-0.625
P03989	P03989	HLA-B	HLA class I histocompatibility antigen, B-27 alpha chain	25	HUMAN	40826.8	54.9	362.93	-5.489	-2.714	-5.37	-5.393	-6.116	-0.025	5.393	3.832	-0.051	-0.419	0.026	5.37	3.904	0.051	-0.385	-3.878	2.714	-3.904	-3.832	-4.265	0.394	6.116	4.265	0.385	0.419	5.489	3.878	-0.026	0.025	-0.394
Q95365	Q95365	HLA-B	HLA class I histocompatibility antigen, B-38 alpha chain	25	HUMAN	40757.8	55.2	350.71	-3.081	0.311	-3.648	-3.506	-3.873	0.007	3.506	4.045	-0.282	-0.58	0.289	3.648	4.327	0.282	-0.298	-4.038	-0.311	-4.327	-4.045	-4.625	0.587	3.873	4.625	0.298	0.58	3.081	4.038	-0.289	-0.007	-0.587
P30490	P30490|P18464	HLA-B	HLA class I histocompatibility antigen, B-52 alpha chain	24	HUMAN	40805.7	57.1	366.82	-4.754	-0.994	-3.912	-4.015	-5.212	-0.9	4.015	2.998	0.028	-1.231	-0.958	3.912	3.054	-0.028	-1.224	-4.012	0.994	-3.054	-2.998	-4.096	0.652	5.212	4.096	1.224	1.231	4.754	4.012	0.958	0.9	-0.652
P16189	P16189	HLA-A	HLA class I histocompatibility antigen, A-31 alpha chain	23	HUMAN	41288.5	58	352.34	-5.099	-0.433	-4.741	-4.376	-5.269	-0.616	4.376	3.649	-0.371	-0.835	-0.245	4.741	4.025	0.371	-0.464	-4.686	0.433	-4.025	-3.649	-4.617	0.22	5.269	4.617	0.464	0.835	5.099	4.686	0.245	0.616	-0.22
Q07000	Q07000	HLA-C	HLA class I histocompatibility antigen, Cw-15 alpha chain	23	HUMAN	41318.5	64.2	346.27	-3.209	-0.578	-3.364	-3.527	-3.873	0.186	3.527	2.949	0.146	-0.321	0.135	3.364	2.785	-0.146	-0.223	-2.631	0.578	-2.785	-2.949	-3.295	0.342	3.873	3.295	0.223	0.321	3.209	2.631	-0.135	-0.186	-0.342
P30504	P30504	HLA-C	HLA class I histocompatibility antigen, Cw-4 alpha chain	21	HUMAN	41393.5	53.5	309.09	-4.724	-0.395	-5.345	-5.073	-5.082	0.269	5.073	4.742	-0.116	-0.175	0.251	5.345	4.694	0.116	-0.013	-4.364	0.395	-4.694	-4.742	-4.837	0.399	5.082	4.837	0.013	0.175	4.724	4.364	-0.251	-0.269	-0.399
P10321	A2AEA2|P10321|A0A1W2PRU9	HLA-C	HLA class I histocompatibility antigen, Cw-7 alpha chain	20	HUMAN	41161.3	50.2	320.93	-5.213	-1.739	-5.566	-5.17	-5.414	-0.019	5.17	3.738	-0.259	-0.272	0.383	5.566	4.091	0.259	0.083	-3.664	1.739	-4.091	-3.738	-4.009	0.251	5.414	4.009	-0.083	0.272	5.213	3.664	-0.383	0.019	-0.251
P30499	P30499	HLA-C	HLA class I histocompatibility antigen, Cw-1 alpha chain	17	HUMAN	41420.4	43.9	265.22	-2.145	0.453	-2.645	-2.268	-2.668	0.018	2.268	3.53	-0.276	-0.339	0.306	2.645	3.907	0.276	-0.08	-3.407	-0.453	-3.907	-3.53	-3.931	0.357	2.668	3.931	0.08	0.339	2.145	3.407	-0.306	-0.018	-0.357
P13747	P13747|Q6DU44	HLA-E	HLA class I histocompatibility antigen, alpha chain E	13	HUMAN	40384.2	41	184.73	-4.953	-0.86	-5.173	-4.648	-5.242	-0.088	4.648	3.813	-0.315	-0.339	0.287	5.173	4.313	0.315	-0.069	-4.132	0.86	-4.313	-3.813	-4.125	0.2	5.242	4.125	0.069	0.339	4.953	4.132	-0.287	0.088	-0.2
P04040	P04040	CAT	Catalase	37	HUMAN	59983.3	53.5	527.43	-4.305	-0.871	-5.085	-5.081	-4.68	0.646	5.081	4.444	0.145	0.403	0.508	5.085	4.357	-0.145	0.21	-3.676	0.871	-4.357	-4.444	-3.931	0.233	4.68	3.931	-0.21	-0.403	4.305	3.676	-0.508	-0.646	-0.233
P02649	P02649	APOE	Apolipoprotein E	37	HUMAN	36267.6	75.3	525.37	-3.752	-1.185	-4.381	-4.223	-4.104	0.425	4.223	4.24	-0.091	0.146	0.523	4.381	4.206	0.091	0.251	-3.823	1.185	-4.206	-4.24	-4.139	0.293	4.104	4.139	-0.251	-0.146	3.752	3.823	-0.523	-0.425	-0.293
P05106	P05106|P05106-3|P05106-2|I3L4X8	ITGB3	Integrin beta-3	36	HUMAN	90251.4	41.2	512.9	-4.082	-1.043	-4.621	-4.529	-4.757	0.428	4.529	4.549	-0.159	0.045	0.566	4.621	4.723	0.159	0.202	-4.083	1.043	-4.723	-4.549	-4.466	0.358	4.757	4.466	-0.202	-0.045	4.082	4.083	-0.566	-0.428	-0.358
P23528	P23528|E9PK25|G3V1A4|Q9Y281|Q9Y281-3	CFL1	Cofilin-1	32	HUMAN	18730.4	99.3	511.53	-4.189	-0.921	-5.226	-4.811	-4.513	0.538	4.811	4.731	-0.274	0.441	0.815	5.226	5.01	0.274	0.678	-4.201	0.921	-5.01	-4.731	-4.405	0.188	4.513	4.405	-0.678	-0.441	4.189	4.201	-0.815	-0.538	-0.188
P60981	P60981|P60981-2|F6RFD5	DSTN	Destrin	6	HUMAN	18961.8	23	89.24	-2.222	-0.797	-2.822	-2.898	-3.226	0.548	2.898	2.049	-0.069	0.02	0.702	2.822	2.101	0.069	0.207	-1.585	0.797	-2.101	-2.049	-2.367	0.496	3.226	2.367	-0.207	-0.02	2.222	1.585	-0.702	-0.548	-0.496
P01871	P01871|P01871-2	IGHM	Immunoglobulin heavy constant mu	31	HUMAN	50123.5	55.4	504.27	-4.198	-0.817	-4.882	-4.51	-4.554	0.18	4.51	4.523	-0.331	-0.176	0.561	4.882	4.861	0.331	0.134	-4.14	0.817	-4.861	-4.523	-4.485	0.366	4.554	4.485	-0.134	0.176	4.198	4.14	-0.561	-0.18	-0.366
P05556	P05556|P05556-3|P05556-4|P05556-5|P05556-2|P18564|E9PEE8|A0A087WXP3|P18564-2	ITGB1	Integrin beta-1	33	HUMAN	91722.9	34	498.03	-4.433	-0.996	-4.657	-4.588	-4.874	0.071	4.588	4.403	-0.228	-0.293	0.299	4.657	4.603	0.228	-0.067	-4.348	0.996	-4.603	-4.403	-4.716	0.303	4.874	4.716	0.067	0.293	4.433	4.348	-0.299	-0.071	-0.303
P68363	P68363|P68363-2|F8VS66|A6NHL2|A6NHL2-2|F8W0F6|Q9H853	TUBA1B	Tubulin alpha-1B chain	31	HUMAN	50835.4	65.8	484.77	-3.507	-0.417	-4.221	-3.935	-3.846	0.42	3.935	4.115	-0.32	0.115	0.741	4.221	4.476	0.32	0.45	-3.728	0.417	-4.476	-4.115	-3.96	0.254	3.846	3.96	-0.45	-0.115	3.507	3.728	-0.741	-0.42	-0.254
F5H5D3	F5H5D3|Q9BQE3|Q13748|Q13748-2|A0A1W2PQM2|Q6PEY2|Q9NY65|Q9NY65-2	TUBA1C	Tubulin alpha chain	29	HUMAN	58642	48.5	439.2	-2.358	0.032	-3.142	-2.651	-2.871	0.294	2.651	2.231	-0.459	-0.196	0.799	3.142	2.774	0.459	0.286	-1.874	-0.032	-2.774	-2.231	-2.463	0.466	2.871	2.463	-0.286	0.196	2.358	1.874	-0.799	-0.294	-0.466
P68366	P68366|P68366-2	TUBA4A	Tubulin alpha-4A chain	27	HUMAN	50665.2	60	425.48	-3.327	-0.981	-4.038	-3.654	-3.916	0.224	3.654	3.113	-0.361	-0.111	0.62	4.038	3.449	0.361	0.292	-2.829	0.981	-3.449	-3.113	-3.113	0.268	3.916	3.113	-0.292	0.111	3.327	2.829	-0.62	-0.224	-0.268
Q5VTE0	Q5VTE0|P68104|A0A087WVQ9|P68104-2|A0A087WV01|Q05639	EEF1A1P5	Putative elongation factor 1-alpha-like 3	37	HUMAN	50526.4	56.2	478.94	-3.707	-0.343	-4.518	-4.202	-3.852	0.488	4.202	4.398	-0.318	0.208	0.823	4.518	4.887	0.318	0.491	-3.866	0.343	-4.887	-4.398	-4.003	0.209	3.852	4.003	-0.491	-0.208	3.707	3.866	-0.823	-0.488	-0.209
Q15233	Q15233|Q15233-2	NONO	Non-POU domain-containing octamer-binding protein	39	HUMAN	54344.7	53.2	457.84	-3.691	-1.04	-4.489	-4.414	-4.169	0.551	4.414	3.84	-0.142	0.165	0.716	4.489	3.814	0.142	0.341	-3.029	1.04	-3.814	-3.84	-3.707	0.339	4.169	3.707	-0.341	-0.165	3.691	3.029	-0.716	-0.551	-0.339
P23246	P23246|P23246-2	SFPQ	Splicing factor, proline- and glutamine-rich	37	HUMAN	76262.2	42.4	478.23	-4.39	-1.24	-5.294	-5.092	-4.732	0.547	5.092	4.084	-0.166	0.219	0.756	5.294	4.45	0.166	0.353	-3.559	1.24	-4.45	-4.084	-3.833	0.296	4.732	3.833	-0.353	-0.219	4.39	3.559	-0.756	-0.547	-0.296
P23284	P23284	PPIB	Peptidyl-prolyl cis-trans isomerase B	35	HUMAN	23799.1	82.8	477.12	-3.836	-0.565	-4.801	-4.66	-4.155	0.395	4.66	5.424	-0.112	0.583	0.425	4.801	5.652	0.112	0.65	-4.643	0.565	-5.652	-5.424	-4.723	-0.094	4.155	4.723	-0.65	-0.583	3.836	4.643	-0.425	-0.395	0.094
P49792	P49792|J3KNE0|A6NKT7|Q7Z3J3|F8VYC4|A0A286YES2|P0DJD1|A0A1W2PNU4|P0DJD0|H7BZ48	RANBP2	E3 SUMO-protein ligase RanBP2	39	HUMAN	362586	11.8	475.13	-3.578	-0.845	-4.475	-4.294	-4.151	0.414	4.294	4.463	-0.239	0.109	0.619	4.475	4.867	0.239	0.37	-3.913	0.845	-4.867	-4.463	-4.242	0.328	4.151	4.242	-0.37	-0.109	3.578	3.913	-0.619	-0.414	-0.328
P00734	P00734|E9PIT3	F2	Prothrombin	32	HUMAN	71519	49.5	475.12	-3.738	-0.594	-4.706	-4.549	-3.921	0.641	4.549	4.459	-0.093	0.454	0.863	4.706	4.477	0.093	0.609	-3.818	0.594	-4.477	-4.459	-3.939	0.191	3.921	3.939	-0.609	-0.454	3.738	3.818	-0.863	-0.641	-0.191
P33241	P33241|P33241-3|P33241-2|smORF_G004440	LSP1	Lymphocyte-specific protein 1	32	HUMAN	37419.1	94.9	474.83	-3.971	-0.29	-4.34	-4.231	-4.284	0.247	4.231	4.534	-0.076	-0.05	0.25	4.34	4.718	0.076	-0.038	-4.2	0.29	-4.718	-4.534	-4.549	0.299	4.284	4.549	0.038	0.05	3.971	4.2	-0.25	-0.247	-0.299
P13639	P13639	EEF2	Elongation factor 2	37	HUMAN	96306.4	43.2	473.97	-3.769	-0.811	-4.239	-4.006	-3.95	0.447	4.006	3.846	-0.288	0.123	0.728	4.239	4.079	0.288	0.393	-3.634	0.811	-4.079	-3.846	-3.851	0.253	3.95	3.851	-0.393	-0.123	3.769	3.634	-0.728	-0.447	-0.253
Q15029	Q15029|Q15029-3|Q15029-2	EFTUD2	116 kDa U5 small nuclear ribonucleoprotein component	10	HUMAN	110404	9.2	106.63	-2.562	-0.703	-3.796	-3.517	-3.165	0.728	3.517	3.067	-0.145	0.272	0.86	3.796	3.326	0.145	0.56	-2.446	0.703	-3.326	-3.067	-2.842	0.497	3.165	2.842	-0.56	-0.272	2.562	2.446	-0.86	-0.728	-0.497
P01042-2	P01042-2|P01042-3|P01042	KNG1	Kininogen-1	29	HUMAN	48966.4	51.2	463.6	-3.871	-0.943	-4.705	-4.84	-4.415	0.784	4.84	4.599	0.064	0.447	0.661	4.705	4.717	-0.064	0.305	-3.849	0.943	-4.717	-4.599	-4.297	0.346	4.415	4.297	-0.305	-0.447	3.871	3.849	-0.661	-0.784	-0.346
Q9P2E9	Q9P2E9|A0A0A0MRV0|Q9P2E9-2|Q9P2E9-3|A0A087WVV2|F8W7S5|A0A087WU26|Q8N4C6-7|Q8N4C6-10|Q8N4C6-5|Q8N4C6|Q8N4C6-2|Q8N4C6-9|C9J066|Q8N4C6-4|E9PN67|Q8N4C6-11|Q8N4C6-6	RRBP1	Ribosome-binding protein 1	36	HUMAN	152869	26.5	462.34	-3.897	-0.893	-4.347	-4.488	-4.16	0.43	4.488	3.944	-0.036	0.168	0.495	4.347	4.141	0.036	0.213	-3.506	0.893	-4.141	-3.944	-3.933	0.257	4.16	3.933	-0.213	-0.168	3.897	3.506	-0.495	-0.43	-0.257
Q8IWJ2	Q8IWJ2	GCC2	GRIP and coiled-coil domain-containing protein 2	7	HUMAN	196990	3.2	74.09	-3.703	0.114	-4.366	-4.129	-3.886	0.324	4.129	3.81	-0.156	0.226	0.4	4.366	3.982	0.156	0.31	-3.99	-0.114	-3.982	-3.81	-3.831	0.086	3.886	3.831	-0.31	-0.226	3.703	3.99	-0.4	-0.324	-0.086
P25705	P25705|P25705-2|P25705-3|K7ESA0	ATP5A1	ATP synthase subunit alpha, mitochondrial	35	HUMAN	59863.7	56.6	456.14	-3.732	-0.732	-4.792	-4.428	-4.014	0.721	4.428	4.232	-0.389	0.512	1.138	4.792	4.821	0.389	0.945	-3.53	0.732	-4.821	-4.232	-3.787	0.141	4.014	3.787	-0.945	-0.512	3.732	3.53	-1.138	-0.721	-0.141
P22626	P22626|P22626-2|A0A087WUI2	HNRNPA2B1	Heterogeneous nuclear ribonucleoproteins A2/B1	30	HUMAN	37486.1	67.7	456.07	-4.238	-1.183	-4.878	-4.659	-4.421	0.437	4.659	3.938	-0.23	0.158	0.647	4.878	4.118	0.23	0.345	-3.543	1.183	-4.118	-3.938	-3.829	0.231	4.421	3.829	-0.345	-0.158	4.238	3.543	-0.647	-0.437	-0.231
P09651	P09651|P09651-2|F8W6I7|P09651-3|Q32P51	HNRNPA1	Heterogeneous nuclear ribonucleoprotein A1	25	HUMAN	38860.1	48.3	361.23	-3.867	-1.037	-4.366	-4.266	-4.161	0.463	4.266	3.261	-0.18	0.259	0.739	4.366	3.431	0.18	0.313	-2.738	1.037	-3.431	-3.261	-3.163	0.293	4.161	3.163	-0.313	-0.259	3.867	2.738	-0.739	-0.463	-0.293
Q01518	Q01518|Q01518-2	CAP1	Adenylyl cyclase-associated protein 1	33	HUMAN	52357	59.3	455.67	-4.161	-0.939	-4.531	-4.505	-4.331	0.117	4.505	4.231	-0.16	0.03	0.336	4.531	4.444	0.16	0.212	-4.09	0.939	-4.444	-4.231	-4.253	0.125	4.331	4.253	-0.212	-0.03	4.161	4.09	-0.336	-0.117	-0.125
P31146	P31146|H3BRY3	CORO1A	Coronin-1A	33	HUMAN	51710	43.3	449.26	-3.953	-0.828	-4.533	-4.425	-4.256	0.534	4.425	3.689	-0.188	0.212	0.686	4.533	3.878	0.188	0.431	-3.127	0.828	-3.878	-3.689	-3.468	0.246	4.256	3.468	-0.431	-0.212	3.953	3.127	-0.686	-0.534	-0.246
P04406	P04406|P04406-2|E7EUT5|P10096	GAPDH	Glyceraldehyde-3-phosphate dehydrogenase	30	HUMAN	36223.7	66.8	445.01	-3.198	-0.293	-4.038	-3.714	-3.363	0.501	3.714	3.844	-0.377	0.324	0.864	4.038	4.161	0.377	0.722	-3.257	0.293	-4.161	-3.844	-3.52	0.138	3.363	3.52	-0.722	-0.324	3.198	3.257	-0.864	-0.501	-0.138
P55072	P55072|Q8IYT4|Q8IYT4-2	VCP	Transitional endoplasmic reticulum ATPase	33	HUMAN	90004.9	44.1	438.2	-3.638	-1.312	-4.412	-4.117	-4.042	0.441	4.117	3.531	-0.246	0.179	0.728	4.412	3.775	0.246	0.397	-3.113	1.312	-3.775	-3.531	-3.342	0.241	4.042	3.342	-0.397	-0.179	3.638	3.113	-0.728	-0.441	-0.241
A0MZ66-3	A0MZ66-3|A0MZ66|A0MZ66-4|A0MZ66-6|A0MZ66-5|A0MZ66-8|A0MZ66-2|A0MZ66-7	SHTN1	Shootin-1	34	HUMAN	74064.4	45.3	438.14	-3.911	-0.903	-4.498	-4.522	-4.291	0.483	4.522	3.846	-0.104	0.228	0.609	4.498	3.991	0.104	0.323	-3.411	0.903	-3.991	-3.846	-3.896	0.226	4.291	3.896	-0.323	-0.228	3.911	3.411	-0.609	-0.483	-0.226
P17844	P17844|P17844-2|J3KTA4|J3QR02|X6RLV5	DDX5	Probable ATP-dependent RNA helicase DDX5	33	HUMAN	69660.3	39.4	419.81	-3.966	-0.976	-4.762	-4.729	-4.155	0.577	4.729	3.782	-0.28	0.399	0.85	4.762	4.098	0.28	0.648	-3.241	0.976	-4.098	-3.782	-3.492	0.228	4.155	3.492	-0.648	-0.399	3.966	3.241	-0.85	-0.577	-0.228
Q92841	A0A1W2PQ51|Q92841|A0A1X7SBZ2|Q92841-3|Q92841-2|Q92841-1	DD7	Probable ATP-dependent RNA helicase DD7	32	HUMAN	80955.7	36.4	431.98	-3.381	-0.736	-4.524	-4.499	-3.896	0.719	4.499	3.902	-0.251	0.421	0.984	4.524	4.149	0.251	0.644	-3.131	0.736	-4.149	-3.902	-3.504	0.365	3.896	3.504	-0.644	-0.421	3.381	3.131	-0.984	-0.719	-0.365
O00571	A0A0D9SF53|O00571|A0A0D9SG12|A0A0D9SFB3|O00571-2|B4DLA0|Q9NQI0|Q9NQI0-4|Q9NQI0-2|Q9NQI0-3|A0A087WX09	DDX3X	ATP-dependent RNA helicase DDX3X	21	HUMAN	73641.5	31.4	254.06	-5.113	-1.319	-5.261	-5.594	-5.367	0.264	5.594	4.009	-0.216	-0.223	0.405	5.261	4.03	0.216	-0.023	-3.577	1.319	-4.03	-4.009	-3.825	0.251	5.367	3.825	0.023	0.223	5.113	3.577	-0.405	-0.264	-0.251
O15523	O15523|O15523-2|O15523-3	DDX3Y	ATP-dependent RNA helicase DDX3Y	17	HUMAN	73608.7	26.9	199.22	-2.868	-0.332	-3.947	-3.832	-3.117	0.521	3.832	3.02	-0.186	0.222	0.708	3.947	3.207	0.186	0.408	-2.499	0.332	-3.207	-3.02	-2.799	0.3	3.117	2.799	-0.408	-0.222	2.868	2.499	-0.708	-0.521	-0.3
P00558	P00558|P00558-2|P07205	PGK1	Phosphoglycerate kinase 1	31	HUMAN	45013.3	61.8	425.77	-3.747	-1.001	-4.417	-4.08	-4.375	0.428	4.08	4.348	-0.273	0.22	0.685	4.417	4.845	0.273	0.464	-4.12	1.001	-4.845	-4.348	-4.189	0.212	4.375	4.189	-0.464	-0.22	3.747	4.12	-0.685	-0.428	-0.212
P04075-2	P04075-2|P04075|J3KPS3|P00883|H3BQN4	ALDOA	Fructose-bisphosphate aldolase A	29	HUMAN	45716.3	50.9	423.31	-4.108	-0.641	-4.351	-4.171	-4.058	0.248	4.171	3.644	-0.097	0.106	0.371	4.351	3.786	0.097	0.216	-3.534	0.641	-3.786	-3.644	-3.64	0.14	4.058	3.64	-0.216	-0.106	4.108	3.534	-0.371	-0.248	-0.14
P09972	P09972|A8MVZ9	ALDOC	Fructose-bisphosphate aldolase C	6	HUMAN	39854.5	21.1	95.97	-3.414	0.446	-3.702	-3.622	-3.35	0.343	3.622	5.883	-0.163	0.151	0.47	3.702	6.129	0.163	0.271	-5.417	-0.446	-6.129	-5.883	-5.675	0.187	3.35	5.675	-0.271	-0.151	3.414	5.417	-0.47	-0.343	-0.187
P61978-2	P61978-2|P61978-3|P61978|S4R457	HNRNPK	Heterogeneous nuclear ribonucleoprotein K	28	HUMAN	51312.6	55.1	423.14	-3.687	-0.872	-4.515	-4.198	-4.074	0.517	4.198	3.617	-0.291	0.225	0.859	4.515	3.794	0.291	0.551	-3.199	0.872	-3.794	-3.617	-3.325	0.268	4.074	3.325	-0.551	-0.225	3.687	3.199	-0.859	-0.517	-0.268
Q9Y4L1	Q9Y4L1|A0A087X054|K7EQK2|A0A087WWI4|Q9Y4L1-2|Q9BST8	HYOU1	Hypoxia up-regulated protein 1	35	HUMAN	111562	33.5	422.89	-4.079	-0.956	-5.122	-4.883	-4.493	0.757	4.883	4.096	-0.253	0.511	1.045	5.122	4.271	0.253	0.81	-3.306	0.956	-4.271	-4.096	-3.678	0.292	4.493	3.678	-0.81	-0.511	4.079	3.306	-1.045	-0.757	-0.292
P14317	P14317|E7EVW7|P14317-2	HCLS1	Hematopoietic lineage cell-specific protein	29	HUMAN	54127.1	46.7	418.52	-4.714	-1.101	-4.985	-5.047	-5.01	0.29	5.047	4.226	-0.005	-0.024	0.322	4.985	4.391	0.005	-0.008	-4.005	1.101	-4.391	-4.226	-4.388	0.266	5.01	4.388	0.008	0.024	4.714	4.005	-0.322	-0.29	-0.266
P04083	P04083	ANXA1	Annexin A1	29	HUMAN	38941.8	68.2	412.09	-3.443	-0.761	-4.142	-3.945	-3.768	0.579	3.945	3.416	-0.204	0.421	0.751	4.142	3.605	0.204	0.526	-2.906	0.761	-3.605	-3.416	-3.221	0.229	3.768	3.221	-0.526	-0.421	3.443	2.906	-0.751	-0.579	-0.229
P22314	P22314|P22314-2|Q5JRR6	UBA1	Ubiquitin-like modifier-activating enzyme 1	29	HUMAN	118931	30.5	412.08	-3.441	-0.944	-4.233	-3.975	-3.718	0.414	3.975	4.076	-0.337	0.277	0.79	4.233	4.26	0.337	0.594	-3.478	0.944	-4.26	-4.076	-3.699	0.21	3.718	3.699	-0.594	-0.277	3.441	3.478	-0.79	-0.414	-0.21
P04843	P04843|B7Z4L4|F8WF32	RPN1	Dolichyl-diphosphooligosaccharide--protein glycosyltransferase subunit 1	31	HUMAN	68682.2	48.5	404.76	-3.641	-0.79	-4.653	-4.254	-4.081	0.663	4.254	4.004	-0.329	0.369	0.982	4.653	4.295	0.329	0.688	-3.321	0.79	-4.295	-4.004	-3.632	0.234	4.081	3.632	-0.688	-0.369	3.641	3.321	-0.982	-0.663	-0.234
O60449-2	O60449-2|O60449|O60449-3	LY75	Lymphocyte antigen 75	33	HUMAN	219827	15.1	404.49	-3.629	-1.058	-4.172	-4.068	-4.091	0.229	4.068	3.391	-0.131	-0.212	0.334	4.172	3.516	0.131	-0.093	-3.141	1.058	-3.516	-3.391	-3.608	0.43	4.091	3.608	0.093	0.212	3.629	3.141	-0.334	-0.229	-0.43
Q92945	A0A087WTP3|Q92945	KHSRP	Far upstream element-binding protein 2	30	HUMAN	73399.3	40.2	403.15	-4.549	-0.849	-4.738	-4.918	-4.792	0.236	4.918	4.44	-0.191	0.092	0.37	4.738	4.677	0.191	0.206	-4.234	0.849	-4.677	-4.44	-4.479	0.106	4.792	4.479	-0.206	-0.092	4.549	4.234	-0.37	-0.236	-0.106
Q96AE4-2	E9PEB5|Q96AE4-2|Q96AE4	FUBP1	Far upstream element-binding protein 1	24	HUMAN	68831.7	35.2	304.14	-3.771	-1.391	-4.187	-4.191	-4.581	0.28	4.191	3.808	-0.171	0.132	0.312	4.187	3.896	0.171	0.209	-3.476	1.391	-3.896	-3.808	-3.772	0.141	4.581	3.772	-0.209	-0.132	3.771	3.476	-0.312	-0.28	-0.141
Q96I24	Q96I24|Q96I24-2	FUBP3	Far upstream element-binding protein 3	16	HUMAN	61981.6	28.4	182.2	-3.658	-0.875	-4.359	-4.183	-4.077	0.448	4.183	3.731	-0.228	0.117	0.68	4.359	4.024	0.228	0.346	-3.075	0.875	-4.024	-3.731	-3.648	0.304	4.077	3.648	-0.346	-0.117	3.658	3.075	-0.68	-0.448	-0.304
P07437	P07437|Q5JP53|Q5ST81|Q9BVA1|Q13885|A6NNZ2|A0A075B736|Q5SQY0|G3V2N6|G3V3R4|G3V2R8|G3V5W4|M0R2T4|G3V3W7|G3V3J6|G3V4U2	TUBB	Tubulin beta chain	24	HUMAN	50126.4	64.1	401.26	-3.924	-0.685	-4.819	-4.434	-4.254	0.58	4.434	4.35	-0.306	0.167	0.849	4.819	4.627	0.306	0.505	-3.928	0.685	-4.627	-4.35	-4.096	0.223	4.254	4.096	-0.505	-0.167	3.924	3.928	-0.849	-0.58	-0.223
P68371	P68371|P04350|Q3ZCM7|M0Q4|M0QY37|M0R0X0|A0A075B724	TUBB4B	Tubulin beta-4B chain	23	HUMAN	50286.6	57.9	375.32	-3.357	-0.781	-4.128	-3.526	-3.889	0.46	3.526	3.178	-0.298	0.056	0.907	4.128	3.659	0.298	0.553	-3.028	0.781	-3.659	-3.178	-3.254	0.327	3.889	3.254	-0.553	-0.056	3.357	3.028	-0.907	-0.46	-0.327
Q9H4B7	Q9H4B7	TUBB1	Tubulin beta-1 chain	13	HUMAN	50896.6	26.1	187.66	-4.196	-1.017	-5.047	-4.586	-4.74	0.364	4.586	3.579	-0.362	0.124	0.705	5.047	3.648	0.362	0.435	-3.335	1.017	-3.648	-3.579	-3.892	0.211	4.74	3.892	-0.435	-0.124	4.196	3.335	-0.705	-0.364	-0.211
Q9BUF5	Q9BUF5|K7EPE5|K7EN98|K7EJZ4|K7ERA8|K7EJ64|K7EQT3|K7ESQ3	TUBB6	Tubulin beta-6 chain	11	HUMAN	50312.7	23.9	158.84	-4.081	1.217	-4.703	-4.531	-4.116	0.763	4.531	5.748	0.007	0.531	0.733	4.703	5.92	-0.007	0.55	-5.298	-1.217	-5.92	-5.748	-5.333	0.135	4.116	5.333	-0.55	-0.531	4.081	5.298	-0.733	-0.763	-0.135
P60174	P60174|P60174-1|P60174-4	TPI1	Triosephosphate isomerase	24	HUMAN	31075.7	83.5	396.21	-3.578	-0.569	-3.923	-3.562	-3.871	0.067	3.562	3.803	-0.179	-0.076	0.242	3.923	4.061	0.179	0.073	-3.693	0.569	-4.061	-3.803	-3.867	0.107	3.871	3.867	-0.073	0.076	3.578	3.693	-0.242	-0.067	-0.107
Q16891	Q16891|Q16891-4|Q16891-2|B9A067|C9J406|Q16891-3|A0A087WYS0|D6RAW4	IMMT	MICOS complex subunit MIC60	31	HUMAN	84075.8	34.3	395.44	-4.346	-1.344	-5.511	-5.251	-4.578	1.098	5.251	4.085	-0.225	0.895	1.352	5.511	4.285	0.225	1.059	-2.951	1.344	-4.285	-4.085	-3.462	0.187	4.578	3.462	-1.059	-0.895	4.346	2.951	-1.352	-1.098	-0.187
P06733	P06733|P06733-2|P13929|P13929-2|P13929-3|P09104|P09104-2|F5H0C8	ENO1	Alpha-enolase	30	HUMAN	47510.4	59.6	395.08	-4.238	-1.029	-4.645	-4.37	-4.059	0.232	4.37	3.651	-0.234	0.182	0.481	4.645	4.019	0.234	0.38	-3.465	1.029	-4.019	-3.651	-3.471	0.019	4.059	3.471	-0.38	-0.182	4.238	3.465	-0.481	-0.232	-0.019
P43243	A8MXP9|P43243|D6REM6|P43243-2|B3KM87|Q68E03|D6RCM3	MATR3	Matrin-3	29	HUMAN	95135	31	393.88	-3.703	-0.914	-4.308	-3.999	-4.296	0.313	3.999	3.568	-0.257	0.008	0.612	4.308	3.837	0.257	0.234	-3.15	0.914	-3.837	-3.568	-3.717	0.25	4.296	3.717	-0.234	-0.008	3.703	3.15	-0.612	-0.313	-0.25
Q9UJU6-3	Q9UJU6-3|Q9UJU6-2|B4DDD6|Q9UJU6-6|Q9UJU6-4|F8WBG8|F8WFE1|F8WBB2|F8WC20|F2Z3E3|F8WCK3|F8WB73|F2Z2V3	DBNL	Drebrin-like protein	27	HUMAN	49383.6	57.8	393.4	-3.653	-0.492	-4.305	-4.218	-3.912	0.529	4.218	3.784	-0.133	0.303	0.639	4.305	3.882	0.133	0.368	-3.293	0.492	-3.882	-3.784	-3.467	0.258	3.912	3.467	-0.368	-0.303	3.653	3.293	-0.639	-0.529	-0.258
P40939	P40939	HADHA	Trifunctional enzyme subunit alpha, mitochondrial	28	HUMAN	83739.9	37.3	388.94	-3.552	-0.11	-4.491	-4.219	-3.713	0.658	4.219	3.926	-0.432	0.387	1.042	4.491	4.354	0.432	0.79	-3.537	0.11	-4.354	-3.926	-3.538	0.193	3.713	3.538	-0.79	-0.387	3.552	3.537	-1.042	-0.658	-0.193
P01857	P01857|P01870	IGHG1	Immunoglobulin heavy constant gamma 1	23	HUMAN	36618.7	66.9	386.15	-3.683	-0.535	-4.258	-4.068	-4.356	0.34	4.068	3.896	-0.121	-0.24	0.448	4.258	4.151	0.121	-0.15	-3.343	0.535	-4.151	-3.896	-4.071	0.635	4.356	4.071	0.15	0.24	3.683	3.343	-0.448	-0.34	-0.635
P01860	P01860	IGHG3	Immunoglobulin heavy constant gamma 3	21	HUMAN	42313.2	52.2	342.66	-3.954	-0.281	-4.447	-4.31	-4.34	0.6	4.31	4.121	-0.16	0.069	0.654	4.447	3.989	0.16	0.313	-3.26	0.281	-3.989	-4.121	-3.86	0.382	4.34	3.86	-0.313	-0.069	3.954	3.26	-0.654	-0.6	-0.382
P01859	P01859	IGHG2	Immunoglobulin heavy constant gamma 2	21	HUMAN	36527.6	61	313.73	-4.013	-1.064	-4.987	-4.585	-4.732	0.384	4.585	4.153	-0.028	-0.053	0.511	4.987	4.556	0.028	0.056	-3.503	1.064	-4.556	-4.153	-4.206	0.571	4.732	4.206	-0.056	0.053	4.013	3.503	-0.511	-0.384	-0.571
P01861	P01861	IGHG4	Immunoglobulin heavy constant gamma 4	15	HUMAN	36453.4	55.9	246.97	-3.811	-0.358	-4.404	-4.079	-4.483	0.374	4.079	3.655	-0.049	-0.138	0.418	4.404	3.811	0.049	-0.037	-3.312	0.358	-3.811	-3.655	-3.865	0.582	4.483	3.865	0.037	0.138	3.811	3.312	-0.418	-0.374	-0.582
P01009	P01009|A0A024R6I7|P01009-2|A0A0G2JRN3|P01009-3	SERPINA1	Alpha-1-antitrypsin	27	HUMAN	46906.8	55.7	384.3	-4.23	-0.78	-4.7	-4.428	-4.339	0.26	4.428	3.866	-0.312	0.09	0.574	4.7	4.237	0.312	0.361	-3.516	0.78	-4.237	-3.866	-3.761	0.171	4.339	3.761	-0.361	-0.09	4.23	3.516	-0.574	-0.26	-0.171
Q00839	Q00839|Q00839-2|A0A1W2PPS1|A0A1X7SBS1|Q5RI18|A0A1W2PPH7|A0A1W2PPL4|A0A1W2PP34|A0A1W2PQ74	HNRNPU	Heterogeneous nuclear ribonucleoprotein U	31	HUMAN	91324.5	29.5	383.39	-3.686	-0.387	-4.68	-4.232	-3.991	0.381	4.232	4.602	-0.286	0.019	0.721	4.68	4.863	0.286	0.381	-4.429	0.387	-4.863	-4.602	-4.622	0.24	3.991	4.622	-0.381	-0.019	3.686	4.429	-0.721	-0.381	-0.24
H3BQK9	H3BQK9|H3BPE1|Q9UPN3|Q9UPN3-5|Q9UPN3-2|Q9UPN3-3|Q9UPN3-4	MACF1	Microtubule-actin cross-linking factor 1, isoforms 1/2/3/5	37	HUMAN	866540	4.4	380.03	-3.81	-1.206	-4.063	-3.938	-4.159	0.169	3.938	3.221	-0.171	-0.132	0.4	4.063	3.472	0.171	0.059	-3.139	1.206	-3.472	-3.221	-3.304	0.267	4.159	3.304	-0.059	0.132	3.81	3.139	-0.4	-0.169	-0.267
P05362	P05362|E7ESS4	ICAM1	Intercellular adhesion molecule 1	26	HUMAN	58622.9	41.3	379.11	-4.066	-0.44	-3.771	-3.406	-4.528	-1.484	3.406	3.318	-0.384	-1.779	-1.127	3.771	3.627	0.384	-1.4	-4.545	0.44	-3.627	-3.318	-4.827	0.309	4.528	4.827	1.4	1.779	4.066	4.545	1.127	1.484	-0.309
P15144	P15144	ANPEP	Aminopeptidase N	28	HUMAN	109937	24	377.23	-4.616	-1.308	-4.497	-4.198	-5.003	-0.861	4.198	3.699	-0.318	-1.058	-0.5	4.497	4.094	0.318	-0.658	-4.43	1.308	-4.094	-3.699	-4.616	0.201	5.003	4.616	0.658	1.058	4.616	4.43	0.5	0.861	-0.201
P31948	P31948|P31948-2|P31948-3|F5H783|F5GXD8	STIP1	Stress-induced-phosphoprotein 1	30	HUMAN	63265.8	46.4	375.83	-3.821	-1.061	-4.418	-4.077	-4.011	0.352	4.077	4.166	-0.211	0.186	0.531	4.418	4.428	0.211	0.341	-3.803	1.061	-4.428	-4.166	-3.905	0.172	4.011	3.905	-0.341	-0.186	3.821	3.803	-0.531	-0.352	-0.172
P02671	P02671|P02671-2|A0A087WUA0	FGA	Fibrinogen alpha chain	29	HUMAN	95713	32.3	375.08	-4.053	-0.77	-4.5	-4.361	-4.32	0.269	4.361	3.936	-0.233	-0.005	0.426	4.5	4.159	0.233	0.135	-3.496	0.77	-4.159	-3.936	-3.935	0.312	4.32	3.935	-0.135	0.005	4.053	3.496	-0.426	-0.269	-0.312
P13667	P13667|Q29RV1|F1MEN8	PDIA4	Protein disulfide-isomerase A4	30	HUMAN	73273.4	34.8	372.49	-4.053	-0.668	-4.872	-4.627	-4.447	0.466	4.627	4.306	-0.281	0.143	0.774	4.872	4.604	0.281	0.41	-3.927	0.668	-4.604	-4.306	-4.162	0.279	4.447	4.162	-0.41	-0.143	4.053	3.927	-0.774	-0.466	-0.279
P05091	P05091|P05091-2|P00352|Q5SYQ9	ALDH2	Aldehyde dehydrogenase, mitochondrial	25	HUMAN	56893.8	48.1	371.5	-3.879	-0.487	-4.921	-4.627	-4.13	0.68	4.627	4.833	-0.352	0.498	1.051	4.921	5.23	0.352	0.866	-4.129	0.487	-5.23	-4.833	-4.307	0.186	4.13	4.307	-0.866	-0.498	3.879	4.129	-1.051	-0.68	-0.186
P11586	F5H2F4|P11586	MTHFD1	C-1-tetrahydrofolate synthase, cytoplasmic	29	HUMAN	102242	28.8	367.42	-3.455	-0.57	-4.269	-3.87	-3.688	0.659	3.87	3.658	-0.366	0.449	1.03	4.269	4.274	0.366	0.738	-3.18	0.57	-4.274	-3.658	-3.459	0.204	3.688	3.459	-0.738	-0.449	3.455	3.18	-1.03	-0.659	-0.204
P28838	P28838|P28838-2	LAP3	Cytosol aminopeptidase	22	HUMAN	56564.7	50.6	367.16	-3.886	-0.216	-4.486	-4.132	-3.958	0.303	4.132	4.243	-0.294	0.221	0.654	4.486	4.689	0.294	0.561	-3.913	0.216	-4.689	-4.243	-3.93	0.107	3.958	3.93	-0.561	-0.221	3.886	3.913	-0.654	-0.303	-0.107
P06576	P06576	ATP5B	ATP synthase subunit beta, mitochondrial	23	HUMAN	56558.9	48.3	366.11	-3.087	-0.641	-4.24	-3.903	-3.492	0.757	3.903	3.603	-0.393	0.401	1.179	4.24	4.017	0.393	0.875	-3.001	0.641	-4.017	-3.603	-3.211	0.24	3.492	3.211	-0.875	-0.401	3.087	3.001	-1.179	-0.757	-0.24
P09622	P09622|E9PEX6|P09622-2|P09622-3|F2Z2E3|F8WDM5|A0A1W2PR83	DLD	Dihydrolipoyl dehydrogenase, mitochondrial	26	HUMAN	54746.8	41.2	365.88	-4.014	-1.031	-4.897	-4.593	-4.247	0.642	4.593	4.505	-0.176	0.392	0.833	4.897	4.773	0.176	0.632	-3.673	1.031	-4.773	-4.505	-4.001	0.26	4.247	4.001	-0.632	-0.392	4.014	3.673	-0.833	-0.642	-0.26
Q06830	Q06830|A0A0A0MRQ5	PRD	Peroxiredoxin-1	23	HUMAN	22338.2	83.9	363.99	-3.983	-0.623	-4.059	-4.151	-4.342	-0.108	4.151	4.194	-0.17	-0.173	0.099	4.059	4.393	0.17	-0.043	-4.178	0.623	-4.393	-4.194	-4.349	0.121	4.342	4.349	0.043	0.173	3.983	4.178	-0.099	0.108	-0.121
P32119	P32119|A6NIW5|P32119-2	PRDX2	Peroxiredoxin-2	16	HUMAN	22062.7	45.4	242.94	-3.336	-0.86	-4.172	-3.876	-3.689	0.294	3.876	4.243	-0.189	0.267	0.511	4.172	4.403	0.189	0.543	-3.949	0.86	-4.403	-4.243	-3.942	-0.013	3.689	3.942	-0.543	-0.267	3.336	3.949	-0.511	-0.294	0.013
Q13162	Q13162|A6NG45	PRDX4	Peroxiredoxin-4	13	HUMAN	30767.5	45.3	194.14	-2.662	-0.095	-3.421	-3.374	-2.91	0.631	3.374	3.623	-0.34	0.326	0.876	3.421	3.976	0.34	0.713	-3.288	0.095	-3.976	-3.623	-3.299	0.135	2.91	3.299	-0.713	-0.326	2.662	3.288	-0.876	-0.631	-0.135
P41218	P41218	MNDA	Myeloid cell nuclear differentiation antigen	28	HUMAN	46120.5	48.8	361.76	-4.785	-0.999	-4.813	-4.418	-4.837	0.043	4.418	4.648	-0.363	-0.074	0.452	4.813	4.873	0.363	0.34	-4.57	0.999	-4.873	-4.648	-4.685	0.122	4.837	4.685	-0.34	0.074	4.785	4.57	-0.452	-0.043	-0.122
P02765	P02765|C9JV77|P12763	AHSG	Alpha-2-HS-glycoprotein	22	HUMAN	40122.7	51.4	358.44	-4.54	-0.659	-5.3	-5.356	-4.983	0.642	5.356	5.19	0.01	0.395	0.709	5.3	5.121	-0.01	0.37	-4.516	0.659	-5.121	-5.19	-4.925	0.282	4.983	4.925	-0.37	-0.395	4.54	4.516	-0.709	-0.642	-0.282
P07737	P07737|K7EJ44	PFN1	Profilin-1	20	HUMAN	15225.1	97.1	355.09	-3.495	-0.842	-4.149	-3.872	-3.931	0.206	3.872	3.204	-0.359	0.038	0.578	4.149	3.582	0.359	0.346	-2.998	0.842	-3.582	-3.204	-3.32	0.228	3.931	3.32	-0.346	-0.038	3.495	2.998	-0.578	-0.206	-0.228
Q96C19	Q96C19|Q9BUP0|A0A087Z2|Q9BUP0-2|Q8WYH2	EFHD2	EF-hand domain-containing protein D2	25	HUMAN	26810.9	66.2	354.7	-4.617	-0.766	-4.832	-4.619	-4.751	0.111	4.619	4.246	-0.199	0.026	0.254	4.832	4.444	0.199	0.137	-4.403	0.766	-4.444	-4.246	-4.395	0.144	4.751	4.395	-0.137	-0.026	4.617	4.403	-0.254	-0.111	-0.144
P13489	P13489|E9PMN0|E9PMA9|E9PR82	RNH1	Ribonuclease inhibitor	24	HUMAN	51798.3	58.7	354.23	-4.012	-0.468	-4.486	-4.344	-4.452	0.181	4.344	4.124	-0.278	-0.065	0.503	4.486	4.373	0.278	0.12	-3.917	0.468	-4.373	-4.124	-4.169	0.169	4.452	4.169	-0.12	0.065	4.012	3.917	-0.503	-0.181	-0.169
B4DY08	B4DY08|P07910-2|B2R5W2|G3V4C1|P07910|G3V2Q1|G3V576|P07910-4|P07910-3|A0A0G2JPF8|B7ZW38|O60812|B2RXH8|A0A0G2JNQ3|B4DSU6	HNRNPC	Heterogeneous nuclear ribonucleoproteins C1/C2	27	HUMAN	32085.2	64.9	352.82	-3.553	-0.987	-4.381	-3.993	-3.922	0.572	3.993	3.745	-0.268	0.321	0.78	4.381	4.117	0.268	0.53	-3.287	0.987	-4.117	-3.745	-3.663	0.198	3.922	3.663	-0.53	-0.321	3.553	3.287	-0.78	-0.572	-0.198
Q14152	Q14152|Q14152-2	EIF3A	Eukaryotic translation initiation factor 3 subunit A	37	HUMAN	166966	21.6	351.58	-3.214	-1.362	-4.073	-4.007	-3.828	0.751	4.007	2.501	-0.077	0.175	0.76	4.073	2.612	0.077	0.156	-1.787	1.362	-2.612	-2.501	-2.433	0.574	3.828	2.433	-0.156	-0.175	3.214	1.787	-0.76	-0.751	-0.574
P08195-2	P08195-2|P08195-4|J3KPF3|P08195|F5GZS6|P08195-3|F5GZI0	SLC3A2	4F2 cell-surface antigen heavy chain	24	HUMAN	58058	37.9	348.62	-3.605	-0.74	-3.3	-2.837	-3.908	-1.103	2.837	2.717	-0.524	-1.405	-0.557	3.3	3.182	0.524	-0.907	-3.784	0.74	-3.182	-2.717	-4.022	0.249	3.908	4.022	0.907	1.405	3.605	3.784	0.557	1.103	-0.249
Q32MZ4-3	Q32MZ4-3|Q32MZ4-2|Q32MZ4|Q32MZ4-4	LRRFIP1	Leucine-rich repeat flightless-interacting protein 1	24	HUMAN	83315	32.5	348.18	-4.522	-1.056	-4.698	-4.607	-4.806	0.148	4.607	4.751	-0.01	-0.052	0.151	4.698	4.891	0.01	-0.065	-4.683	1.056	-4.891	-4.751	-4.783	0.197	4.806	4.783	0.065	0.052	4.522	4.683	-0.151	-0.148	-0.197
Q9Y608-4	Q9Y608-4|Q9Y608|Q9Y608-2|Q9Y608-5|Q9Y608-3	LRRFIP2	Leucine-rich repeat flightless-interacting protein 2	13	HUMAN	48407.4	30.1	163.29	-3.471	-1.095	-3.704	-3.56	-3.898	0.218	3.56	3.228	-0.18	-0.139	0.374	3.704	3.439	0.18	0.052	-2.906	1.095	-3.439	-3.228	-3.158	0.259	3.898	3.158	-0.052	0.139	3.471	2.906	-0.374	-0.218	-0.259
P06748	P06748|P06748-2|P06748-3	NPM1	Nucleophosmin	26	HUMAN	32745.6	61.9	345.64	-3.669	-0.666	-4.276	-4.472	-4.614	0.235	4.472	4.804	-0.253	-0.063	0.424	4.276	4.976	0.253	0.095	-4.555	0.666	-4.976	-4.804	-4.92	0.296	4.614	4.92	-0.095	0.063	3.669	4.555	-0.424	-0.235	-0.296
P49748-3	P49748-3|P49748|P49748-2	ACADVL	Very long-chain specific acyl-CoA dehydrogenase, mitochondrial	24	HUMAN	73325.2	38.6	344.33	-3.495	-1.021	-4.196	-3.829	-3.759	0.274	3.829	3.68	-0.342	0.086	0.664	4.196	3.988	0.342	0.482	-3.25	1.021	-3.988	-3.68	-3.59	0.19	3.759	3.59	-0.482	-0.086	3.495	3.25	-0.664	-0.274	-0.19
P14866	P14866|P14866-2|B4DVF8	HNRNPL	Heterogeneous nuclear ribonucleoprotein L	24	HUMAN	64759.2	38.5	344.21	-4.068	-0.717	-4.881	-4.567	-4.428	0.545	4.567	4.232	-0.324	0.312	0.808	4.881	4.52	0.324	0.605	-3.73	0.717	-4.52	-4.232	-3.878	0.17	4.428	3.878	-0.605	-0.312	4.068	3.73	-0.808	-0.545	-0.17
P42167	P42167|G5E972|P42167-3	TMPO	Lamina-associated polypeptide 2, isoforms beta/gamma	27	HUMAN	50726.4	53.5	342.24	-4.3	-0.835	-5.292	-5.115	-4.927	0.611	5.115	4.752	-0.172	0.318	0.748	5.292	4.741	0.172	0.464	-3.925	0.835	-4.741	-4.752	-4.188	0.324	4.927	4.188	-0.464	-0.318	4.3	3.925	-0.748	-0.611	-0.324
P42167-2	P42167-2	TMPO	Lamina-associated polypeptide 2, isoforms beta/gamma	22	HUMAN	38794.2	58.8	288.84	-4.854	-1.261	-5.85	-5.796	-5.485	0.868	5.796	4.55	0.436	0.402	0.569	5.85	3.976	-0.436	-0.023	-3.656	1.261	-3.976	-4.55	-4.203	0.539	5.485	4.203	0.023	-0.402	4.854	3.656	-0.569	-0.868	-0.539
P42166	P42166	TMPO	Lamina-associated polypeptide 2, isoform alpha	20	HUMAN	76061.2	36	316.19	-2.876	-0.752	-3.81	-3.484	-3.282	0.63	3.484	3.374	-0.266	0.273	0.811	3.81	3.368	0.266	0.517	-2.725	0.752	-3.368	-3.374	-3.105	0.292	3.282	3.105	-0.517	-0.273	2.876	2.725	-0.811	-0.63	-0.292
Q14019	Q14019|H3BT58	COTL1	Coactosin-like protein	26	HUMAN	16058.8	99.2	338.72	-4.293	-0.785	-5.104	-5.118	-4.92	0.341	5.118	5.071	-0.211	0.332	0.579	5.104	5.292	0.211	0.474	-4.451	0.785	-5.292	-5.071	-4.76	0.101	4.92	4.76	-0.474	-0.332	4.293	4.451	-0.579	-0.341	-0.101
P29350-4	P29350-4|P29350-3|P29350|P29350-2|U3KQS1|F5GXD4|F5H4Z1|F5H1V7	PTPN6	Tyrosine-protein phosphatase non-receptor type 6	25	HUMAN	70643.5	41.6	338.47	-2.942	-0.766	-3.607	-3.172	-3.354	0.596	3.172	3.615	-0.283	0.228	0.938	3.607	3.861	0.283	0.589	-3.159	0.766	-3.861	-3.615	-3.543	0.204	3.354	3.543	-0.589	-0.228	2.942	3.159	-0.938	-0.596	-0.204
Q15084-2	Q15084-2|Q15084-5|Q15084-4|Q15084|Q15084-3|Q0V8C4	PDIA6	Protein disulfide-isomerase A6	24	HUMAN	54413.4	35.1	338.17	-3.047	-0.841	-4.359	-3.79	-3.579	0.625	3.79	4.533	-0.379	0.524	1.019	4.359	4.713	0.379	0.849	-3.706	0.841	-4.713	-4.533	-3.862	0.17	3.579	3.862	-0.849	-0.524	3.047	3.706	-1.019	-0.625	-0.17
P30040	P30040|F8VY02|P30040-2	ERP29	Endoplasmic reticulum resident protein 29	23	HUMAN	29049.9	63.9	338.17	-4.052	-0.568	-5.291	-4.979	-4.433	0.91	4.979	5.106	-0.286	0.766	1.184	5.291	5.334	0.286	0.931	-4.368	0.568	-5.334	-5.106	-4.529	0.217	4.433	4.529	-0.931	-0.766	4.052	4.368	-1.184	-0.91	-0.217
A0A075B738	A0A075B738	PECAM1	Platelet endothelial cell adhesion molecule	23	HUMAN	83433.6	26.9	337.35	-2.95	-0.737	-4.034	-3.301	-4.157	0.46	3.301	4.699	-0.193	0.114	0.644	4.034	4.904	0.193	0.241	-4.368	0.737	-4.904	-4.699	-4.725	0.346	4.157	4.725	-0.241	-0.114	2.95	4.368	-0.644	-0.46	-0.346
Q14624	B7ZKJ8|Q14624|Q14624-2|Q14624-3|Q14624-4	ITIH4	Inter-alpha-trypsin inhibitor heavy chain H4	23	HUMAN	103584	26	337.25	-3.798	-1.004	-4.444	-4.272	-4.157	0.564	4.272	3.811	-0.14	0.166	0.676	4.444	3.958	0.14	0.327	-3.307	1.004	-3.958	-3.811	-3.602	0.327	4.157	3.602	-0.327	-0.166	3.798	3.307	-0.676	-0.564	-0.327
P48637	P48637|P48637-2	GSS	Glutathione synthetase	25	HUMAN	52555	48.7	336.78	-3.092	-0.011	-3.244	-3.009	-3.091	-0.209	3.009	3.8	0.308	-0.028	-0.488	3.244	3.719	-0.308	-0.337	-4.187	0.011	-3.719	-3.8	-4.097	-0.129	3.091	4.097	0.337	0.028	3.092	4.187	0.488	0.209	0.129
P23141-2	P23141-2|P23141|P23141-3|Q9UKY3|Q9UKY3-2	CES1	Liver carboxylesterase 1	22	HUMAN	62876.3	41	334.13	-3.554	-0.789	-4.274	-4.047	-4.409	0.404	4.047	3.623	-0.135	0.324	0.557	4.274	3.6	0.135	0.409	-3.024	0.789	-3.6	-3.623	-3.381	0.102	4.409	3.381	-0.409	-0.324	3.554	3.024	-0.557	-0.404	-0.102
P78527	P78527|P78527-2	PRKDC	DNA-dependent protein kinase catalytic subunit	27	HUMAN	474044	6.9	333.91	-3.849	-1.028	-4.438	-4.41	-4.274	0.569	4.41	3.335	-0.229	0.257	0.865	4.438	3.621	0.229	0.408	-3.133	1.028	-3.621	-3.335	-3.402	0.383	4.274	3.402	-0.408	-0.257	3.849	3.133	-0.865	-0.569	-0.383
P63104	P63104|B0AZS6|P63104-2|B7Z2E6|P31947|P31947-2	YWHAZ	14-3-3 protein zeta/delta	23	HUMAN	27915.8	66.5	333.54	-3.339	-0.731	-4.07	-4.032	-3.738	0.412	4.032	3.744	-0.11	0.283	0.532	4.07	3.751	0.11	0.393	-3.229	0.731	-3.751	-3.744	-3.448	0.13	3.738	3.448	-0.393	-0.283	3.339	3.229	-0.532	-0.412	-0.13
P62258	P62258|P62258-2|I3L3T1|B4DJF2|I3L0W5	YWHAE	14-3-3 protein epsilon	21	HUMAN	29344.6	60.7	293.14	-3.993	-1.153	-4.31	-4.339	-4.004	0.319	4.339	4.878	-0.108	0.351	0.46	4.31	4.906	0.108	0.478	-4.462	1.153	-4.906	-4.878	-4.446	-0.005	4.004	4.446	-0.478	-0.351	3.993	4.462	-0.46	-0.319	0.005
P31946-2	P31946-2	YWHAB	14-3-3 protein beta/alpha	18	HUMAN	27963.7	50	269.93	-2.729	-3.924	-3.598	-3.483	-3.23	0.647	3.483	2.808	-0.115	0.388	0.663	3.598	2.931	0.115	0.518	-2.185	3.924	-2.931	-2.808	-2.488	0.133	3.23	2.488	-0.518	-0.388	2.729	2.185	-0.663	-0.647	-0.133
P61981	P61981	YWHAG	14-3-3 protein gamma	15	HUMAN	28473.3	46.5	201.89	-3.29	-1.403	-3.802	-3.646	-3.682	0.344	3.646	3.525	-0.154	0.073	0.542	3.802	3.572	0.154	0.205	-2.919	1.403	-3.572	-3.525	-3.631	0.372	3.682	3.631	-0.205	-0.073	3.29	2.919	-0.542	-0.344	-0.372
P27348	P27348	YWHAQ	14-3-3 protein theta	15	HUMAN	28049	44.8	194.41	-4.353	-0.022	-4.849	-4.792	-4.503	0.437	4.792	4.59	-0.092	0.298	0.514	4.849	4.722	0.092	0.251	-4.239	0.022	-4.722	-4.59	-4.421	0.153	4.503	4.421	-0.251	-0.298	4.353	4.239	-0.514	-0.437	-0.153
Q04917	Q04917|A2IDB1|F8WEB6	YWHAH	14-3-3 protein eta	13	HUMAN	28389.4	44.3	181.18	-4.307	0.245	-5.049	-4.865	-4.633	0.381	4.865	5.276	-0.185	0.389	0.585	5.049	5.413	0.185	0.307	-4.921	-0.245	-5.413	-5.276	-4.857	0.107	4.633	4.857	-0.307	-0.389	4.307	4.921	-0.585	-0.381	-0.107
Q9NYU2	Q9NYU2|Q9NYU2-2|F8WCE6|F8WCI2|Q9NYU1	UGGT1	UDP-glucose:glycoprotein glucosyltransferase 1	26	HUMAN	177928	15.1	333.05	-3.542	-1.22	-4.455	-4.027	-4.149	0.516	4.027	3.693	-0.269	0.125	0.765	4.455	3.98	0.269	0.405	-3.254	1.22	-3.98	-3.693	-3.479	0.306	4.149	3.479	-0.405	-0.125	3.542	3.254	-0.765	-0.516	-0.306
Q96PK6	Q96PK6|Q96PK6-2|B8ZZ74|A0A0A0MSL8|F8WDX3|Q96PK6-4|Q96PK6-3	RBM14	RNA-binding protein 14	26	HUMAN	69661.6	36.7	332.14	-3.881	-1.05	-4.558	-4.336	-4.222	0.451	4.336	3.578	-0.304	0.125	0.757	4.558	3.825	0.304	0.346	-3.019	1.05	-3.825	-3.578	-3.324	0.31	4.222	3.324	-0.346	-0.125	3.881	3.019	-0.757	-0.451	-0.31
P04229	P04229	HLA-DRB1	HLA class II histocompatibility antigen, DRB1-1 beta chain	22	HUMAN	30312.9	59	330.61	-4.386	-0.658	-4.497	-4.444	-4.999	-0.263	4.444	4.533	-0.163	-0.699	-0.145	4.497	4.879	0.163	-0.496	-5.024	0.658	-4.879	-4.533	-5.23	0.324	4.999	5.23	0.496	0.699	4.386	5.024	0.145	0.263	-0.324
P13761	P13761	HLA-DRB1	HLA class II histocompatibility antigen, DRB1-7 beta chain	22	HUMAN	30163.8	54.1	298.71	-2.946	-1.89	-2.617	-3.051	-3.61	-0.52	3.051	5.02	-0.193	-0.766	-0.337	2.617	5.301	0.193	-0.51	-5.606	1.89	-5.301	-5.02	-5.604	0.436	3.61	5.604	0.51	0.766	2.946	5.606	0.337	0.52	-0.436
A0A182DWH4	A0A182DWH4	HLA-DRB3	HLA class II histocompatibility antigen, DR beta 3 chain	21	HUMAN	30225.6	53	290.67	-3.291	-1.449	-3.358	-3.396	-4.247	-0.196	3.396	3.884	-0.203	-0.704	0.038	3.358	3.807	0.203	-0.603	-3.652	1.449	-3.807	-3.884	-4.369	0.58	4.247	4.369	0.603	0.704	3.291	3.652	-0.038	0.196	-0.58
P79483	P79483	HLA-DRB3	HLA class II histocompatibility antigen, DR beta 3 chain	21	HUMAN	30246.7	54.1	276.59	-4.391	-1.885	-4.65	-3.967	-5.318	-0.004	3.967	2.082	-0.198	-0.808	0.231	4.65	2.885	0.198	-0.458	-2.507	1.885	-2.885	-2.082	-3.317	0.811	5.318	3.317	0.458	0.808	4.391	2.507	-0.231	0.004	-0.811
P20039	P20039	HLA-DRB1	HLA class II histocompatibility antigen, DRB1-11 beta chain	20	HUMAN	30501.9	56.7	279.11	-5.391	1.089	-5.043	-4.863	-5.646	-0.808	4.863	5.787	-0.188	-0.667	-0.589	5.043	5.984	0.188	-0.435	-6.481	-1.089	-5.984	-5.787	-6.333	-0.173	5.646	6.333	0.435	0.667	5.391	6.481	0.589	0.808	0.173
P13760	P13760	HLA-DRB1	HLA class II histocompatibility antigen, DRB1-4 beta chain	20	HUMAN	30453.9	42.4	269.54	-5.246	-0.395	-5.147	-4.905	-5.686	-0.079	4.905	3.418	-0.18	-0.581	-0.083	5.147	3.829	0.18	-0.39	-3.947	0.395	-3.829	-3.418	-4.352	0.332	5.686	4.352	0.39	0.581	5.246	3.947	0.083	0.079	-0.332
Q5Y7A7	Q5Y7A7	HLA-DRB1	HLA class II histocompatibility antigen, DRB1-13 beta chain	19	HUMAN	30349.8	56.7	289.43	-5.008	0.104	-4.996	-4.816	-5.589	-0.324	4.816	5.762	-0.199	-0.652	-0.117	4.996	5.868	0.199	-0.462	-5.868	-0.104	-5.868	-5.762	-6.398	0.315	5.589	6.398	0.462	0.652	5.008	5.868	0.117	0.324	-0.315
Q9TQE0	Q9TQE0	HLA-DRB1	HLA class II histocompatibility antigen, DRB1-9 beta chain	19	HUMAN	30167.7	49.6	276.82	-6.138	0.04	-5.681	-5.651	-6.461	-0.39	5.651	3.322	0.034	-0.724	-0.498	5.681	3.358	-0.034	-0.778	-3.736	-0.04	-3.358	-3.322	-4.277	0.299	6.461	4.277	0.778	0.724	6.138	3.736	0.498	0.39	-0.299
Q95IE3	Q95IE3	HLA-DRB1	HLA class II histocompatibility antigen, DRB1-12 beta chain	19	HUMAN	30219.8	56.7	274.76	-2.561	-1.285	-3.168	-3.397	-3.487	0.345	3.397	3.8	-0.181	-0.454	0.349	3.168	4.029	0.181	-0.229	-3.303	1.285	-4.029	-3.8	-4.084	0.845	3.487	4.084	0.229	0.454	2.561	3.303	-0.349	-0.345	-0.845
P01911	P01911	HLA-DRB1	HLA class II histocompatibility antigen, DRB1-15 beta chain	18	HUMAN	30307.9	59	281.58	-4.835	-0.213	-4.552	-4.402	-5.019	-0.364	4.402	4.823	-0.226	-0.614	-0.233	4.552	5.097	0.226	-0.408	-5.707	0.213	-5.097	-4.823	-5.578	0.157	5.019	5.578	0.408	0.614	4.835	5.707	0.233	0.364	-0.157
Q9GIY3	Q9GIY3	HLA-DRB1	HLA class II histocompatibility antigen, DRB1-14 beta chain	17	HUMAN	30481	45.4	236.02	-3.104	0.417	-3.573	-3.484	-3.456	0.113	3.484	3.911	-0.193	-0.292	0.241	3.573	4	0.193	-0.179	-3.722	-0.417	-4	-3.911	-3.882	0.426	3.456	3.882	0.179	0.292	3.104	3.722	-0.241	-0.113	-0.426
Q30154	Q30154|A0A0G2JH31|A2ADX3|P05538|Q5SR05	HLA-DRB5	HLA class II histocompatibility antigen, DR beta 5 chain	16	HUMAN	30340.7	41.3	238.06	-3.742	0.119	-4.189	-3.979	-4.367	-0.064	3.979	5.462	-0.158	-0.388	0.009	4.189	5.542	0.158	-0.178	-5.61	-0.119	-5.542	-5.462	-5.822	0.07	4.367	5.822	0.178	0.388	3.742	5.61	-0.009	0.064	-0.07
Q30167	Q30167	HLA-DRB1	HLA class II histocompatibility antigen, DRB1-10 beta chain	16	HUMAN	30344	39.4	207.29	-3.7	-0.546	-4.824	-4.655	-4.762	0.057	4.655	3.463	-0.249	-0.436	0.264	4.824	3.768	0.249	-0.219	-3.649	0.546	-3.768	-3.463	-3.81	0.412	4.762	3.81	0.219	0.436	3.7	3.649	-0.264	-0.057	-0.412
A0A182DWE9	A0A182DWE9|A0A140T9T6	HLA-DPB1	HLA class II histocompatibility antigen, DP beta 1 chain	15	HUMAN	29642.2	39.5	220.75	-4.703	-1.685	-4.858	-4.325	-5.024	-0.276	4.325	4.075	-0.221	-0.592	-0.095	4.858	4.341	0.221	-0.354	-4.241	1.685	-4.341	-4.075	-4.543	0.35	5.024	4.543	0.354	0.592	4.703	4.241	0.095	0.276	-0.35
P01920	A0A140T8Z5|P01920|Q29967|A0A140T9R6|A0A140T9Z9|A0A140TA15|A0A140T911|A0A140T9V6	HLA-DQB1	HLA class II histocompatibility antigen, DQ beta 1 chain	13	HUMAN	30218.9	42.1	213.48	-4.418	0.205	-4.616	-4.112	-4.611	-0.423	4.112	5.289	-0.303	-0.634	-0.139	4.616	5.488	0.303	-0.302	-5.879	-0.205	-5.488	-5.289	-6.151	0.272	4.611	6.151	0.302	0.634	4.418	5.879	0.139	0.423	-0.272
A0A0G2JJV3	A0A0G2JJV3|Q5EP54|A0A182DWF4	HLA-DPB1	HLA class II histocompatibility antigen, DP beta 1 chain	13	HUMAN	26142.3	37.7	186.02	-4.031	8.117	-3.853	-3.749	-4.496	-0.204	3.749	8.284	-0.165	-0.699	-0.039	3.853	8.449	0.165	-0.534	-8.488	-8.117	-8.449	-8.284	-8.983	0.495	4.496	8.983	0.534	0.699	4.031	8.488	0.039	0.204	-0.495
P04440	P04440|A0A0G2JII1	HLA-DPB1	HLA class II histocompatibility antigen, DP beta 1 chain	13	HUMAN	29444.1	36.4	178.77	-3.961	-0.58	-3.993	-3.755	-4.234	-0.157	3.755	3.462	-0.208	-0.509	-0.001	3.993	3.738	0.208	-0.301	-3.831	0.58	-3.738	-3.462	-4.1	0.27	4.234	4.1	0.301	0.509	3.961	3.831	0.001	0.157	-0.27
A0A140T9S8	A0A140T9S8|A0A140T9T0|Q5Y7D3|A0A140T8Z1|B4DJG1|A0A140T9L5	HLA-DQB1	HLA class II histocompatibility antigen, DQ beta 1 chain	11	HUMAN	30604.6	36	173.97	-2.899	-0.866	-3.219	-2.807	-3.523	0.092	2.807	2.637	-0.325	-0.626	0.299	3.219	2.699	0.325	-0.304	-2.353	0.866	-2.699	-2.637	-2.91	0.603	3.523	2.91	0.304	0.626	2.899	2.353	-0.299	-0.092	-0.603
P13762	P13762|A0A0G2JJQ8	HLA-DRB4	HLA class II histocompatibility antigen, DR beta 4 chain	11	HUMAN	30339.9	25.1	132.63	-8.692	-5.106	-8.748	-8.368	-9.067	-0.472	8.368	4.136	-0.26	-0.618	-0.115	8.748	4.578	0.26	-0.358	-4.803	5.106	-4.578	-4.136	-5.044	0.241	9.067	5.044	0.358	0.618	8.692	4.803	0.115	0.472	-0.241
E9PIB1	E9PIB1	HLA-DQB1	HLA class II histocompatibility antigen, DQ beta 1 chain	10	HUMAN	15884.8	58	142.01	-3.04	-0.76	-2.899	-2.585	-3.567	-0.214	2.585	3.929	-0.01	-0.757	-0.123	2.899	3.793	0.01	-0.773	-4.041	0.76	-3.793	-3.929	-4.752	0.539	3.567	4.752	0.773	0.757	3.04	4.041	0.123	0.214	-0.539
A0A140T8Z3	A0A140T8Z3	HLA-DPB1	HLA class II histocompatibility antigen, DP beta 1 chain	9	HUMAN	26047.2	37.7	135.87	-4.872	-0.466	-4.361	-4.278	-4.972	-0.725	4.278	5.752	-0.095	-0.8	-0.679	4.361	5.953	0.095	-0.68	-6.556	0.466	-5.953	-5.752	-6.565	0.077	4.972	6.565	0.68	0.8	4.872	6.556	0.679	0.725	-0.077
Q4V328	Q4V328|A0A075B793|Q4V328-4|A0A087WT45|Q4V328-2|Q4V328-3	GRIPAP1	GRIP1-associated protein 1	28	HUMAN	96330.2	31.5	330.31	-4.275	-1.457	-4.526	-4.624	-4.392	0.356	4.624	3.823	-0.033	0.142	0.406	4.526	3.901	0.033	0.153	-3.506	1.457	-3.901	-3.823	-3.663	0.234	4.392	3.663	-0.153	-0.142	4.275	3.506	-0.406	-0.356	-0.234
P04275	P04275	VWF	von Willebrand factor	28	HUMAN	322610	11.4	329.56	-3.504	-0.317	-3.901	-3.8	-3.934	0.254	3.8	3.488	-0.118	-0.04	0.448	3.901	3.59	0.118	0.062	-3.204	0.317	-3.59	-3.488	-3.441	0.416	3.934	3.441	-0.062	0.04	3.504	3.204	-0.448	-0.254	-0.416
P51991	P51991	HNRNPA3	Heterogeneous nuclear ribonucleoprotein A3	26	HUMAN	39822.5	40.4	327.9	-3.667	-0.805	-4.664	-4.297	-4.21	0.61	4.297	3.9	-0.275	0.306	0.809	4.664	4.113	0.275	0.453	-3.365	0.805	-4.113	-3.9	-3.549	0.284	4.21	3.549	-0.453	-0.306	3.667	3.365	-0.809	-0.61	-0.284
P51991-2	P51991-2	HNRNPA3	Heterogeneous nuclear ribonucleoprotein A3	22	HUMAN	37256.6	37.3	283.14	-3.488	-0.314	-4.13	-3.986	-3.711	0.37	3.986	3.961	-0.239	0.167	0.736	4.13	3.963	0.239	0.229	-3.559	0.314	-3.963	-3.961	-3.732	0.335	3.711	3.732	-0.229	-0.167	3.488	3.559	-0.736	-0.37	-0.335
O14791-2	O14791-2|O14791|O14791-3|F8WCH3|B1AH95	APOL1	Apolipoprotein L1	25	HUMAN	46031.7	45.1	327.15	-3.549	-0.704	-4.515	-4.054	-3.948	0.291	4.054	4.099	-0.417	-0.007	0.749	4.515	4.56	0.417	0.439	-3.79	0.704	-4.56	-4.099	-4.107	0.321	3.948	4.107	-0.439	0.007	3.549	3.79	-0.749	-0.291	-0.321
P08603	P08603|P08603-2|A0A0D9SG88|Q5TFM2|Q02985|Q02985-2|Q6NSD3|A0A087WYK9	CFH	Complement factor H	27	HUMAN	143772	23.8	325.83	-3.134	-0.646	-4.192	-3.749	-3.99	0.443	3.749	3.541	-0.24	-0.311	0.596	4.192	3.77	0.24	-0.033	-3.134	0.646	-3.77	-3.541	-3.99	0.729	3.99	3.99	0.033	0.311	3.134	3.134	-0.596	-0.443	-0.729
Q03591	Q03591|B1AKG0|P36980|V9GYE7|P36980-2	CFHR1	Complement factor H-related protein 1	7	HUMAN	38791	20.6	74.39	-3.976	-1.666	-4.665	-4.685	-4.68	0.333	4.685	3.019	0.02	-0.141	0.689	4.665	2.998	-0.02	-0.016	-2.31	1.666	-2.998	-3.019	-3.014	0.474	4.68	3.014	0.016	0.141	3.976	2.31	-0.689	-0.333	-0.474
P20702	H3BN02|P20702|Q13349	ITGAX	Integrin alpha-X	24	HUMAN	129025	20.4	322.44	-2.803	-0.958	-3.567	-3.265	-3.951	-0.452	3.265	3.257	-0.392	-0.808	-0.062	3.567	3.685	0.392	-0.35	-3.829	0.958	-3.685	-3.257	-3.805	0.346	3.951	3.805	0.35	0.808	2.803	3.829	0.062	0.452	-0.346
P11215-2	P11215-2|P11215	ITGAM	Integrin alpha-M	21	HUMAN	128617	20.5	278.85	-3.751	-0.578	-4.163	-3.828	-4.305	0.077	3.828	3.987	-0.333	-0.294	0.396	4.163	4.399	0.333	0.054	-3.985	0.578	-4.399	-3.987	-4.294	0.413	4.305	4.294	-0.054	0.294	3.751	3.985	-0.396	-0.077	-0.413
P11940	P11940|P11940-2|A0A087WTT1|E7EQV3|E7ERJ7|Q9H361|Q4VXU2|Q4VXU2-2|Q5JQF8	PABPC1	Polyadenylate-binding protein 1	25	HUMAN	70897.8	36.4	316.85	-3.743	-0.506	-4.892	-4.641	-4.364	0.618	4.641	4.261	-0.29	0.27	0.81	4.892	4.502	0.29	0.48	-3.548	0.506	-4.502	-4.261	-3.942	0.27	4.364	3.942	-0.48	-0.27	3.743	3.548	-0.81	-0.618	-0.27
Q13310-3	Q13310-3|Q13310-2|Q13310|B1ANR0	PABPC4	Polyadenylate-binding protein 4	13	HUMAN	72731.7	18	148.41	-5.127	-1.538	-5.996	-5.82	-5.163	0.733	5.82	4.21	-0.21	0.524	0.942	5.996	4.378	0.21	0.728	-3.436	1.538	-4.378	-4.21	-3.746	0.14	5.163	3.746	-0.728	-0.524	5.127	3.436	-0.942	-0.733	-0.14
P13010	P13010	XRCC5	X-ray repair cross-complementing protein 5	26	HUMAN	83273.6	30.4	316.31	-3.852	-1.139	-4.819	-4.604	-4.168	0.482	4.604	4.318	-0.34	0.362	0.887	4.819	4.674	0.34	0.635	-3.771	1.139	-4.674	-4.318	-4.003	0.278	4.168	4.003	-0.635	-0.362	3.852	3.771	-0.887	-0.482	-0.278
Q9NX63	C9JRZ6|Q9NX63|F8WAR4	CHCHD3	MICOS complex subunit MIC19	25	HUMAN	26437.2	73.1	314.89	-3.95	-1.052	-5.209	-5.184	-4.596	1.053	5.184	4.546	-0.182	0.717	1.283	5.209	4.945	0.182	0.873	-3.772	1.052	-4.945	-4.546	-4.106	0.359	4.596	4.106	-0.873	-0.717	3.95	3.772	-1.283	-1.053	-0.359
Q13423	Q13423|E9PCX7	NNT	NAD(P) transhydrogenase, mitochondrial	24	HUMAN	114635	21.1	314.68	-3.862	-0.738	-4.977	-4.634	-4.122	0.84	4.634	4.215	-0.286	0.566	1.139	4.977	4.337	0.286	0.851	-3.434	0.738	-4.337	-4.215	-3.665	0.285	4.122	3.665	-0.851	-0.566	3.862	3.434	-1.139	-0.84	-0.285
P13612	P13612|P13612-2	ITGA4	Integrin alpha-4	25	HUMAN	116324	21.4	314.63	-3.53	-1.088	-4.541	-4.066	-4.006	0.425	4.066	3.675	-0.347	0.11	0.818	4.541	4.072	0.347	0.435	-3.157	1.088	-4.072	-3.675	-3.574	0.355	4.006	3.574	-0.435	-0.11	3.53	3.157	-0.818	-0.425	-0.355
P08133	P08133|P08133-2|E5RK69|E5RI05|E7EMC6|E5RIU8	ANXA6	Annexin A6	26	HUMAN	76214.3	35.2	311.68	-4.166	-0.895	-4.565	-4.34	-4.411	0.111	4.34	3.926	-0.315	-0.092	0.375	4.565	4.06	0.315	0.249	-3.806	0.895	-4.06	-3.926	-3.797	0.207	4.411	3.797	-0.249	0.092	4.166	3.806	-0.375	-0.111	-0.207
P42765	P42765|A0A0B4J2A4|K7EME0	ACAA2	3-ketoacyl-CoA thiolase, mitochondrial	21	HUMAN	42379.8	56.9	310.04	-3.76	-0.865	-4.499	-4.197	-3.911	0.451	4.197	3.871	-0.301	0.27	0.61	4.499	4.214	0.301	0.519	-3.478	0.865	-4.214	-3.871	-3.577	0.207	3.911	3.577	-0.519	-0.27	3.76	3.478	-0.61	-0.451	-0.207
P46940	P46940|A0A0J9YXZ5|H0YLE8	IQGAP1	Ras GTPase-activating-like protein IQGAP1	23	HUMAN	189876	15.3	307.95	-3.696	-0.766	-4.28	-4.097	-3.963	0.529	4.097	3.372	-0.236	0.095	0.765	4.28	3.83	0.236	0.372	-2.944	0.766	-3.83	-3.372	-3.343	0.265	3.963	3.343	-0.372	-0.095	3.696	2.944	-0.765	-0.529	-0.265
Q04721	Q04721|D2WEZ3|A0A087WY62|A0A0B4J2B3|Q7Z3S9-3|A0A096LNW5|Q7Z3S9|A0A087X002|R4GN02|Q7Z3S9-2	NOTCH2	Neurogenic locus notch homolog protein 2	22	HUMAN	279265	10.4	306.72	-3.657	-1.308	-4.151	-4.22	-4.342	0.053	4.22	3.384	-0.188	-0.49	0.153	4.151	3.26	0.188	-0.346	-3.236	1.308	-3.26	-3.384	-3.634	0.454	4.342	3.634	0.346	0.49	3.657	3.236	-0.153	-0.053	-0.454
Q14103	Q14103|Q14103-3|Q14103-2|Q14103-4	HNRNPD	Heterogeneous nuclear ribonucleoprotein D0	22	HUMAN	38604.6	41.6	306.59	-3.48	-0.526	-4.381	-4.304	-3.875	0.718	4.304	4.344	-0.24	0.484	0.96	4.381	4.546	0.24	0.689	-3.692	0.526	-4.546	-4.344	-3.807	0.242	3.875	3.807	-0.689	-0.484	3.48	3.692	-0.96	-0.718	-0.242
O14979	O14979|A0A087WUK2|O14979-2|O14979-3	HNRNPDL	Heterogeneous nuclear ribonucleoprotein D-like	11	HUMAN	46607.8	21.4	154.25	-4.987	0.13	-5.878	-5.606	-5.478	0.588	5.606	5.306	-0.257	0.357	0.854	5.878	5.532	0.257	0.629	-4.516	-0.13	-5.532	-5.306	-4.957	0.213	5.478	4.957	-0.629	-0.357	4.987	4.516	-0.854	-0.588	-0.213
Q99729-2	Q99729-2|D6RBZ0|Q99729-3|D6RD18|D6R9P3|Q99729|Q99729-4	HNRNPAB	Heterogeneous nuclear ribonucleoprotein A/B	9	HUMAN	36081	25.3	138.31	-3.655	-0.71	-3.99	-3.85	-4.013	0.392	3.85	3.722	-0.193	0.029	0.787	3.99	4.116	0.193	0.374	-3.309	0.71	-4.116	-3.722	-3.051	0.077	4.013	3.051	-0.374	-0.029	3.655	3.309	-0.787	-0.392	-0.077
Q8WUM4-2	Q8WUM4-2|Q8WUM4	PDCD6IP	Programmed cell death 6-interacting protein	23	HUMAN	97397.8	28.6	304.97	-4.066	-1.048	-4.989	-4.618	-4.378	0.65	4.618	3.7	-0.372	0.388	0.985	4.989	4.099	0.372	0.75	-3.057	1.048	-4.099	-3.7	-3.356	0.204	4.378	3.356	-0.75	-0.388	4.066	3.057	-0.985	-0.65	-0.204
Q96KP4	Q96KP4|Q96KP4-2|A0A087WYZ1	CNDP2	Cytosolic non-specific dipeptidase	18	HUMAN	53219.8	43.3	302.73	-3.481	-0.755	-3.84	-3.589	-3.684	0.06	3.589	3.146	-0.157	0.173	0.208	3.84	3.509	0.157	0.285	-3.142	0.755	-3.509	-3.146	-3.156	-0.051	3.684	3.156	-0.285	-0.173	3.481	3.142	-0.208	-0.06	0.051
Q9H3S1	Q9H3S1|Q5TCJ5|Q9H3S1-2	SEMA4A	Semaphorin-4A	25	HUMAN	84713.1	29.1	302.29	-3.716	-1	-4.25	-3.899	-3.918	0.286	3.899	3.329	-0.312	-0.174	0.503	4.25	3.462	0.312	0.174	-3.023	1	-3.462	-3.329	-3.465	0.314	3.918	3.465	-0.174	0.174	3.716	3.023	-0.503	-0.286	-0.314
P50552	P50552|K7ENL7	VASP	Vasodilator-stimulated phosphoprotein	19	HUMAN	40000.2	51.8	301.3	-3.514	-0.925	-4.347	-4.24	-4.088	0.484	4.24	4.438	-0.191	0.211	0.715	4.347	4.497	0.191	0.476	-3.6	0.925	-4.497	-4.438	-3.939	0.286	4.088	3.939	-0.476	-0.211	3.514	3.6	-0.715	-0.484	-0.286
Q86VB7-2	Q86VB7-2|Q86VB7|Q86VB7-3|F5GZZ9|Q86VB7-4|C9JHR8	CD163	Scavenger receptor cysteine-rich type 1 protein M130	20	HUMAN	130202	20.2	299.24	-3.282	-0.892	-4.728	-4.638	-3.6	1.789	4.638	4.85	-0.126	1.413	1.992	4.728	4.828	0.126	1.584	-3.043	0.892	-4.828	-4.85	-3.456	0.326	3.6	3.456	-1.584	-1.413	3.282	3.043	-1.992	-1.789	-0.326
Q15365	Q15365|P57723|P57723-2|C9J0A4|F8WC71	PCBP1	Poly(rC)-binding protein 1	19	HUMAN	38010.7	56.1	298.22	-3.208	-0.473	-4.02	-3.715	-3.552	0.51	3.715	3.9	-0.317	0.254	0.814	4.02	4.328	0.317	0.595	-3.666	0.473	-4.328	-3.9	-3.78	0.154	3.552	3.78	-0.595	-0.254	3.208	3.666	-0.814	-0.51	-0.154
Q15366-3	Q15366-3|Q15366-6|Q15366-4|Q15366-7|Q15366-2|Q15366|Q15366-5|Q15366-8|F8VZX2|P57721|P57721-4|E9PFP8|P57721-5|P57721-3|P57721-2	PCBP2	Poly(rC)-binding protein 2	15	HUMAN	38620.4	40.8	204.88	-3.178	-0.546	-3.827	-3.57	-3.344	0.411	3.57	2.549	-0.304	0.113	0.69	3.827	2.995	0.304	0.496	-2.288	0.546	-2.995	-2.549	-2.606	0.272	3.344	2.606	-0.496	-0.113	3.178	2.288	-0.69	-0.411	-0.272
P50990	P50990|P50990-2|P50990-3	CCT8	T-complex protein 1 subunit theta	22	HUMAN	60190.1	42.8	297.47	-3.713	-0.876	-4.61	-4.543	-4.174	0.586	4.543	3.703	-0.246	0.387	0.863	4.61	4.04	0.246	0.637	-3.247	0.876	-4.04	-3.703	-3.431	0.2	4.174	3.431	-0.637	-0.387	3.713	3.247	-0.863	-0.586	-0.2
Q01082	A0A087WUZ3|Q01082|Q01082-2|Q01082-3	SPTBN1	Spectrin beta chain, non-erythrocytic 1	27	HUMAN	275403	10.8	297.12	-3.408	-1.31	-3.888	-3.951	-3.968	0.693	3.951	3.013	-0.024	0.289	0.709	3.888	3.125	0.024	0.415	-2.528	1.31	-3.125	-3.013	-2.695	0.31	3.968	2.695	-0.415	-0.289	3.408	2.528	-0.709	-0.693	-0.31
P62993	P62993|P62993-2|J3QRL5	GRB2	Growth factor receptor-bound protein 2	25	HUMAN	25320	88.9	296.08	-3.457	-0.906	-4.001	-4.083	-3.997	0.507	4.083	3.535	-0.124	0.29	0.666	4.001	3.892	0.124	0.411	-3.03	0.906	-3.892	-3.535	-3.7	0.211	3.997	3.7	-0.411	-0.29	3.457	3.03	-0.666	-0.507	-0.211
P49411	P49411|H3BNU3	TUFM	Elongation factor Tu, mitochondrial	20	HUMAN	49883	49.1	295.79	-2.523	-0.116	-3.661	-3.557	-2.883	0.874	3.557	3.798	-0.192	0.584	1.119	3.661	3.834	0.192	0.757	-2.814	0.116	-3.834	-3.798	-3.13	0.358	2.883	3.13	-0.757	-0.584	2.523	2.814	-1.119	-0.874	-0.358
P37802	P37802|P37802-2|Q9UI15|C9J5W6	TAGLN2	Transgelin-2	19	HUMAN	22562.2	70.8	295.43	-3.984	-0.701	-4.485	-4.344	-4.073	0.369	4.344	4.269	-0.151	0.319	0.558	4.485	4.592	0.151	0.425	-3.905	0.701	-4.592	-4.269	-3.967	0.096	4.073	3.967	-0.425	-0.319	3.984	3.905	-0.558	-0.369	-0.096
P02748	P02748	C9	Complement component C9	20	HUMAN	64655.7	33	295.19	-4.079	-0.88	-4.896	-4.832	-4.581	0.482	4.832	4.714	-0.137	0.355	0.654	4.896	4.799	0.137	0.418	-4.182	0.88	-4.799	-4.714	-4.347	0.147	4.581	4.347	-0.418	-0.355	4.079	4.182	-0.654	-0.482	-0.147
Q14697-2	Q14697-2|Q14697|F5H6X6|E9PKU7|Q14697-3	GANAB	Neutral alpha-glucosidase AB	25	HUMAN	109892	21.1	293.81	-3.503	-1.006	-4.361	-4.092	-4.017	0.607	4.092	3.472	-0.256	0.265	0.882	4.361	3.521	0.256	0.553	-2.68	1.006	-3.521	-3.472	-3.418	0.266	4.017	3.418	-0.553	-0.265	3.503	2.68	-0.882	-0.607	-0.266
Q96T51	Q96T51|Q96T51-2|Q96T51-3	RUFY1	RUN and FYVE domain-containing protein 1	24	HUMAN	80900.5	33	293.5	-3.739	-1.445	-4.296	-4.258	-4.093	0.47	4.258	3.674	-0.151	0.252	0.639	4.296	3.82	0.151	0.437	-3.203	1.445	-3.82	-3.674	-3.373	0.318	4.093	3.373	-0.437	-0.252	3.739	3.203	-0.639	-0.47	-0.318
Q96CX2	Q96CX2|Q68DU8|Q6ZWB6	KCTD12	BTB/POZ domain-containing protein KCTD12	22	HUMAN	35985.4	52.3	293.33	-2.737	-1.159	-3.66	-3.482	-3.473	0.532	3.482	2.863	-0.314	0.218	0.8	3.66	3.031	0.314	0.408	-2.373	1.159	-3.031	-2.863	-2.816	0.335	3.473	2.816	-0.408	-0.218	2.737	2.373	-0.8	-0.532	-0.335
P62937	P62937|P62937-2|C9J5S7|F8WE65|A0A075B767|P0DN26|Q9Y536|F5H284|A0A0B4J2A2|A0A0H2UH34|E5RIZ5	PPIA	Peptidyl-prolyl cis-trans isomerase A	19	HUMAN	18240.4	89	293.23	-4.236	-0.481	-5.239	-4.93	-4.511	0.423	4.93	4.571	-0.181	0.369	0.572	5.239	4.982	0.181	0.583	-4.105	0.481	-4.982	-4.571	-4.202	0.072	4.511	4.202	-0.583	-0.369	4.236	4.105	-0.572	-0.423	-0.072
Q86UP2	Q86UP2|Q86UP2-4|Q86UP2-2|Q86UP2-3|G3V4Y7|B7Z6P3	KTN1	Kinectin	23	HUMAN	156558	16	293.22	-4.091	-1.371	-4.635	-4.642	-4.27	0.576	4.642	3.627	0.022	0.342	0.514	4.635	3.511	-0.022	0.275	-2.923	1.371	-3.511	-3.627	-3.284	0.248	4.27	3.284	-0.275	-0.342	4.091	2.923	-0.514	-0.576	-0.248
P48735	P48735|P48735-2|H0YL11	IDH2	Isocitrate dehydrogenase [NADP], mitochondrial	22	HUMAN	51364.8	46	292.58	-2.979	0.086	-4.01	-3.594	-3.223	0.625	3.594	3.719	-0.375	0.334	1.015	4.01	4.35	0.375	0.785	-3.306	-0.086	-4.35	-3.719	-3.527	0.163	3.223	3.527	-0.785	-0.334	2.979	3.306	-1.015	-0.625	-0.163
O75874	O75874	IDH1	Isocitrate dehydrogenase [NADP] cytoplasmic	7	HUMAN	46943.7	11.1	68.09	-5.429	-0.487	-5.892	-5.782	-5.557	0.34	5.782	4.488	-0.116	0.299	0.456	5.892	4.615	0.116	0.458	-4.081	0.487	-4.615	-4.488	-4.092	0.041	5.557	4.092	-0.458	-0.299	5.429	4.081	-0.456	-0.34	-0.041
Q13740-2	Q13740-2|Q13740|F5GXJ9|Q13740-4|Q13740-3	ALCAM	CD166 antigen	20	HUMAN	64348.3	38	291.14	-4.91	-0.613	-4.223	-4.012	-4.681	-0.32	4.012	4.304	-0.222	-0.706	-0.234	4.223	4.596	0.222	-0.474	-4.882	0.613	-4.596	-4.304	-5.071	0.267	4.681	5.071	0.474	0.706	4.91	4.882	0.234	0.32	-0.267
Q02818	Q02818	NUCB1	Nucleobindin-1	20	HUMAN	53878.3	47	289.94	-3.62	-0.934	-4.814	-4.481	-4.04	0.795	4.481	3.877	-0.221	0.483	1.042	4.814	4.036	0.221	0.692	-2.81	0.934	-4.036	-3.877	-3.265	0.347	4.04	3.265	-0.692	-0.483	3.62	2.81	-1.042	-0.795	-0.347
Q99439	B4DUT8|Q99439|B4DDF4|Q99439-2|K7ES69|Q15417|Q15417-3	CNN2	Calponin-2	21	HUMAN	34095.9	54.3	289.6	-3.955	-0.833	-4.744	-4.711	-4.302	0.433	4.711	4.784	-0.137	0.331	0.56	4.744	4.788	0.137	0.439	-4.53	0.833	-4.788	-4.784	-4.55	0.09	4.302	4.55	-0.439	-0.331	3.955	4.53	-0.56	-0.433	-0.09
Q07065	Q07065	CKAP4	Cytoskeleton-associated protein 4	21	HUMAN	66135.4	36.8	289.29	-3.512	-1.124	-4.331	-3.973	-3.992	0.474	3.973	3.883	-0.287	0.069	0.742	4.331	4.193	0.287	0.438	-3.422	1.124	-4.193	-3.883	-3.76	0.297	3.992	3.76	-0.438	-0.069	3.512	3.422	-0.742	-0.474	-0.297
P00390	P00390|P00390-2|P00390-3|P00390-4|P00390-5	GSR	Glutathione reductase, mitochondrial	20	HUMAN	56826.6	38.6	288.62	-3.89	-0.889	-4.288	-4.082	-3.975	0.08	4.082	3.838	-0.21	0.003	0.247	4.288	3.887	0.21	0.127	-3.388	0.889	-3.887	-3.838	-3.736	0.04	3.975	3.736	-0.127	-0.003	3.89	3.388	-0.247	-0.08	-0.04
Q9UGI8	Q9UGI8|Q9UGI8-2|F8WDI4	TES	Testin	23	HUMAN	49821.3	40.1	287.19	-3.765	-0.782	-4.416	-4.236	-3.917	0.558	4.236	4.329	-0.171	0.356	0.723	4.416	4.514	0.171	0.582	-3.976	0.782	-4.514	-4.329	-4.209	0.178	3.917	4.209	-0.582	-0.356	3.765	3.976	-0.723	-0.558	-0.178
Q7KZF4	Q7KZF4	SND1	Staphylococcal nuclease domain-containing protein 1	21	HUMAN	102680	23.5	286.41	-3.808	-0.646	-4.653	-4.799	-4.06	0.573	4.799	3.794	-0.302	0.354	0.828	4.653	4.32	0.302	0.593	-3.692	0.646	-4.32	-3.794	-3.7	0.194	4.06	3.7	-0.593	-0.354	3.808	3.692	-0.828	-0.573	-0.194
O75534-4	O75534-4|O75534-3|O75534|O75534-2|E9PLT0	CSDE1	Cold shock domain-containing protein E1	22	HUMAN	94596.2	26.7	285.52	-3.643	-1.155	-4.348	-3.932	-4.169	0.263	3.932	2.949	-0.24	-0.028	0.562	4.348	3.358	0.24	0.302	-2.816	1.155	-3.358	-2.949	-3.001	0.217	4.169	3.001	-0.302	0.028	3.643	2.816	-0.562	-0.263	-0.217
Q92974	V9GYM8|Q92974|Q92974-2|Q92974-3|Q5VY93	ARHGEF2	Rho guanine nucleotide exchange factor 2	23	HUMAN	112454	19.9	283.07	-4.172	-1.11	-4.623	-4.797	-4.783	0.403	4.797	3.096	-0.262	0.1	0.555	4.623	3.419	0.262	0.263	-2.807	1.11	-3.419	-3.096	-3.188	0.295	4.783	3.188	-0.263	-0.1	4.172	2.807	-0.555	-0.403	-0.295
P30405	P30405|P30405-2|R4GN99	PPIF	Peptidyl-prolyl cis-trans isomerase F, mitochondrial	20	HUMAN	22382.2	77.7	283.02	-3.871	-1.005	-5.507	-5.013	-4.609	0.495	5.013	4.873	-0.013	0.493	0.408	5.507	5.154	0.013	0.458	-3.816	1.005	-5.154	-4.873	-4.465	0.126	4.609	4.465	-0.458	-0.493	3.871	3.816	-0.408	-0.495	-0.126
P08648	P08648	ITGA5	Integrin alpha-5	19	HUMAN	115675	19.2	282.93	-3.896	-0.759	-4.307	-4.048	-4.686	-0.211	4.048	4.298	-0.244	-0.568	0.088	4.307	4.632	0.244	-0.277	-4.53	0.759	-4.632	-4.298	-4.856	0.345	4.686	4.856	0.277	0.568	3.896	4.53	-0.088	0.211	-0.345
O43390-2	O43390-2|O43390|O43390-3|O43390-4|B4DT28	HNRNPR	Heterogeneous nuclear ribonucleoprotein R	20	HUMAN	71498.4	29.5	280.96	-3.325	-0.685	-4.423	-4.26	-3.797	0.73	4.26	4.313	-0.299	0.55	1.007	4.423	4.648	0.299	0.74	-3.584	0.685	-4.648	-4.313	-3.667	0.195	3.797	3.667	-0.74	-0.55	3.325	3.584	-1.007	-0.73	-0.195
O60506	O60506|O60506-3|O60506-2|O60506-4|B7Z645|O60506-5	SYNCRIP	Heterogeneous nuclear ribonucleoprotein Q	19	HUMAN	69829.6	30.3	267.02	-3.642	-1.076	-4.272	-3.82	-3.761	0.468	3.82	3.715	-0.467	0.326	0.98	4.272	4.191	0.467	0.782	-3.33	1.076	-4.191	-3.715	-3.41	0.041	3.761	3.41	-0.782	-0.326	3.642	3.33	-0.98	-0.468	-0.041
Q15459	Q15459|Q15459-2	SF3A1	Splicing factor 3A subunit 1	22	HUMAN	88941.6	23.8	280.87	-4.02	-0.896	-4.525	-4.479	-4.499	0.362	4.479	4.125	-0.08	0.21	0.5	4.525	4.277	0.08	0.181	-3.669	0.896	-4.277	-4.125	-4.103	0.147	4.499	4.103	-0.181	-0.21	4.02	3.669	-0.5	-0.362	-0.147
Q9H5N1	Q9H5N1|Q9H5N1-2|B4DHR0|H3BMR7	RABEP2	Rab GTPase-binding effector protein 2	23	HUMAN	63998.1	35.5	280.85	-3.534	-1.108	-4.203	-3.943	-3.683	0.388	3.943	2.884	-0.065	0.149	0.463	4.203	2.898	0.065	0.164	-2.701	1.108	-2.898	-2.884	-2.728	0.214	3.683	2.728	-0.164	-0.149	3.534	2.701	-0.463	-0.388	-0.214
Q8WXF1	Q8WXF1|Q8WXF1-2	PSPC1	Paraspeckle component 1	24	HUMAN	58856.7	39	280.25	-3.394	-1.483	-4.257	-3.979	-4.001	0.448	3.979	3.33	-0.24	0.061	0.682	4.257	3.592	0.24	0.336	-3.02	1.483	-3.592	-3.33	-3.571	0.276	4.001	3.571	-0.336	-0.061	3.394	3.02	-0.682	-0.448	-0.276
P12956	P12956|P12956-2|B1AHC9	XRCC6	X-ray repair cross-complementing protein 6	21	HUMAN	70127.1	30.5	279.23	-3.847	-0.673	-4.803	-4.493	-4.179	0.76	4.493	4.035	-0.357	0.584	1.091	4.803	4.424	0.357	0.902	-3.341	0.673	-4.424	-4.035	-3.543	0.166	4.179	3.543	-0.902	-0.584	3.847	3.341	-1.091	-0.76	-0.166
Q14847	Q14847|Q14847-2|Q14847-3|F6S2S5|K7ESD6|O76041-2	LASP1	LIM and SH3 domain protein 1	19	HUMAN	30116	60.5	278.15	-4.712	-0.748	-5.347	-5.151	-5.355	0.353	5.151	4.778	-0.064	0.194	0.372	5.347	4.738	0.064	0.155	-4.359	0.748	-4.738	-4.778	-4.713	0.14	5.355	4.713	-0.155	-0.194	4.712	4.359	-0.372	-0.353	-0.14
P19823	P19823|Q5T985	ITIH2	Inter-alpha-trypsin inhibitor heavy chain H2	23	HUMAN	106918	19.3	278.14	-3.961	-1.325	-4.608	-4.535	-4.422	0.443	4.535	3.756	-0.148	0.126	0.577	4.608	3.929	0.148	0.246	-3.366	1.325	-3.929	-3.756	-3.633	0.346	4.422	3.633	-0.246	-0.126	3.961	3.366	-0.577	-0.443	-0.346
Q14126	Q14126|J3KSI6	DSG2	Desmoglein-2	21	HUMAN	123090	21	278.1	-3.94	-1.078	-4.825	-4.644	-4.6	0.485	4.644	4.193	-0.205	0.179	0.774	4.825	4.325	0.205	0.419	-3.861	1.078	-4.325	-4.193	-4.014	0.323	4.6	4.014	-0.419	-0.179	3.94	3.861	-0.774	-0.485	-0.323
P31943	G8JLB6|P31943|E9PCY7|D6RIH9|D6R9D3	HNRNPH1	Heterogeneous nuclear ribonucleoprotein H	19	HUMAN	49513.9	40.5	277.21	-3.387	-0.66	-4	-3.742	-3.603	0.277	3.742	3.546	-0.273	0.096	0.609	4	3.897	0.273	0.358	-3.293	0.66	-3.897	-3.546	-3.506	0.222	3.603	3.506	-0.358	-0.096	3.387	3.293	-0.609	-0.277	-0.222
P52597	P52597	HNRNPF	Heterogeneous nuclear ribonucleoprotein F	19	HUMAN	46013.4	41.6	260.45	-3.991	-0.514	-4.5	-4.395	-4.105	0.395	4.395	3.915	-0.255	0.203	0.637	4.5	4.225	0.255	0.395	-3.44	0.514	-4.225	-3.915	-3.841	0.201	4.105	3.841	-0.395	-0.203	3.991	3.44	-0.637	-0.395	-0.201
P55795	P55795	HNRNPH2	Heterogeneous nuclear ribonucleoprotein H2	19	HUMAN	49548	36.5	237.76	-2.846	-1.129	-3.39	-3.191	-3.247	0.249	3.191	3.278	-0.307	-0.098	0.513	3.39	3.529	0.307	0.098	-3.255	1.129	-3.529	-3.278	-3.41	0.186	3.247	3.41	-0.098	0.098	2.846	3.255	-0.513	-0.249	-0.186
P31942	P31942|P31942-2|P31942-3|P31942-4|P31942-5|P31942-6	HNRNPH3	Heterogeneous nuclear ribonucleoprotein H3	15	HUMAN	36982.9	34.1	191.03	-3.336	-1.071	-3.763	-3.675	-3.532	0.432	3.675	3.467	-0.194	0.127	0.595	3.763	3.414	0.194	0.231	-2.822	1.071	-3.414	-3.467	-3.173	0.249	3.532	3.173	-0.231	-0.127	3.336	2.822	-0.595	-0.432	-0.249
P24752	P24752|P24752-2|E9PRQ6	ACAT1	Acetyl-CoA acetyltransferase, mitochondrial	20	HUMAN	45484	43.3	276.13	-3.66	-0.84	-4.649	-4.299	-4.006	0.684	4.299	4.213	-0.385	0.499	1.095	4.649	4.621	0.385	0.874	-3.471	0.84	-4.621	-4.213	-3.613	0.238	4.006	3.613	-0.874	-0.499	3.66	3.471	-1.095	-0.684	-0.238
P02790	P02790|Q9BS19	HPX	Hemopexin	20	HUMAN	52417.1	38.7	275.22	-3.325	-0.982	-4.217	-3.853	-3.89	0.472	3.853	3.109	-0.366	-0.086	0.844	4.217	3.491	0.366	0.298	-2.575	0.982	-3.491	-3.109	-3.325	0.516	3.89	3.325	-0.298	0.086	3.325	2.575	-0.844	-0.472	-0.516
P02749	P02749	APOH	Beta-2-glycoprotein 1	18	HUMAN	39609.7	48.9	272.59	-4.332	-1.045	-5.027	-4.77	-4.549	0.474	4.77	4.833	-0.324	0.044	0.863	5.027	4.974	0.324	0.352	-4.288	1.045	-4.974	-4.833	-4.566	0.491	4.549	4.566	-0.352	-0.044	4.332	4.288	-0.863	-0.474	-0.491
P29590	P29590|P29590-11|P29590-8|P29590-3|P29590-13|P29590-9|P29590-5|P29590-2|P29590-12|H3BT57|P29590-4|P29590-10|P29590-14	PML	Protein PML	21	HUMAN	99203.4	19.6	271.72	-3.836	-1.109	-4.688	-4.546	-4.088	0.997	4.546	4.135	-0.258	0.643	1.264	4.688	4.361	0.258	0.841	-3.188	1.109	-4.361	-4.135	-3.337	0.398	4.088	3.337	-0.841	-0.643	3.836	3.188	-1.264	-0.997	-0.398
Q9UJ70	Q9UJ70|Q9UJ70-2|H7C3G9|C9JEV6|H7C286|H7C1L7	NAGK	N-acetyl-D-glucosamine kinase	20	HUMAN	37717.3	54.9	271.3	-2.804	-0.742	-3.97	-3.525	-3.561	0.627	3.525	3.881	-0.425	0.396	1.024	3.97	4.199	0.425	0.743	-2.918	0.742	-4.199	-3.881	-3.445	0.282	3.561	3.445	-0.743	-0.396	2.804	2.918	-1.024	-0.627	-0.282
Q08211	Q08211	DHX9	ATP-dependent RNA helicase A	21	HUMAN	142268	16.8	270.14	-3.626	-1.081	-4.445	-4.112	-4	0.501	4.112	3.719	-0.206	0.34	0.769	4.445	4.007	0.206	0.477	-3.171	1.081	-4.007	-3.719	-3.515	0.171	4	3.515	-0.477	-0.34	3.626	3.171	-0.769	-0.501	-0.171
O75947	O75947|O75947-2|F5H608	ATP5H	ATP synthase subunit d, mitochondrial	19	HUMAN	18547.9	90.6	269.26	-4.059	-0.546	-5.047	-4.842	-4.335	0.74	4.842	4.785	-0.199	0.614	0.997	5.047	5.168	0.199	0.843	-4.046	0.546	-5.168	-4.785	-4.204	0.16	4.335	4.204	-0.843	-0.614	4.059	4.046	-0.997	-0.74	-0.16
Q14764	Q14764|H3BQE7|H3BUP3	MVP	Major vault protein	22	HUMAN	99610.3	23.4	265.49	-3.948	-0.936	-4.57	-4.324	-4.027	0.483	4.324	4.431	-0.246	0.269	0.79	4.57	4.594	0.246	0.529	-3.952	0.936	-4.594	-4.431	-4.024	0.239	4.027	4.024	-0.529	-0.269	3.948	3.952	-0.79	-0.483	-0.239
F8VXC8	F8VXC8|Q8TAQ2|Q8TAQ2-3|Q8TAQ2-2	SMARCC2	SWI/SNF complex subunit SMARCC2	22	HUMAN	136581	17.6	264.55	-3.25	-0.802	-4.071	-4.01	-3.739	0.706	4.01	3.165	-0.195	0.337	0.917	4.071	3.36	0.195	0.575	-2.706	0.802	-3.36	-3.165	-3.107	0.247	3.739	3.107	-0.575	-0.337	3.25	2.706	-0.917	-0.706	-0.247
Q92922	Q92922|F8WE13	SMARCC1	SWI/SNF complex subunit SMARCC1	17	HUMAN	123378	14.5	212.59	-4.21	-1.348	-5.111	-4.939	-4.556	0.872	4.939	3.998	-0.058	0.611	0.902	5.111	4.04	0.058	0.653	-3.045	1.348	-4.04	-3.998	-3.387	0.256	4.556	3.387	-0.653	-0.611	4.21	3.045	-0.902	-0.872	-0.256
O95466-2	O95466-2|O95466-3|O95466|K7EK60|A0A0A0MR62|Q96PY5-3|Q96PY5	FMNL1	Formin-like protein 1	22	HUMAN	123092	16.9	264.29	-3.409	-0.881	-4.181	-4.073	-3.572	0.705	4.073	3.551	-0.277	0.341	0.932	4.181	3.832	0.277	0.625	-2.949	0.881	-3.832	-3.551	-3.351	0.244	3.572	3.351	-0.625	-0.341	3.409	2.949	-0.932	-0.705	-0.244
P01876	P01876	IGHA1	Immunoglobulin heavy constant alpha 1	16	HUMAN	38509.8	59.7	263.74	-3.698	-1.11	-4.342	-4.255	-4.328	0.43	4.255	4.189	-0.196	-0.015	0.607	4.342	4.846	0.196	0.172	-3.964	1.11	-4.846	-4.189	-4.693	0.444	4.328	4.693	-0.172	0.015	3.698	3.964	-0.607	-0.43	-0.444
P01877	P01877	IGHA2	Immunoglobulin heavy constant alpha 2	11	HUMAN	37389.4	34.1	164.15	-4.642	0.465	-5.219	-5.183	-4.877	0.477	5.183	3.957	-0.024	0.063	0.396	5.219	4.071	0.024	0.201	-3.559	-0.465	-4.071	-3.957	-3.839	0.38	4.877	3.839	-0.201	-0.063	4.642	3.559	-0.396	-0.477	-0.38
P02652	V9GYM3|P02652|V9GYE3|V9GYS1	APOA2	Apolipoprotein A-II	16	HUMAN	11288.9	52	262.96	-4.458	-0.813	-4.789	-4.613	-4.709	0.156	4.613	5.027	-0.093	0.042	0.216	4.789	5.23	0.093	0.072	-4.974	0.813	-5.23	-5.027	-5.184	0.133	4.709	5.184	-0.072	-0.042	4.458	4.974	-0.216	-0.156	-0.133
P38117	P38117|P38117-2|Q2TBV3	ETFB	Electron transfer flavoprotein subunit beta	19	HUMAN	28071.3	67	262.51	-3.243	0.081	-4.47	-4.065	-3.356	0.843	4.065	3.976	-0.304	0.588	1.206	4.47	4.448	0.304	0.923	-3.203	-0.081	-4.448	-3.976	-3.425	0.278	3.356	3.425	-0.923	-0.588	3.243	3.203	-1.206	-0.843	-0.278
P27824-2	P27824-2|P27824|P27824-3|D6RD16|O14967	CANX	Calnexin	20	HUMAN	72015	28	260.66	-3.774	-0.642	-4.552	-4.288	-4.066	0.594	4.288	4.248	-0.234	0.334	0.879	4.552	4.473	0.234	0.544	-3.744	0.642	-4.473	-4.248	-3.894	0.316	4.066	3.894	-0.544	-0.334	3.774	3.744	-0.879	-0.594	-0.316
P51149	P51149|C9J8S3|C9J4V0|C9J4S4|C9J7D1	RAB7A	Ras-related protein Rab-7a	16	HUMAN	23774.6	72.4	259.89	-4.091	-0.771	-4.976	-4.453	-4.177	0.478	4.453	4.289	-0.336	0.349	0.857	4.976	4.572	0.336	0.744	-3.672	0.771	-4.572	-4.289	-3.857	0.057	4.177	3.857	-0.744	-0.349	4.091	3.672	-0.857	-0.478	-0.057
G3V1V0	G3V1V0|P60660-2|P60660|F8W1R7|B7Z6Z4|G8JLA2|J3KND3|G3V1Y7|F8W180|F8VZU9|P14649|F8W1I5|P08590|P05976|P05976-2|F8VXL3	MYL6	Myosin light polypeptide 6	15	HUMAN	18322.2	90	259.52	-4.136	-0.526	-4.809	-4.771	-4.175	0.489	4.771	4.354	-0.265	0.566	0.747	4.809	4.684	0.265	0.764	-3.894	0.526	-4.684	-4.354	-4.096	0.023	4.175	4.096	-0.764	-0.566	4.136	3.894	-0.747	-0.489	-0.023
P26599-3	P26599-3|P26599-2|P26599|A0A0U1RRM4|A6NLN1|A0A0D9SF20	PTBP1	Polypyrimidine tract-binding protein 1	20	HUMAN	59803.1	32.4	259.52	-3.373	-0.71	-4.368	-3.776	-3.783	0.501	3.776	3.895	-0.377	0.212	0.87	4.368	4.275	0.377	0.47	-3.436	0.71	-4.275	-3.895	-3.699	0.323	3.783	3.699	-0.47	-0.212	3.373	3.436	-0.87	-0.501	-0.323
O95758-4	O95758-4|O95758-5|O95758|O95758-2|O95758-6|O95758-1|O95758-7	PTBP3	Polypyrimidine tract-binding protein 3	14	HUMAN	60701.5	18.1	152.98	-3.62	-1.519	-4.056	-4.002	-4.712	0.691	4.002	3.233	-0.216	0.403	0.935	4.056	3.65	0.216	0.61	-2.675	1.519	-3.65	-3.233	-3.411	0.253	4.712	3.411	-0.61	-0.403	3.62	2.675	-0.935	-0.691	-0.253
P14314	K7ELL7|P14314|P14314-2	PRKCSH	Glucosidase 2 subunit beta	20	HUMAN	60394.3	32.3	258.99	-4.645	-1.173	-4.953	-4.673	-5.202	-0.115	4.673	4.28	-0.086	-0.396	0.01	4.953	4.47	0.086	-0.28	-4.341	1.173	-4.47	-4.28	-4.668	0.305	5.202	4.668	0.28	0.396	4.645	4.341	-0.01	0.115	-0.305
P61604	P61604|B8ZZL8|B8ZZ54	HSPE1	10 kDa heat shock protein, mitochondrial	17	HUMAN	10931.5	94.1	258.02	-3.493	-0.535	-4.724	-4.244	-3.831	0.776	4.244	4.177	-0.365	0.68	1.118	4.724	4.634	0.365	0.989	-3.395	0.535	-4.634	-4.177	-3.425	0.105	3.831	3.425	-0.989	-0.68	3.493	3.395	-1.118	-0.776	-0.105
S4R3N1	S4R3N1|Q9Y3A3|Q9Y3A3-3|Q9Y3A3-2|B4DM50	HSPE1-MOB4	HSPE1-MOB4 readthrough	14	HUMAN	30249.8	34.4	204.96	-5.311	-2.544	-6.222	-5.82	-5.5	0.163	5.82	4.12	-0.358	-0.013	0.39	6.222	4.335	0.358	0.265	-3.958	2.544	-4.335	-4.12	-4.156	0.109	5.5	4.156	-0.265	0.013	5.311	3.958	-0.39	-0.163	-0.109
P01903	A0A0G2JMH6|P01903|Q30118|A0A0G2JH46	HLA-DRA	HLA class II histocompatibility antigen, DR alpha chain	16	HUMAN	28777.5	40.1	257.71	-3.828	-0.286	-3.818	-3.21	-4.135	-0.57	3.21	3.98	-0.423	-0.7	-0.207	3.818	4.42	0.423	-0.312	-4.539	0.286	-4.42	-3.98	-4.639	0.167	4.135	4.639	0.312	0.7	3.828	4.539	0.207	0.57	-0.167
Q5Y7H0	Q5Y7H0	HLA-DQA1	HLA class II histocompatibility antigen, DQ alpha 1 chain	5	HUMAN	28435.9	17.2	78.47	-3.815	-1.184	-3.973	-3.605	-4.154	-0.429	3.605	2.718	-0.505	-0.828	0.158	3.973	3.223	0.505	-0.323	-3.15	1.184	-3.223	-2.718	-3.546	0.396	4.154	3.546	0.323	0.828	3.815	3.15	-0.158	0.429	-0.396
P01909	P01909	HLA-DQA1	HLA class II histocompatibility antigen, DQ alpha 1 chain	5	HUMAN	28089.7	17.3	72.88	-4.475	-1.886	-4.725	-4.278	-4.764	-0.202	4.278	3.075	-0.431	-0.503	0.239	4.725	3.628	0.431	-0.019	-3.44	1.886	-3.628	-3.075	-3.578	0.137	4.764	3.578	0.019	0.503	4.475	3.44	-0.239	0.202	-0.137
Q08AS3	Q08AS3|A0A1W2PP70|A0A140TA34|P01906	HLA-DQA1	HLA class II histocompatibility antigen, DQ alpha 1 chain	5	HUMAN	28164.7	23.2	70.7	-1.987	-0.089	-2.513	-1.99	-2.887	0.033	1.99	1.763	-0.394	-0.378	0.589	2.513	2.352	0.394	0.007	-1.745	0.089	-2.352	-1.763	-2.457	0.641	2.887	2.457	-0.007	0.378	1.987	1.745	-0.589	-0.033	-0.641
P00505	P00505|P00505-2	GOT2	Aspartate aminotransferase, mitochondrial	23	HUMAN	47916.2	43.9	256.71	-4.505	-1.007	-5.765	-5.13	-5.003	0.552	5.13	4.42	-0.548	0.256	1.103	5.765	4.913	0.548	0.735	-3.468	1.007	-4.913	-4.42	-4.22	0.355	5.003	4.22	-0.735	-0.256	4.505	3.468	-1.103	-0.552	-0.355
P23396	P23396|P23396-2|E9PL09|E9PPU1|F2Z2S8|E9PJH4|E9PQ96|E9PSF4|E9PQX2	RPS3	40S ribosomal protein S3	21	HUMAN	26859	65.4	255.86	-3.774	-0.938	-4.643	-4.198	-4.337	0.303	4.198	3.334	-0.438	-0.044	0.713	4.643	3.915	0.438	0.328	-3.119	0.938	-3.915	-3.334	-3.418	0.264	4.337	3.418	-0.328	0.044	3.774	3.119	-0.713	-0.303	-0.264
O00299	O00299	CLIC1	Chloride intracellular channel protein 1	16	HUMAN	27264.5	68.8	255.42	-3.772	-0.282	-4.477	-4.15	-4.136	0.367	4.15	3.814	-0.314	0.132	0.656	4.477	4.162	0.314	0.417	-3.395	0.282	-4.162	-3.814	-3.865	0.198	4.136	3.865	-0.417	-0.132	3.772	3.395	-0.656	-0.367	-0.198
P23588	E7E7|P23588|P23588-2|F8VSC7|F8VYE9|F8VRU1	EIF4B	Eukaryotic translation initiation factor 4B	23	HUMAN	69207	31.4	254.6	-3.476	-1.765	-3.687	-3.861	-3.746	0.522	3.861	2.403	0.113	-0.023	0.346	3.687	2.202	-0.113	-0.161	-1.902	1.765	-2.202	-2.403	-2.455	0.509	3.746	2.455	0.161	0.023	3.476	1.902	-0.346	-0.522	-0.509
Q14789-2	Q14789-2|Q14789|Q14789-3|Q14789-4	GOLGB1	Golgin subfamily B member 1	22	HUMAN	378557	6.4	251.69	-3.593	-1.323	-4.073	-3.836	-4.29	0.363	3.836	3.197	-0.057	0.13	0.422	4.073	3.347	0.057	0.191	-2.875	1.323	-3.347	-3.197	-3.354	0.211	4.29	3.354	-0.191	-0.13	3.593	2.875	-0.422	-0.363	-0.211
P48960	P48960|P48960-3|P48960-2|K7EPP8	CD97	CD97 antigen	16	HUMAN	94663.3	24.6	251.21	-3.745	-1.06	-4.369	-4.005	-4.51	0.087	4.005	3.911	-0.328	-0.171	0.496	4.369	4.264	0.328	0.128	-3.724	1.06	-4.264	-3.911	-4.229	0.363	4.51	4.229	-0.128	0.171	3.745	3.724	-0.496	-0.087	-0.363
Q9UHX3	Q9UHX3|Q9UHX3-3|Q9UHX3-6|Q9UHX3-4|Q9UHX3-5|M0R0K5|Q9UHX3-2|B4DWB8	ADGRE2	Adhesion G protein-coupled receptor E2	8	HUMAN	93094.8	14.8	119.23	-2.88	-0.512	-3.465	-3.125	-3.255	0.075	3.125	2.527	-0.34	-0.309	0.486	3.465	2.858	0.34	0.087	-2.331	0.512	-2.858	-2.527	-2.607	0.374	3.255	2.607	-0.087	0.309	2.88	2.331	-0.486	-0.075	-0.374
Q9UI08-2	Q9UI08-2|Q9UI08-5|Q9UI08|Q9UI08-4|Q9UI08-3|A0A087WYI2|G3V535|G3V3G2	EVL	Ena/VASP-like protein	19	HUMAN	44905.3	46.4	250.67	-4.439	-1.155	-5.02	-4.75	-4.824	0.564	4.75	4.483	-0.085	0.085	0.594	5.02	4.444	0.085	0.155	-3.893	1.155	-4.444	-4.483	-4.12	0.465	4.824	4.12	-0.155	-0.085	4.439	3.893	-0.594	-0.564	-0.465
P05023-4	P05023-4|P05023|P05023-3|P05023-2|A0A0A0MT26|P13637-2|P13637-3|P13637|M0R116|P50993|B1AKY9|Q13733|P54707-2|P54707|P20648	ATP1A1	Sodium/potassium-transporting ATPase subunit alpha-1	19	HUMAN	114310	20.7	249.98	-3.323	-1.306	-3.949	-3.725	-3.794	0.241	3.725	2.9	-0.263	-0.202	0.459	3.949	3.228	0.263	0.065	-2.753	1.306	-3.228	-2.9	-3.196	0.359	3.794	3.196	-0.065	0.202	3.323	2.753	-0.459	-0.241	-0.359
Q9P258	Q9P258	RCC2	Protein RCC2	19	HUMAN	56825.2	30.8	249.87	-3.731	-1.229	-4.935	-4.684	-4.254	0.856	4.684	3.683	-0.288	0.519	1.163	4.935	3.954	0.288	0.835	-2.735	1.229	-3.954	-3.683	-3.401	0.364	4.254	3.401	-0.835	-0.519	3.731	2.735	-1.163	-0.856	-0.364
P51610-4	A6NEM2|P51610-4|P51610|P51610-2|P51610-3|Q9Y5Z7	HCFC1	Host cell factor 1	19	HUMAN	215398	10.3	248.43	-3.406	-1.084	-4.083	-3.762	-3.988	0.457	3.762	3.483	-0.301	0.12	0.739	4.083	3.696	0.301	0.513	-3.172	1.084	-3.696	-3.483	-3.363	0.191	3.988	3.363	-0.513	-0.12	3.406	3.172	-0.739	-0.457	-0.191
P42704	P42704|A0A0C4DG06|B8ZZ38	LRPPRC	Leucine-rich PPR motif-containing protein, mitochondrial	22	HUMAN	159100	12.7	246.99	-3.122	-0.307	-4.34	-3.929	-3.558	0.761	3.929	3.509	-0.322	0.493	1.106	4.34	3.954	0.322	0.886	-2.852	0.307	-3.954	-3.509	-3.098	0.264	3.558	3.098	-0.886	-0.493	3.122	2.852	-1.106	-0.761	-0.264
P63244	P63244|J3KPE3|D6RAC2|D6RHH4|D6RF23|E9PD14|D6RAU2|D6RHJ5|D6R909|D6RGK8	RACK1	Receptor of activated protein C kinase 1	17	HUMAN	35532.5	59.3	246.45	-4.033	-0.828	-4.614	-4.378	-4.341	0.23	4.378	3.709	-0.345	0.055	0.581	4.614	4.087	0.345	0.271	-3.742	0.828	-4.087	-3.709	-4.014	0.176	4.341	4.014	-0.271	-0.055	4.033	3.742	-0.581	-0.23	-0.176
P49368	P49368|B4DUR8|P49368-2	CCT3	T-complex protein 1 subunit gamma	20	HUMAN	61103.4	31.5	246.34	-3.472	-0.798	-4.272	-4.002	-3.961	0.487	4.002	3.15	-0.321	0.161	0.854	4.272	3.433	0.321	0.494	-2.793	0.798	-3.433	-3.15	-3.01	0.274	3.961	3.01	-0.494	-0.161	3.472	2.793	-0.854	-0.487	-0.274
Q9NNW7	Q9NNW7|A0A182DWF3|Q9NNW7-2|A0A182DWF2|D3YTF8|A0A096LPK7|E7EWK1|A0A096LPD9|Q9NNW7-3|Q9NNW7-4|A0A096LP96|A0A096LPB7|A0A096LPH4	TXNRD2	Thioredoxin reductase 2, mitochondrial	17	HUMAN	57176.6	29.5	208.87	-3.385	-0.933	-4.547	-4.292	-3.947	0.906	4.292	3.739	-0.288	0.482	1.187	4.547	4.031	0.288	0.721	-2.956	0.933	-4.031	-3.739	-3.169	0.354	3.947	3.169	-0.721	-0.482	3.385	2.956	-1.187	-0.906	-0.354
P06744	P06744|P06744-2|K7EQ48	GPI	Glucose-6-phosphate isomerase	21	HUMAN	63374.2	35.4	245.69	-4.533	-0.871	-4.337	-4.169	-4.342	-0.249	4.169	3.427	-0.151	-0.174	-0.084	4.337	3.6	0.151	0.009	-3.646	0.871	-3.6	-3.427	-3.566	-0.096	4.342	3.566	-0.009	0.174	4.533	3.646	0.084	0.249	0.096
P35232	P35232|P35232-2	PHB	Prohibitin	16	HUMAN	29860.6	61.7	245.24	-3.795	-0.995	-5.028	-4.29	-4.131	0.532	4.29	4.271	-0.491	0.281	1.054	5.028	4.698	0.491	0.907	-3.541	0.995	-4.698	-4.271	-3.843	0.221	4.131	3.843	-0.907	-0.281	3.795	3.541	-1.054	-0.532	-0.221
P07996	P07996|P07996-2|P35442	THBS1	Thrombospondin-1	18	HUMAN	133374	16.9	243.84	-3.549	-0.773	-4.05	-3.873	-4.039	0.49	3.873	3.58	-0.172	0.08	0.537	4.05	3.65	0.172	0.204	-3.245	0.773	-3.65	-3.58	-3.423	0.373	4.039	3.423	-0.204	-0.08	3.549	3.245	-0.537	-0.49	-0.373
P05109	P05109	S100A8	Protein S100-A8	16	HUMAN	10891.4	76.3	243.22	-3.993	-0.953	-5.388	-4.803	-4.686	0.739	4.803	4.761	-0.271	0.29	0.993	5.388	5.072	0.271	0.632	-3.553	0.953	-5.072	-4.761	-4.383	0.468	4.686	4.383	-0.632	-0.29	3.993	3.553	-0.993	-0.739	-0.468
Q14204	Q14204	DYNC1H1	Cytoplasmic dynein 1 heavy chain 1	23	HUMAN	535137	4.7	243.15	-3.494	-1.104	-4.338	-4.253	-4.07	0.566	4.253	3.464	-0.275	0.264	0.872	4.338	3.632	0.275	0.527	-2.88	1.104	-3.632	-3.464	-3.124	0.237	4.07	3.124	-0.527	-0.264	3.494	2.88	-0.872	-0.566	-0.237
P32942	P32942|K7ERN2	ICAM3	Intercellular adhesion molecule 3	17	HUMAN	60509.6	25.5	242.93	-3.579	-0.744	-4.03	-3.746	-3.989	0.182	3.746	4.608	-0.392	-0.218	0.524	4.03	5.028	0.392	0.166	-4.632	0.744	-5.028	-4.608	-4.879	0.409	3.989	4.879	-0.166	0.218	3.579	4.632	-0.524	-0.182	-0.409
S4R3H4	S4R3H4|Q9UKV3|E7EQT4|Q9UKV3-5|Q9UKV3-2|Q9UKV3-3|G3V3B0	ACIN1	Apoptotic chromatin condensation inducer in the nucleus	20	HUMAN	145839	14.4	239.98	-3.54	-0.866	-4.414	-4.192	-4.131	0.482	4.192	3.798	-0.139	0.375	0.701	4.414	3.935	0.139	0.404	-3.326	0.866	-3.935	-3.798	-3.606	0.186	4.131	3.606	-0.404	-0.375	3.54	3.326	-0.701	-0.482	-0.186
Q13263	Q13263|Q13263-2	TRIM28	Transcription intermediary factor 1-beta	16	HUMAN	90316.8	26.7	239.37	-3.474	-0.931	-4.698	-4.158	-3.907	0.817	4.158	4.037	-0.292	0.314	1.128	4.698	4.262	0.292	0.778	-2.875	0.931	-4.262	-4.037	-3.248	0.398	3.907	3.248	-0.778	-0.314	3.474	2.875	-1.128	-0.817	-0.398
P40227	P40227|P40227-2|Q92526|Q92526-3	CCT6A	T-complex protein 1 subunit zeta	18	HUMAN	58479.6	34.6	238.2	-3.589	-1.028	-4.577	-4.233	-4.267	0.554	4.233	3.624	-0.361	0.241	0.91	4.577	3.933	0.361	0.681	-2.957	1.028	-3.933	-3.624	-3.261	0.222	4.267	3.261	-0.681	-0.241	3.589	2.957	-0.91	-0.554	-0.222
Q15424	Q15424|Q15424-3|Q15424-4|Q15424-2|K7ES42	SAFB	Scaffold attachment factor B1	18	HUMAN	103096	20	237.24	-4.197	-1.179	-4.701	-4.529	-4.607	0.432	4.529	4.342	-0.202	0.149	0.662	4.701	4.544	0.202	0.349	-3.772	1.179	-4.544	-4.342	-4.173	0.278	4.607	4.173	-0.349	-0.149	4.197	3.772	-0.662	-0.432	-0.278
Q14151	Q14151	SAFB2	Scaffold attachment factor B2	14	HUMAN	107985	11.5	171.05	-2.949	-1.109	-3.731	-3.156	-3.777	0.053	3.156	3.553	-0.445	-0.268	0.617	3.731	3.998	0.445	0.198	-3.346	1.109	-3.998	-3.553	-3.8	0.307	3.777	3.8	-0.198	0.268	2.949	3.346	-0.617	-0.053	-0.307
P02679	C9JC84|P02679|C9JEU5|P02679-2|P12799|F1MGU7|Q3SZZ9	FGG	Fibrinogen gamma chain	17	HUMAN	52138.3	33.9	236.63	-5.428	-1.078	-5.753	-5.586	-5.518	0.246	5.586	4.81	-0.199	0.003	0.362	5.753	4.974	0.199	0.174	-4.51	1.078	-4.974	-4.81	-4.802	0.252	5.518	4.802	-0.174	-0.003	5.428	4.51	-0.362	-0.246	-0.252
P47756-2	P47756-2|B1AK88|B1AK87|P47756|B1AK85	CAPZB	F-actin-capping protein subunit beta	19	HUMAN	30970.5	52.9	235.39	-4.273	-0.662	-5.106	-4.965	-4.601	0.506	4.965	4.683	-0.232	0.24	0.63	5.106	4.963	0.232	0.472	-4.262	0.662	-4.963	-4.683	-4.256	0.164	4.601	4.256	-0.472	-0.24	4.273	4.262	-0.63	-0.506	-0.164
Q15393	Q15393|Q15393-3|Q15393-2	SF3B3	Splicing factor 3B subunit 3	21	HUMAN	136659	15.3	234.47	-3.251	-0.736	-3.774	-3.794	-3.722	0.144	3.794	3.71	-0.331	-0.057	0.493	3.774	4.06	0.331	0.14	-3.58	0.736	-4.06	-3.71	-3.829	0.273	3.722	3.829	-0.14	0.057	3.251	3.58	-0.493	-0.144	-0.273
P61158	P61158|B4DXW1|F8WE84|F8WEW2|Q9P1U1|Q9P1U1-2|Q9P1U1-3	ACTR3	Actin-related protein 3	16	HUMAN	47826.7	37.3	234.43	-4.095	-0.374	-4.823	-4.534	-4.435	0.529	4.534	4.556	-0.248	0.359	0.715	4.823	4.929	0.248	0.526	-4.177	0.374	-4.929	-4.556	-4.316	0.183	4.435	4.316	-0.526	-0.359	4.095	4.177	-0.715	-0.529	-0.183
P48643	P48643|E9PCA1|B7ZAR1|E7ENZ3|P48643-2	CCT5	T-complex protein 1 subunit epsilon	18	HUMAN	60126.4	29.2	233.15	-3.825	-0.677	-4.766	-4.734	-3.974	0.805	4.734	4.689	-0.237	0.611	1.05	4.766	4.929	0.237	0.876	-3.933	0.677	-4.929	-4.689	-4.126	0.25	3.974	4.126	-0.876	-0.611	3.825	3.933	-1.05	-0.805	-0.25
P61769	P61769|F5H6I0	B2M	Beta-2-microglobulin	15	HUMAN	13828.4	66.3	232.92	-4.266	-0.195	-4.547	-4.048	-4.499	-0.349	4.048	4.456	-0.283	-0.484	-0.013	4.547	4.683	0.283	-0.203	-4.632	0.195	-4.683	-4.456	-4.73	0.205	4.499	4.73	0.203	0.484	4.266	4.632	0.013	0.349	-0.205
P04899	P04899|P04899-4|P04899-5|P04899-2|P04899-3|P04899-6|P63096|P63096-2|P09471-2|P19087|A8MTJ3|P11488|Q5JWF2|Q5JWF2-2|P38405-2|P63092-4|P63092|P38405|P63092-2|P63092-3|P09471|A0A1W2PS82|A0A1W2PRJ7|Q5JWD1|A0A087WTB6|A0A1W2PRE1|Q03113|Q14344	GNAI2	Guanine nucleotide-binding protein G(i) subunit alpha-2	17	HUMAN	41020.7	39.1	232.84	-3.807	-0.958	-4.512	-4.232	-3.988	0.425	4.232	3.469	-0.344	0.202	0.739	4.512	3.891	0.344	0.51	-3.084	0.958	-3.891	-3.469	-3.328	0.215	3.988	3.328	-0.51	-0.202	3.807	3.084	-0.739	-0.425	-0.215
P08754	P08754	GNAI3	Guanine nucleotide-binding protein G(k) subunit alpha	11	HUMAN	41102	25.7	127.39	-4.149	-2.396	-5.07	-4.849	-4.534	0.571	4.849	3.325	-0.371	0.38	0.935	5.07	3.691	0.371	0.752	-2.757	2.396	-3.691	-3.325	-3.002	0.144	4.534	3.002	-0.752	-0.38	4.149	2.757	-0.935	-0.571	-0.144
D6RF35	D6RF35|P02774-3|P02774|P02774-2|D6RBJ7	GC	Vitamin D-binding protein	17	HUMAN	54617.1	27.7	232.59	-4.849	-0.439	-5.841	-5.624	-5.471	0.619	5.624	5.265	-0.345	0.068	0.92	5.841	5.441	0.345	0.363	-4.57	0.439	-5.441	-5.265	-5.134	0.61	5.471	5.134	-0.363	-0.068	4.849	4.57	-0.92	-0.619	-0.61
P38606	P38606|P38606-2	ATP6V1A	V-type proton ATPase catalytic subunit A	17	HUMAN	68702.3	27.8	232.57	-3.413	-1.298	-4.187	-3.875	-3.563	0.521	3.875	3.74	-0.306	0.353	0.828	4.187	4.321	0.306	0.589	-3.311	1.298	-4.321	-3.74	-3.326	0.24	3.563	3.326	-0.589	-0.353	3.413	3.311	-0.828	-0.521	-0.24
Q15942	Q15942|Q15942-2	ZYX	Zyxin	15	HUMAN	62474.4	34.9	232.47	-4.985	-1.007	-5.594	-5.573	-5.274	0.568	5.573	4.303	-0.167	0.23	0.656	5.594	4.393	0.167	0.384	-3.709	1.007	-4.393	-4.303	-4.037	0.268	5.274	4.037	-0.384	-0.23	4.985	3.709	-0.656	-0.568	-0.268
P51659	P51659|E7ER27|P51659-2|P51659-3|E7EWE5|E7ET17|G5E9S2	HSD17B4	Peroxisomal multifunctional enzyme type 2	18	HUMAN	80141.3	20.9	230.67	-4.089	-0.848	-4.873	-4.689	-4.372	0.659	4.689	4.103	-0.204	0.399	0.852	4.873	4.248	0.204	0.645	-3.484	0.848	-4.248	-4.103	-3.681	0.237	4.372	3.681	-0.645	-0.399	4.089	3.484	-0.852	-0.659	-0.237
P78371	P78371|P78371-2|F5GWF6|F8VQ14	CCT2	T-complex protein 1 subunit beta	19	HUMAN	57829.5	35.7	230.25	-3.22	-1.264	-4.131	-4.046	-3.773	0.765	4.046	3.098	-0.284	0.365	1.022	4.131	3.258	0.284	0.563	-2.171	1.264	-3.258	-3.098	-2.918	0.333	3.773	2.918	-0.563	-0.365	3.22	2.171	-1.022	-0.765	-0.333
Q9BS26	Q9BS26	ERP44	Endoplasmic reticulum resident protein 44	18	HUMAN	47369.7	41.8	229.65	-3.525	-1.434	-4.266	-4.224	-3.681	0.952	4.224	3.322	-0.244	0.519	1.16	4.266	3.557	0.244	0.695	-2.535	1.434	-3.557	-3.322	-2.772	0.418	3.681	2.772	-0.695	-0.519	3.525	2.535	-1.16	-0.952	-0.418
Q9NZV1	Q9NZV1	CRIM1	Cysteine-rich motor neuron 1 protein	16	HUMAN	121153	19	228.87	-3.746	-1.776	-4.513	-4.652	-4.348	0.54	4.652	3.89	-0.142	-0.013	0.607	4.513	4.092	0.142	0.152	-3.198	1.776	-4.092	-3.89	-3.959	0.482	4.348	3.959	-0.152	0.013	3.746	3.198	-0.607	-0.54	-0.482
P17980	P17980|R4GNH3|E9PM69	PSMC3	26S proteasome regulatory subunit 6A	18	HUMAN	49488	36.4	228.85	-3.185	-1.091	-4.341	-3.786	-3.689	0.733	3.786	2.756	-0.286	0.351	1.029	4.341	3.297	0.286	0.648	-2.308	1.091	-3.297	-2.756	-2.829	0.389	3.689	2.829	-0.648	-0.351	3.185	2.308	-1.029	-0.733	-0.389
P52566	P52566	ARHGDIB	Rho GDP-dissociation inhibitor 2	16	HUMAN	23044.6	63.1	228.41	-4.527	-0.998	-4.83	-4.812	-4.639	0.015	4.812	4.746	-0.162	-0.001	0.112	4.83	4.838	0.162	0.139	-4.812	0.998	-4.838	-4.746	-4.656	-0.053	4.639	4.656	-0.139	0.001	4.527	4.812	-0.112	-0.015	0.053
P55145	A8K878|P55145	MANF	Mesencephalic astrocyte-derived neurotrophic factor	17	HUMAN	21156.2	56.5	228.12	-4.389	-0.918	-5.477	-5.079	-4.603	0.75	5.079	4.632	-0.337	0.634	1.094	5.477	4.945	0.337	0.924	-3.948	0.918	-4.945	-4.632	-4.085	0.146	4.603	4.085	-0.924	-0.634	4.389	3.948	-1.094	-0.75	-0.146
P00367	P00367|P00367-3|P00366|P00367-2|P49448	GLUD1	Glutamate dehydrogenase 1, mitochondrial	17	HUMAN	61739.1	32.9	227.52	-3.754	-1.12	-4.599	-4.417	-4.017	0.597	4.417	3.869	-0.258	0.363	0.87	4.599	4.132	0.258	0.629	-3.142	1.12	-4.132	-3.869	-3.51	0.156	4.017	3.51	-0.629	-0.363	3.754	3.142	-0.87	-0.597	-0.156
P04004	P04004	VTN	Vitronectin	18	HUMAN	55103.4	30.9	227.41	-3.855	-0.913	-4.032	-3.916	-4.42	-0.221	3.916	4.064	-0.21	-0.607	0.065	4.032	4.393	0.21	-0.375	-4.389	0.913	-4.393	-4.064	-4.811	0.25	4.42	4.811	0.375	0.607	3.855	4.389	-0.065	0.221	-0.25
P09429	P09429|Q5T7C4|B2RPK0	HMGB1	High mobility group protein B1	18	HUMAN	25064.5	58.1	227.41	-4.886	-0.573	-5.545	-5.364	-5.036	0.509	5.364	5.011	-0.203	0.337	0.738	5.545	5.141	0.203	0.487	-4.644	0.573	-5.141	-5.011	-4.603	0.153	5.036	4.603	-0.487	-0.337	4.886	4.644	-0.738	-0.509	-0.153
P26583	P26583	HMGB2	High mobility group protein B2	15	HUMAN	24204.5	44	172.5	-4.061	-0.302	-5.004	-4.692	-4.377	0.539	4.692	5.228	-0.165	0.403	0.688	5.004	5.374	0.165	0.605	-4.93	0.302	-5.374	-5.228	-4.915	0.118	4.377	4.915	-0.605	-0.403	4.061	4.93	-0.688	-0.539	-0.118
P23497	P23497|P23497-4|P23497-3|P23497-2|P23497-5|E9PHV6|P23497-6|P23497-7|Q9H930|U5Y3L1|Q9H930-2|H7BYP4|Q9H930-1	SP100	Nuclear autoantigen Sp-100	11	HUMAN	101556	10.1	117.37	-3.339	-1.332	-4.871	-4.697	-3.831	1.01	4.697	3.327	-0.336	0.601	1.43	4.871	3.911	0.336	1.129	-2.317	1.332	-3.911	-3.327	-2.453	0.439	3.831	2.453	-1.129	-0.601	3.339	2.317	-1.43	-1.01	-0.439
Q96RU3	Q96RU3|Q96RU3-2|Q96RU3-5|Q96RU3-3|B7ZL14|Q96RU3-4	FNBP1	Formin-binding protein 1	17	HUMAN	71762	22	226.89	-4.604	-1.323	-4.943	-4.796	-4.903	0.192	4.796	4.706	-0.176	0.168	0.387	4.943	4.858	0.176	0.271	-4.489	1.323	-4.858	-4.706	-4.619	0.101	4.903	4.619	-0.271	-0.168	4.604	4.489	-0.387	-0.192	-0.101
O43866	O43866	CD5L	CD5 antigen-like	17	HUMAN	39627.6	51.8	226.84	-3.509	-1.439	-4.137	-4.289	-4.267	0.616	4.289	4.272	0.103	0.152	0.538	4.137	4.207	-0.103	0.019	-3.718	1.439	-4.207	-4.272	-4.146	0.454	4.267	4.146	-0.019	-0.152	3.509	3.718	-0.538	-0.616	-0.454
P04217	P04217|P04217-2	A1BG	Alpha-1B-glycoprotein	16	HUMAN	54823	34.7	226.76	-3.432	-1.116	-4.24	-3.882	-3.849	0.474	3.882	4.024	-0.284	-0.017	0.782	4.24	4.157	0.284	0.328	-3.333	1.116	-4.157	-4.024	-3.714	0.463	3.849	3.714	-0.328	0.017	3.432	3.333	-0.782	-0.474	-0.463
P20592	P20592|P20592-2	MX2	Interferon-induced GTP-binding protein Mx2	17	HUMAN	82543.6	21.8	226.71	-3.296	-0.432	-5.415	-5.194	-3.479	1.608	5.194	4.32	-0.288	1.387	2.038	5.415	4.543	0.288	1.696	-2.925	0.432	-4.543	-4.32	-3.216	0.291	3.479	3.216	-1.696	-1.387	3.296	2.925	-2.038	-1.608	-0.291
P20591	P20591|P20591-2|F8W8T1	M	Interferon-induced GTP-binding protein Mx1	14	HUMAN	75918.3	23.2	197.21	-3.951	-0.523	-6.034	-5.788	-4.038	1.551	5.788	4.677	-0.31	1.478	1.952	6.034	5.024	0.31	1.865	-3.626	0.523	-5.024	-4.677	-3.705	0.22	4.038	3.705	-1.865	-1.478	3.951	3.626	-1.952	-1.551	-0.22
B4E1Z4	B4E1Z4|P00751|E7ETN3|P00751-2|P06681|Q8N6L6|A0A0G2JL69|P06681-3|P06681-2|A0A0G2JIE7|F8WCJ9		cDNA FLJ55673, highly similar to Complement factor B (EC 3.4.21.47)	18	HUMAN	143279	15	226.61	-3.937	-0.827	-4.6	-4.459	-4.334	0.48	4.459	4.412	-0.086	0.144	0.598	4.6	4.552	0.086	0.239	-3.596	0.827	-4.552	-4.412	-4.134	0.408	4.334	4.134	-0.239	-0.144	3.937	3.596	-0.598	-0.48	-0.408
Q14839-2	Q14839-2|A0A0C4DGG9|Q14839|F5GWX5|Q8TDI0|Q12873-3|Q12873|Q12873-2	CHD4	Chromodomain-helicase-DNA-binding protein 4	18	HUMAN	222442	8.8	225.17	-4.049	-1.419	-4.805	-4.684	-4.487	0.547	4.684	3.655	-0.102	0.275	0.782	4.805	3.84	0.102	0.413	-3.054	1.419	-3.84	-3.655	-3.384	0.314	4.487	3.384	-0.413	-0.275	4.049	3.054	-0.782	-0.547	-0.314
Q6NYC8	A0A0G2JHC2|Q6NYC8|Q6NYC8-2|Q6NYC8-3|Q6NYC8-4	PPP1R18	Phostensin	19	HUMAN	68226.7	25.6	224.44	-3.444	-1.279	-4.017	-3.853	-3.873	0.257	3.853	3.134	-0.144	-0.02	0.344	4.017	3.308	0.144	0.111	-3.065	1.279	-3.308	-3.134	-3.16	0.227	3.873	3.16	-0.111	0.02	3.444	3.065	-0.344	-0.257	-0.227
P16070	P16070|P16070-5|P16070-7|P16070-3|P16070-4|P16070-8|P16070-6|P16070-17|P16070-16|P16070-10|P16070-11|P16070-13|P16070-14|P16070-12|P16070-18|H0YD13|P16070-9|P16070-15|E9PKC6|P16070-19|Q86UZ1	CD44	CD44 antigen	14	HUMAN	82049.7	15.2	224.27	-4.315	-0.771	-3.718	-3.4	-4.866	-1.328	3.4	3.728	-0.307	-1.789	-0.934	3.718	4.018	0.307	-1.474	-5.036	0.771	-4.018	-3.728	-5.311	0.362	4.866	5.311	1.474	1.789	4.315	5.036	0.934	1.328	-0.362
P19338	P19338	NCL	Nucleolin	17	HUMAN	76670.1	24	223.55	-3.457	-0.677	-4.6	-4.215	-3.658	1.083	4.215	3.606	-0.281	0.593	1.326	4.6	4.044	0.281	0.912	-2.951	0.677	-4.044	-3.606	-3.286	0.256	3.658	3.286	-0.912	-0.593	3.457	2.951	-1.326	-1.083	-0.256
P31153	P31153|P31153-2|Q00266	MAT2A	S-adenosylmethionine synthase isoform type-2	16	HUMAN	44002.2	38.7	223.4	-4.69	-0.508	-5.215	-4.998	-4.812	0.347	4.998	3.91	-0.116	0.281	0.448	5.215	4.02	0.116	0.389	-3.56	0.508	-4.02	-3.91	-3.692	0.053	4.812	3.692	-0.389	-0.281	4.69	3.56	-0.448	-0.347	-0.053
Q9Y230	Q9Y230|Q9Y230-2|M0R0Y3|X6R2L4|A0A1W2PS48|M0R0Z0	RUVBL2	RuvB-like 2	17	HUMAN	51326.8	34.3	223.04	-3.196	-0.796	-4.186	-3.95	-3.604	0.889	3.95	3.726	-0.279	0.534	1.117	4.186	4.157	0.279	0.823	-2.926	0.796	-4.157	-3.726	-3.609	0.299	3.604	3.609	-0.823	-0.534	3.196	2.926	-1.117	-0.889	-0.299
Q07955	J3KTL2|Q07955|Q07955-2|Q07955-3|J3KSW7|J3QQV5	SRSF1	Serine/arginine-rich splicing factor 1	17	HUMAN	27858.2	61.2	221.57	-3.519	-0.614	-4.427	-4.269	-4.146	0.708	4.269	4.416	-0.225	0.538	0.966	4.427	4.599	0.225	0.748	-3.716	0.614	-4.599	-4.416	-4.003	0.161	4.146	4.003	-0.748	-0.538	3.519	3.716	-0.966	-0.708	-0.161
Q14203-3	E7EX90|Q14203-3|Q14203|Q14203-6|Q14203-4|Q14203-2|Q14203-5	DCTN1	Dynactin subunit 1	17	HUMAN	137560	14.8	220.89	-4.873	-1.268	-5.605	-5.314	-5.073	0.563	5.314	4.076	-0.15	0.32	0.755	5.605	4.263	0.15	0.516	-3.627	1.268	-4.263	-4.076	-3.759	0.29	5.073	3.759	-0.516	-0.32	4.873	3.627	-0.755	-0.563	-0.29
Q6AWB1	Q6AWB1	DKFZp686E0752	Dynactin subunit 1	13	HUMAN	99258.4	15.1	161.42	-1.864	0.023	-2.781	-2.349	-2.346	1.004	2.349	2.372	-0.145	0.003	0.918	2.781	2.804	0.145	0.112	-1.887	-0.023	-2.804	-2.372	-2.369	0.483	2.346	2.369	-0.112	-0.003	1.864	1.887	-0.918	-1.004	-0.483
Q86UX7	Q86UX7|Q86UX7-2	FERMT3	Fermitin family homolog 3	16	HUMAN	76521.9	28	220.45	-4.638	-0.533	-4.882	-4.668	-4.703	0.074	4.668	4.423	-0.258	-0.122	0.396	4.882	4.782	0.258	0.065	-4.081	0.533	-4.782	-4.423	-4.472	0.289	4.703	4.472	-0.065	0.122	4.638	4.081	-0.396	-0.074	-0.289
Q9Y336	Q9Y336|Q9Y336-2	SIGLEC9	Sialic acid-binding Ig-like lectin 9	13	HUMAN	50765.3	33	220.41	-4.68	-1.215	-4.93	-4.976	-5.254	-0.091	4.976	4.193	-0.153	-0.515	0.034	4.93	4.196	0.153	-0.393	-3.987	1.215	-4.196	-4.193	-4.227	0.347	5.254	4.227	0.393	0.515	4.68	3.987	-0.034	0.091	-0.347
Q16658	Q16658	FSCN1	Fascin	17	HUMAN	55156.6	33.4	220.06	-4.29	-1.466	-4.366	-3.774	-4.54	-0.357	3.774	3.201	-0.114	-0.526	-0.219	4.366	3.322	0.114	-0.464	-3.296	1.466	-3.322	-3.201	-3.642	0.221	4.54	3.642	0.464	0.526	4.29	3.296	0.219	0.357	-0.221
P04233-2	P04233-2|P04233|P04233-3|E7ESL3|E7EQJ3|E7ER71	CD74	HLA class II histocompatibility antigen gamma chain	18	HUMAN	26512.3	57.3	217.54	-3.736	-0.491	-4.871	-4.567	-4.213	0.497	4.567	4.089	-0.345	0.355	0.895	4.871	4.541	0.345	0.65	-3.615	0.491	-4.541	-4.089	-3.919	0.201	4.213	3.919	-0.65	-0.355	3.736	3.615	-0.895	-0.497	-0.201
P62328	P62328|O14604	TMSB4X	Thymosin beta-4	16	HUMAN	5052.6	97.7	217.52	-4.667	0.93	-3.853	-4.161	-4.461	-0.713	4.161	5.749	0.232	-0.322	-0.909	3.853	5.448	-0.232	-0.569	-6.358	-0.93	-5.448	-5.749	-5.933	-0.333	4.461	5.933	0.569	0.322	4.667	6.358	0.909	0.713	0.333
P63313	P63313	TMSB10	Thymosin beta-10	10	HUMAN	5025.6	88.6	115.09	-4.691	-0.376	-3.952	-4.045	-4.311	-0.645	4.045	4.378	0.07	-0.304	-0.826	3.952	4.21	-0.07	-0.446	-4.844	0.376	-4.21	-4.378	-4.454	-0.323	4.311	4.454	0.446	0.304	4.691	4.844	0.826	0.645	0.323
P43686	P43686|P43686-2	PSMC4	26S proteasome regulatory subunit 6B	18	HUMAN	47479.5	32.2	217.16	-3.382	-1.445	-4.156	-3.779	-3.824	0.456	3.779	2.963	-0.347	0.23	0.838	4.156	3.068	0.347	0.443	-2.27	1.445	-3.068	-2.963	-2.745	0.347	3.824	2.745	-0.443	-0.23	3.382	2.27	-0.838	-0.456	-0.347
P08758	P08758|E9PHT9|D6RBL5|D6RBE9|D6RCN3	ANXA5	Annexin A5	17	HUMAN	35993.2	45	216.85	-3.024	-0.714	-3.744	-3.408	-3.339	0.224	3.408	3.807	-0.137	0.051	0.237	3.744	3.454	0.137	0.087	-3.342	0.714	-3.454	-3.807	-3.508	0.135	3.339	3.508	-0.087	-0.051	3.024	3.342	-0.237	-0.224	-0.135
P06702	P06702	S100A9	Protein S100-A9	15	HUMAN	13298.8	87.7	216.71	-3.864	-0.866	-5.159	-4.403	-4.43	0.645	4.403	4.138	-0.441	0.26	1.08	5.159	4.714	0.441	0.623	-3.583	0.866	-4.714	-4.138	-4.037	0.615	4.43	4.037	-0.623	-0.26	3.864	3.583	-1.08	-0.645	-0.615
P62979	P62979|P0CG48|Q96C32|P0CG47|Q5PY61|B4DV12|P62987|Q49A90	RPS27A	Ubiquitin-40S ribosomal protein S27a	14	HUMAN	18306.9	66	216.18	-3.83	-0.421	-4.147	-4.214	-4.06	0.26	4.214	4.445	0.152	0.141	0.049	4.147	4.637	-0.152	-0.026	-4.206	0.421	-4.637	-4.445	-4.323	0.053	4.06	4.323	0.026	-0.141	3.83	4.206	-0.049	-0.26	-0.053
O00160	O00160	MYO1F	Unconventional myosin-If	19	HUMAN	125584	13.8	216.16	-4.069	-1.1	-4.838	-4.544	-4.747	0.079	4.544	3.702	-0.353	-0.249	0.416	4.838	4.098	0.353	0.142	-3.905	1.1	-4.098	-3.702	-4.057	0.28	4.747	4.057	-0.142	0.249	4.069	3.905	-0.416	-0.079	-0.28
P05164	P05164|P05164-2|P05164-3|P11678	MPO	Myeloperoxidase	18	HUMAN	84837	19.8	215.91	-4.9	-1.908	-4.97	-4.65	-4.874	-0.025	4.65	3.284	-0.393	-0.28	0.429	4.97	3.684	0.393	0.079	-3.333	1.908	-3.684	-3.284	-3.588	0.306	4.874	3.588	-0.079	0.28	4.9	3.333	-0.429	0.025	-0.306
P62333	A0A087X2I1|P62333	PSMC6	26S proteasome regulatory subunit 10B	17	HUMAN	44457.5	38.3	214.78	-3.764	-0.755	-4.652	-4.11	-4.127	0.518	4.11	4.179	-0.324	0.214	0.834	4.652	4.514	0.324	0.525	-3.823	0.755	-4.514	-4.179	-3.992	0.263	4.127	3.992	-0.525	-0.214	3.764	3.823	-0.834	-0.518	-0.263
Q9BSJ8-2	Q9BSJ8-2|Q9BSJ8	ESYT1	Extended synaptotagmin-1	18	HUMAN	124514	14.6	214.43	-3.751	-1.343	-4.318	-4.128	-3.957	0.641	4.128	3.413	-0.322	0.194	0.889	4.318	3.771	0.322	0.571	-2.839	1.343	-3.771	-3.413	-3.086	0.248	3.957	3.086	-0.571	-0.194	3.751	2.839	-0.889	-0.641	-0.248
Q9NZL9	Q9NZL9|Q9NZL9-2|Q9NZL9-4|Q9NZL9-3|E5RJR3|Q9NZL9-5	MAT2B	Methionine adenosyltransferase 2 subunit beta	16	HUMAN	37893.4	47.6	213.92	-4.517	-1.091	-5.111	-4.94	-4.727	0.453	4.94	4.035	-0.122	0.228	0.538	5.111	4.057	0.122	0.328	-3.252	1.091	-4.057	-4.035	-3.905	0.299	4.727	3.905	-0.328	-0.228	4.517	3.252	-0.538	-0.453	-0.299
P78324	P78324|P78324-2|P78324-4|Q5TFQ8|O00241|O00241-2|H9KV29|H3BV43|Q9P1W8|Q9P1W8-2|Q9P1W8-4|Q9P1W8-3	SIRPA	Tyrosine-protein phosphatase non-receptor type substrate 1	16	HUMAN	55479.3	29.9	213.09	-4.547	-1.022	-4.612	-4.581	-4.93	-0.279	4.581	4.007	-0.201	-0.6	-0.078	4.612	4.248	0.201	-0.419	-4.141	1.022	-4.248	-4.007	-4.42	0.303	4.93	4.42	0.419	0.6	4.547	4.141	0.078	0.279	-0.303
Q9UH99-2	Q9UH99-2|Q9UH99|Q9UH99-3	SUN2	SUN domain-containing protein 2	16	HUMAN	82728.9	28.1	212.67	-3.394	-0.684	-4.568	-4.232	-3.95	0.781	4.232	3.405	-0.271	0.432	1.046	4.568	3.828	0.271	0.757	-2.646	0.684	-3.828	-3.405	-3.104	0.288	3.95	3.104	-0.757	-0.432	3.394	2.646	-1.046	-0.781	-0.288
Q99798	A2A274|Q99798	ACO2	Aconitate hydratase, mitochondrial	16	HUMAN	86165.5	21.2	212.47	-3.358	-0.054	-4.265	-4.133	-3.624	0.866	4.133	4.431	-0.246	0.524	1.079	4.265	4.691	0.246	0.723	-3.532	0.054	-4.691	-4.431	-3.75	0.305	3.624	3.75	-0.723	-0.524	3.358	3.532	-1.079	-0.866	-0.305
P52565	P52565|J3QQX2|P52565-2|J3KRE2|J3KS60	ARHGDIA	Rho GDP-dissociation inhibitor 1	19	HUMAN	23263.7	65.1	212.12	-5.133	-0.503	-5.481	-5.25	-5.088	0.143	5.25	4.601	-0.082	0.125	0.3	5.481	4.809	0.082	0.185	-4.458	0.503	-4.809	-4.601	-4.522	0.067	5.088	4.522	-0.185	-0.125	5.133	4.458	-0.3	-0.143	-0.067
Q14520	Q14520|Q14520-2	HABP2	Hyaluronan-binding protein 2	18	HUMAN	64781.6	27.1	212.07	-5.233	-1.141	-4.626	-4.29	-5.501	-1.612	4.29	2.789	-0.195	-2.199	-1.306	4.626	3.306	0.195	-1.745	-4.362	1.141	-3.306	-2.789	-4.671	0.377	5.501	4.671	1.745	2.199	5.233	4.362	1.306	1.612	-0.377
P78347	P78347|P78347-3|P78347-4|P78347-2|P78347-5|Q6EKJ0|Q86UP8|A0A0A0MSY2|A0A0D9SF80|Q86UP8-3|A0A087WW90	GTF2I	General transcription factor II-I	18	HUMAN	112928	15.1	211.95	-4.363	-1.632	-5.141	-4.858	-4.559	0.695	4.858	4.092	-0.262	0.571	0.947	5.141	4.41	0.262	0.783	-3.452	1.632	-4.41	-4.092	-3.636	0.257	4.559	3.636	-0.783	-0.571	4.363	3.452	-0.947	-0.695	-0.257
P05155-3	P05155-3|P05155|E9PGN7|P05155-2|H9KV48	SERPING1	Plasma protease C1 inhibitor	17	HUMAN	55996.1	32.6	211.71	-3.713	-0.839	-4.066	-4.024	-4.133	0.242	4.024	3.386	-0.04	-0.03	0.124	4.066	3.483	0.04	-0.033	-3.352	0.839	-3.483	-3.386	-3.303	0.153	4.133	3.303	0.033	0.03	3.713	3.352	-0.124	-0.242	-0.153
P01834	P01834	IGKC	Immunoglobulin kappa constant	11	HUMAN	11936	99	211.36	-3.936	-0.487	-5.251	-4.763	-4.938	0.238	4.763	4.082	-0.218	-0.143	0.515	5.251	4.562	0.218	0.092	-3.513	0.487	-4.562	-4.082	-4.202	0.387	4.938	4.202	-0.092	0.143	3.936	3.513	-0.515	-0.238	-0.387
Q9ULZ3	Q9ULZ3|Q9ULZ3-2|Q9ULZ3-3	PYCARD	Apoptosis-associated speck-like protein containing a CARD	14	HUMAN	21683.5	54.8	210.67	-2.993	-1.01	-3.941	-3.434	-3.762	0.353	3.434	3.95	-0.321	0.074	0.76	3.941	4.154	0.321	0.481	-3.335	1.01	-4.154	-3.95	-3.328	0.325	3.762	3.328	-0.481	-0.074	2.993	3.335	-0.76	-0.353	-0.325
P46109	P46109	CRKL	Crk-like protein	15	HUMAN	33890.5	48.8	210.56	-3.463	-1.09	-4.3	-3.975	-4.126	0.55	3.975	2.922	-0.175	0.122	0.825	4.3	3.201	0.175	0.343	-2.405	1.09	-3.201	-2.922	-3.029	0.37	4.126	3.029	-0.343	-0.122	3.463	2.405	-0.825	-0.55	-0.37
P48059	P48059|P48059-3|P48059-5|P48059-2|P48059-4|A0A0J9YXC7|Q7Z4I7-2|Q7Z4I7-5|Q7Z4I7|Q7Z4I7-3|Q7Z4I7-4|F8WB59|P0CW19-2|F8WC86|F8WE10|A0A0J9YYC1	LIMS1	LIM and senescent cell antigen-like-containing domain protein 1	15	HUMAN	39133.5	48	209.7	-4.189	-0.951	-5.019	-4.889	-4.637	0.368	4.889	4.438	-0.284	0.145	0.732	5.019	4.845	0.284	0.35	-4.095	0.951	-4.845	-4.438	-4.301	0.314	4.637	4.301	-0.35	-0.145	4.189	4.095	-0.732	-0.368	-0.314
Q9UL46	A0A087Z3|Q9UL46|H0YM70	PSME2	Proteasome activator complex subunit 2	17	HUMAN	27572.3	55.2	209.65	-4.583	-0.81	-5.001	-4.791	-5.193	-0.013	4.791	4.066	-0.342	-0.105	0.323	5.001	4.426	0.342	0.222	-4.181	0.81	-4.426	-4.066	-4.258	0.07	5.193	4.258	-0.222	0.105	4.583	4.181	-0.323	0.013	-0.07
P19878	P19878|P19878-3|P19878-4|P19878-2	NCF2	Neutrophil cytosol factor 2	16	HUMAN	60273.9	30.7	209.15	-3.808	-0.725	-4.379	-4.212	-4.381	-0.109	4.212	3.882	-0.358	-0.248	0.372	4.379	4.143	0.358	0.074	-3.796	0.725	-4.143	-3.882	-4.189	0.19	4.381	4.189	-0.074	0.248	3.808	3.796	-0.372	0.109	-0.19
Q99832	Q99832|Q99832-3|Q99832-4|Q99832-2|F8WBP8|A0A0D9SG95	CCT7	T-complex protein 1 subunit eta	16	HUMAN	59879.1	24.3	209.14	-3.279	-0.23	-3.965	-3.784	-3.732	0.444	3.784	4.249	-0.273	0.189	0.748	3.965	4.395	0.273	0.421	-3.77	0.23	-4.395	-4.249	-3.933	0.212	3.732	3.933	-0.421	-0.189	3.279	3.77	-0.748	-0.444	-0.212
P26641	P26641|P26641-2	EEF1G	Elongation factor 1-gamma	18	HUMAN	50460.2	32.2	208.98	-3.345	-1.109	-4.538	-3.961	-3.687	0.585	3.961	3.574	-0.216	0.031	0.766	4.538	3.768	0.216	0.244	-3.516	1.109	-3.768	-3.574	-3.621	0.323	3.687	3.621	-0.244	-0.031	3.345	3.516	-0.766	-0.585	-0.323
Q8NF50	Q8NF50|Q8NF50-2|Q8NF50-3|Q8NF50-4|E9PDJ4	DOCK8	Dedicator of cytokinesis protein 8	16	HUMAN	241035	7.2	208.97	-2.969	-1.039	-3.946	-3.569	-3.562	0.678	3.569	3.24	-0.277	0.366	0.948	3.946	3.533	0.277	0.657	-2.751	1.039	-3.533	-3.24	-3.217	0.317	3.562	3.217	-0.657	-0.366	2.969	2.751	-0.948	-0.678	-0.317
Q8NBS9	Q8NBS9|Q8NBS9-2	TXNDC5	Thioredoxin domain-containing protein 5	15	HUMAN	48312.6	34	208.86	-3.647	-1.069	-4.459	-4.315	-3.756	0.49	4.315	3.906	-0.301	0.341	0.747	4.459	4.155	0.301	0.635	-3.464	1.069	-4.155	-3.906	-3.746	0.185	3.756	3.746	-0.635	-0.341	3.647	3.464	-0.747	-0.49	-0.185
P10606	P10606	COX5B	Cytochrome c oxidase subunit 5B, mitochondrial	13	HUMAN	13923.7	55.8	208.54	-4.036	-0.792	-5.121	-4.884	-4.369	0.767	4.884	4.915	-0.328	0.633	1.115	5.121	5.32	0.328	0.931	-4.119	0.792	-5.32	-4.915	-4.24	0.177	4.369	4.24	-0.931	-0.633	4.036	4.119	-1.115	-0.767	-0.177
P07948	P07948|P07948-2	LYN	Tyrosine-protein kinase Lyn	17	HUMAN	59029.4	32.2	207.89	-3.225	-0.941	-4.096	-3.759	-3.698	0.286	3.759	3.345	-0.281	-0.058	0.624	4.096	3.771	0.281	0.27	-3.075	0.941	-3.771	-3.345	-3.481	0.288	3.698	3.481	-0.27	0.058	3.225	3.075	-0.624	-0.286	-0.288
P08631	P08631|J3KPD6|P08631-4|H0Y3C5|P08631-2|P08631-3|H7C5P9|H7BXG4	HCK	Tyrosine-protein kinase HCK	9	HUMAN	60112.3	15.5	123.48	-3.394	-0.055	-4.306	-3.777	-3.859	0.404	3.777	6.031	-0.332	0.126	0.87	4.306	6.28	0.332	0.474	-5.578	0.055	-6.28	-6.031	-5.913	0.268	3.859	5.913	-0.474	-0.126	3.394	5.578	-0.87	-0.404	-0.268
P09382	P09382|F8WEI7	LGALS1	Galectin-1	12	HUMAN	15057.8	76.2	207.68	-3.996	-0.654	-4.715	-4.409	-4.141	0.276	4.409	3.788	-0.372	0.138	0.658	4.715	4.297	0.372	0.551	-3.735	0.654	-4.297	-3.788	-3.688	0.106	4.141	3.688	-0.551	-0.138	3.996	3.735	-0.658	-0.276	-0.106
P08567	P08567	PLEK	Pleckstrin	18	HUMAN	40523.5	37.4	206.88	-3.657	-0.941	-4.319	-4.175	-3.946	0.425	4.175	3.483	-0.11	0.182	0.698	4.319	3.453	0.11	0.286	-3.033	0.941	-3.453	-3.483	-3.328	0.267	3.946	3.328	-0.286	-0.182	3.657	3.033	-0.698	-0.425	-0.267
P36969	A0A087WT12|P36969|A0A087X2I2|P36969-2|K7EJ20|K7ENB4	GPX4	Phospholipid hydroperoxide glutathione peroxidase, mitochondrial	16	HUMAN	22674.1	62.4	206.07	-4.706	-0.092	-4.819	-4.682	-4.519	0.074	4.682	4.836	-0.181	0.008	0.289	4.819	5.061	0.181	0.2	-4.86	0.092	-5.061	-4.836	-4.915	0.075	4.519	4.915	-0.2	-0.008	4.706	4.86	-0.289	-0.074	-0.075
P04179	P04179|P04179-4|P04179-2|P04179-3|F5GXZ9|G5E9P6	SOD2	Superoxide dismutase [Mn], mitochondrial	14	HUMAN	24920.8	58.1	205.93	-4.162	-0.809	-4.608	-4.103	-4.338	-0.41	4.103	4.672	-0.491	-0.42	0.048	4.608	5.089	0.491	0.129	-5.035	0.809	-5.089	-4.672	-4.879	-0.076	4.338	4.879	-0.129	0.42	4.162	5.035	-0.048	0.41	0.076
P30044	P30044|P30044-2|P30044-3|P30044-4	PRDX5	Peroxiredoxin-5, mitochondrial	12	HUMAN	22314.2	57.4	205.06	-3.381	-0.726	-4.075	-3.413	-3.651	0.411	3.413	3.318	-0.449	0.344	0.925	4.075	3.796	0.449	0.695	-3.123	0.726	-3.796	-3.318	-3.266	0.192	3.651	3.266	-0.695	-0.344	3.381	3.123	-0.925	-0.411	-0.192
P02675	P02675|D6REL8|F1MAV0|P02676	FGB	Fibrinogen beta chain	17	HUMAN	56611.8	29.7	204.68	-3.934	-0.734	-4.355	-4.251	-4.174	0.237	4.251	4.136	-0.126	0.091	0.309	4.355	4.123	0.126	0.189	-3.635	0.734	-4.123	-4.136	-3.897	0.21	4.174	3.897	-0.189	-0.091	3.934	3.635	-0.309	-0.237	-0.21
P30048	P30048|P30048-2	PRDX3	Thioredoxin-dependent peroxide reductase, mitochondrial	13	HUMAN	28034.5	47.2	204.04	-3.556	-0.769	-4.738	-4.287	-3.755	0.6	4.287	3.883	-0.632	0.608	1.304	4.738	4.239	0.632	1.186	-3.071	0.769	-4.239	-3.883	-3.357	0.041	3.755	3.357	-1.186	-0.608	3.556	3.071	-1.304	-0.6	-0.041
K7ER74	K7ER74|P02655|Q6P163|V9GYJ8|K7EMC3	APOC4-APOC2	APOC4-APOC2 readthrough (NMD candidate)	13	HUMAN	20277.1	39.8	204.02	-4.255	-0.259	-4.785	-4.585	-4.519	0.286	4.585	4.422	-0.146	0.336	0.476	4.785	4.546	0.146	0.494	-3.983	0.259	-4.546	-4.422	-4.056	0.039	4.519	4.056	-0.494	-0.336	4.255	3.983	-0.476	-0.286	-0.039
P55056	P55056|Q9ULI2|Q9ULI2-2	APOC4	Apolipoprotein C-IV	7	HUMAN	14895.1	39.3	76.71	-3.767	-1.288	-4.599	-4.602	-4.16	0.413	4.602	4.404	-0.214	0.245	0.643	4.599	4.686	0.214	0.442	-3.852	1.288	-4.686	-4.404	-4.065	0.315	4.16	4.065	-0.442	-0.245	3.767	3.852	-0.643	-0.413	-0.315
P17987	P17987|E7EQR6|F5H282|E7ERF2|F5GZI8|F5GYL4	TCP1	T-complex protein 1 subunit alpha	14	HUMAN	60856	24.6	203.86	-3.369	-0.857	-4.297	-3.986	-3.701	0.56	3.986	4.068	-0.308	0.369	0.844	4.297	4.233	0.308	0.554	-3.322	0.857	-4.233	-4.068	-3.739	0.238	3.701	3.739	-0.554	-0.369	3.369	3.322	-0.844	-0.56	-0.238
P54819	P54819|F8W1A4|P54819-2|P54819-5|P54819-3|F8VZG5|P54819-6|G3V213|F8VY04|P54819-4|F8VPP1	AK2	Adenylate kinase 2, mitochondrial	13	HUMAN	26705.5	58.1	203.33	-3.282	-0.747	-4.108	-3.67	-4.075	0.248	3.67	3.3	-0.259	0.032	0.481	4.108	3.572	0.259	0.219	-3.046	0.747	-3.572	-3.3	-3.298	0.246	4.075	3.298	-0.219	-0.032	3.282	3.046	-0.481	-0.248	-0.246
Q92619-2	K7EM85|Q92619-2|K7ES98|Q92619|F5H1R4|K7ES92	ARHGAP45	Rho GTPase-activating protein 45	17	HUMAN	127978	15.5	200.85	-3.564	-0.578	-3.847	-3.892	-4.192	0.646	3.892	3.204	-0.222	0.075	0.926	3.847	3.438	0.222	0.465	-2.848	0.578	-3.438	-3.204	-3.471	0.471	4.192	3.471	-0.465	-0.075	3.564	2.848	-0.926	-0.646	-0.471
P09326	A0A087S7|P09326|P09326-2	CD48	CD48 antigen	13	HUMAN	28139	36.2	200.77	-4.519	-0.844	-5.015	-4.589	-4.766	0.007	4.589	4.338	-0.342	-0.299	0.323	5.015	4.782	0.342	0.044	-4.121	0.844	-4.782	-4.338	-4.384	0.254	4.766	4.384	-0.044	0.299	4.519	4.121	-0.323	-0.007	-0.254
P17813	P17813|P17813-2|F5GX88	ENG	Endoglin	14	HUMAN	71603.8	23.4	200.59	-3.709	-1.023	-3.658	-3.452	-4.161	-0.452	3.452	2.656	-0.323	-0.833	-0.133	3.658	2.82	0.323	-0.506	-3.203	1.023	-2.82	-2.656	-3.879	0.403	4.161	3.879	0.506	0.833	3.709	3.203	0.133	0.452	-0.403
P49961	P49961|P49961-6|P49961-2|P49961-5|P49961-3|P49961-4|A0A1W2PQK8|A0A0U1RQZ5|A0A0U1RR44	ENTPD1	Ectonucleoside triphosphate diphosphohydrolase 1	15	HUMAN	58591	28.8	200.37	-3.805	-0.763	-4.753	-4.35	-4.296	0.285	4.35	4.377	-0.337	0.05	0.644	4.753	4.957	0.337	0.376	-4.298	0.763	-4.957	-4.377	-4.264	0.26	4.296	4.264	-0.376	-0.05	3.805	4.298	-0.644	-0.285	-0.26
P02654	P02654|K7EPF9|K7ELM9|K7EJI9	APOC1	Apolipoprotein C-I	16	HUMAN	9331.8	56.6	199.78	-4.71	-0.403	-5.108	-4.817	-4.77	-0.061	4.817	4.87	-0.545	-0.037	0.52	5.108	5.557	0.545	0.501	-5.036	0.403	-5.557	-4.87	-5.039	0	4.77	5.039	-0.501	0.037	4.71	5.036	-0.52	0.061	0
P40121	P40121|P40121-2	CAPG	Macrophage-capping protein	12	HUMAN	38783.1	29.5	199.04	-3.959	-1.205	-5.053	-4.842	-4.341	0.8	4.842	5.087	-0.169	0.583	0.999	5.053	5.119	0.169	0.808	-4.284	1.205	-5.119	-5.087	-4.562	0.222	4.341	4.562	-0.808	-0.583	3.959	4.284	-0.999	-0.8	-0.222
P10412	P10412|Q02539|P22492	HIST1H1E	Histone H1.4	16	HUMAN	21864.9	51.1	198.71	-0.794	2.046	-1.284	-1.082	-0.915	0.391	1.082	3.43	-0.175	0.266	0.588	1.284	3.652	0.175	0.469	-2.926	-2.046	-3.652	-3.43	-3.13	0.187	0.915	3.13	-0.469	-0.266	0.794	2.926	-0.588	-0.391	-0.187
P16401	P16401	HIST1H1B	Histone H1.5	15	HUMAN	22579.8	50.4	175.22	-0.909	2.49	-1.471	-1.308	-1.33	0.234	1.308	3.611	-0.149	0.076	0.413	1.471	3.796	0.149	0.142	-3.501	-2.49	-3.796	-3.611	-3.688	0.162	1.33	3.688	-0.142	-0.076	0.909	3.501	-0.413	-0.234	-0.162
P16403	P16403	HIST1H1C	Histone H1.2	13	HUMAN	21364.4	41.3	174.2	-2.535	-0.696	-3.304	-3.651	-3.071	0.569	3.651	3.371	-0.033	0.39	0.661	3.304	3.405	0.033	0.294	-2.802	0.696	-3.405	-3.371	-2.989	0.385	3.071	2.989	-0.294	-0.39	2.535	2.802	-0.661	-0.569	-0.385
P40925-3	P40925-3|P40925|P40925-2|B9A041|B8ZZ51	MDH1	Malate dehydrogenase, cytoplasmic	16	HUMAN	38912.2	36.9	198.63	-4.03	-1.063	-4.098	-3.889	-4.643	-0.278	3.889	4.377	0.362	0.003	-0.608	4.098	4.158	-0.362	-0.405	-4.845	1.063	-4.158	-4.377	-4.518	-0.266	4.643	4.518	0.405	-0.003	4.03	4.845	0.608	0.278	0.266
P61160	P61160|P61160-2|F5H6T1|A0A1B0GWH0|A0A1B0GWD0	ACTR2	Actin-related protein 2	15	HUMAN	45045.2	34.2	198.22	-3.511	-0.496	-3.964	-3.778	-3.673	0.464	3.778	4.358	-0.318	0.205	0.749	3.964	4.551	0.318	0.528	-3.904	0.496	-4.551	-4.358	-3.958	0.159	3.673	3.958	-0.528	-0.205	3.511	3.904	-0.749	-0.464	-0.159
A0A096LPE2	A0A096LPE2|P35542|G3V1D9|P0DJI9-2|E9PR14	SAA2-SAA4	SAA2-SAA4 readthrough	16	HUMAN	23524.1	47.5	197.95	-4.43	-1.624	-5.111	-4.827	-4.738	0.487	4.827	4.47	-0.145	0.183	0.643	5.111	4.464	0.145	0.304	-3.665	1.624	-4.464	-4.47	-4.228	0.362	4.738	4.228	-0.304	-0.183	4.43	3.665	-0.643	-0.487	-0.362
P0DJI8	P0DJI8|E9PQD6	SAA1	Serum amyloid A-1 protein	9	HUMAN	13588.8	72.1	141.72	-3.846	-0.402	-4.408	-4.306	-4.141	0.499	4.306	3.78	-0.114	0.302	0.625	4.408	3.859	0.114	0.27	-3.242	0.402	-3.859	-3.78	-3.421	0.365	4.141	3.421	-0.27	-0.302	3.846	3.242	-0.625	-0.499	-0.365
P25786-2	P25786-2|P25786|F5G1|B4DEV8	PSMA1	Proteasome subunit alpha type-1	13	HUMAN	30524.2	39.7	196.91	-4.368	-0.685	-4.721	-4.573	-4.408	0.015	4.573	4.259	-0.197	0.064	0.194	4.721	4.642	0.197	0.301	-4.133	0.685	-4.642	-4.259	-4.121	-0.02	4.408	4.121	-0.301	-0.064	4.368	4.133	-0.194	-0.015	0.02
P0DOY2	P0DOY2|P0DOY3|P0CF74|A0M8Q6	IGLC2	Immunoglobulin lambda constant 2	11	HUMAN	11464.5	77.3	196.67	-4.148	-0.323	-4.729	-4.444	-4.575	0.305	4.444	4.88	-0.307	-0.157	0.549	4.729	5.071	0.307	0.069	-3.954	0.323	-5.071	-4.88	-4.913	0.457	4.575	4.913	-0.069	0.157	4.148	3.954	-0.549	-0.305	-0.457
B9A064	A0A0B4J231|B9A064|P0CG04	IGLL5	Immunoglobulin lambda-like polypeptide 5	11	HUMAN	23405.2	42	185.98	-4.53	-1.047	-4.915	-4.88	-4.889	0.29	4.88	5.203	-0.217	-0.157	0.461	4.915	6.075	0.217	0.096	-4.904	1.047	-6.075	-5.203	-5.516	0.383	4.889	5.516	-0.096	0.157	4.53	4.904	-0.461	-0.29	-0.383
P62820	P62820|E7END7|P62820-2|P62820-3|Q15286|Q15286-2|P51153|P59190|P59190-2|Q9NRW1|Q9NRW1-2|P20337|H0YL94|H0YLJ8|Q6IQ22|Q96AX2-3|Q96AX2|P20338|Q96AX2-2|Q86YS6|Q15771|B7Z3L0|A8MZI4|Q96AX2-4|A8MTC6|A8MSP2|G3V196|Q15771-2|Q86YS6-2|E9PNB9|Q6PIK3	RAB1A	Ras-related protein Rab-1A	13	HUMAN	22905.6	66.3	196.65	-4.071	-0.748	-4.98	-4.773	-4.641	0.462	4.773	4.302	-0.388	0.139	0.842	4.98	4.685	0.388	0.595	-3.758	0.748	-4.685	-4.302	-4.084	0.248	4.641	4.084	-0.595	-0.139	4.071	3.758	-0.842	-0.462	-0.248
Q9H0U4	Q9H0U4|E9PLD0|Q92928	RAB1B	Ras-related protein Rab-1B	12	HUMAN	22341.9	66.6	179.92	-2.771	-0.494	-3.595	-3.1	-3.249	0.625	3.1	4.402	-0.278	0.413	0.816	3.595	4.625	0.278	0.636	-3.884	0.494	-4.625	-4.402	-3.989	0.104	3.249	3.989	-0.636	-0.413	2.771	3.884	-0.816	-0.625	-0.104
P61006	P61006|P61006-2|H0YMN7|O95716|Q96E17|P20336|Q9H082|Q14964|Q96DA2	RAB8A	Ras-related protein Rab-8A	11	HUMAN	23838.9	45.4	139.92	-2.967	-0.719	-3.712	-3.497	-3.381	0.306	3.497	3.361	-0.497	0.03	0.745	3.712	3.862	0.497	0.375	-3.056	0.719	-3.862	-3.361	-3.487	0.301	3.381	3.487	-0.375	-0.03	2.967	3.056	-0.745	-0.306	-0.301
P61026	P61026	RAB10	Ras-related protein Rab-10	10	HUMAN	22768.7	41	125.11	-6.144	-2.861	-6.375	-6	-6.476	0.155	6	3.634	-0.273	-0.049	0.361	6.375	3.986	0.273	-0.077	-4.028	2.861	-3.986	-3.634	-4.214	0.236	6.476	4.214	0.077	0.049	6.144	4.028	-0.361	-0.155	-0.236
Q92930	Q92930	RAB8B	Ras-related protein Rab-8B	9	HUMAN	23754.8	35.7	116.7	-1.015	-0.28	-1.451	-1.122	-1.693	-0.035	1.122	3.919	-0.229	-0.021	0.414	1.451	4.129	0.229	0.208	-3.802	0.28	-4.129	-3.919	-3.908	0.226	1.693	3.908	-0.208	0.021	1.015	3.802	-0.414	0.035	-0.226
P61106	P61106	RAB14	Ras-related protein Rab-14	7	HUMAN	24124.7	32	90.45	-2.931	-0.675	-3.639	-3.254	-3.308	0.291	3.254	1.917	-0.41	-0.23	0.807	3.639	2.355	0.41	0.178	-1.804	0.675	-2.355	-1.917	-2.209	0.355	3.308	2.209	-0.178	0.23	2.931	1.804	-0.807	-0.291	-0.355
Q53S08	Q53S08|Q9H0N0	RAB6C	Rab6C	5	HUMAN	28469.8	12.2	37.43	-3.717	-0.739	-3.943	-4.071	-3.72	0.451	4.071	3.072	-0.175	0.473	0.832	3.943	2.944	0.175	0.649	-2.717	0.739	-2.944	-3.072	-2.721	0.003	3.72	2.721	-0.649	-0.473	3.717	2.717	-0.832	-0.451	-0.003
O75083	O75083|O75083-3	WDR1	WD repeat-containing protein 1	15	HUMAN	66876.9	25.7	196.5	-3.611	-0.346	-3.89	-3.763	-3.943	0.224	3.763	3.762	-0.2	-0.017	0.445	3.89	3.978	0.2	0.205	-3.588	0.346	-3.978	-3.762	-3.778	0.193	3.943	3.778	-0.205	0.017	3.611	3.588	-0.445	-0.224	-0.193
Q92896-2	Q92896-2|Q92896-3|Q92896|H3BM42|H3BQU9	GLG1	Golgi apparatus protein 1	16	HUMAN	141099	12	196.35	-4.318	-1.273	-4.925	-4.844	-4.747	0.519	4.844	4.047	-0.133	0.205	0.685	4.925	4.329	0.133	0.424	-3.471	1.273	-4.329	-4.047	-3.908	0.346	4.747	3.908	-0.424	-0.205	4.318	3.471	-0.685	-0.519	-0.346
P05090	P05090|F8WBT9	APOD	Apolipoprotein D	13	HUMAN	21560.4	41.2	195.93	-4.195	-0.331	-4.734	-4.726	-4.443	0.432	4.726	5.067	0.11	0.324	0.37	4.734	5.048	-0.11	0.218	-4.651	0.331	-5.048	-5.067	-4.748	0.205	4.443	4.748	-0.218	-0.324	4.195	4.651	-0.37	-0.432	-0.205
B0I1T2	B0I1T2|B0I1T2-4|B0I1T2-3|B0I1T2-2|F8WEW9	MYO1G	Unconventional myosin-Ig	15	HUMAN	117467	15.7	195.77	-3.575	-0.682	-4.138	-3.768	-3.978	0.313	3.768	3.364	-0.327	-0.035	0.638	4.138	3.615	0.327	0.173	-2.95	0.682	-3.615	-3.364	-3.418	0.391	3.978	3.418	-0.173	0.035	3.575	2.95	-0.638	-0.313	-0.391
P28907	P28907|P28907-2	CD38	ADP-ribosyl cyclase/cyclic ADP-ribose hydrolase 1	16	HUMAN	35240.7	39.6	195.43	-3.631	-0.748	-4.455	-3.933	-4.3	0.436	3.933	3.674	-0.421	0.02	0.844	4.455	3.913	0.421	0.321	-3.112	0.748	-3.913	-3.674	-3.403	0.42	4.3	3.403	-0.321	-0.02	3.631	3.112	-0.844	-0.436	-0.42
P43304	P43304|P43304-2|F5GYK7	GPD2	Glycerol-3-phosphate dehydrogenase, mitochondrial	15	HUMAN	81364.8	19.1	194.52	-3.837	-1.334	-4.85	-4.454	-4.035	0.699	4.454	3.586	-0.293	0.336	0.976	4.85	3.597	0.293	0.584	-2.947	1.334	-3.597	-3.586	-3.31	0.335	4.035	3.31	-0.584	-0.336	3.837	2.947	-0.976	-0.699	-0.335
Q9UKM9	Q9UKM9|Q9UKM9-2|Q86SE5-3|Q86SE5|B3KT61	RALY	RNA-binding protein Raly	15	HUMAN	32519.6	40.1	194.25	-3.645	-0.484	-4.28	-4.178	-3.751	0.674	4.178	4.981	-0.256	0.308	0.985	4.28	5.233	0.256	0.589	-4.081	0.484	-5.233	-4.981	-4.424	0.315	3.751	4.424	-0.589	-0.308	3.645	4.081	-0.985	-0.674	-0.315
Q12913	Q12913|A0A087WVC6|A0A087WTK0|Q12913-2|P23467-3|F8VU56|P23467|P23467-4|P23467-2|Q16827|Q16827-2|Q16827-3|Q16827-4	PTPRJ	Receptor-type tyrosine-protein phosphatase eta	17	HUMAN	147137	13	193.64	-3.629	-0.561	-3.723	-3.321	-3.814	-0.421	3.321	4.22	-0.294	-0.681	-0.185	3.723	4.476	0.294	-0.4	-4.684	0.561	-4.476	-4.22	-4.853	0.278	3.814	4.853	0.4	0.681	3.629	4.684	0.185	0.421	-0.278
P25788	P25788|P25788-2|G3V4X5|G3V5N4|G3V3W4	PSMA3	Proteasome subunit alpha type-3	15	HUMAN	28660.9	49.4	193.42	-4.359	-1.358	-4.738	-4.56	-4.575	-0.014	4.56	3.205	-0.25	0.01	0.275	4.738	3.612	0.25	0.297	-3.333	1.358	-3.612	-3.205	-3.479	-0.056	4.575	3.479	-0.297	-0.01	4.359	3.333	-0.275	0.014	0.056
P52907	P52907	CAPZA1	F-actin-capping protein subunit alpha-1	15	HUMAN	33093.3	44.7	193.17	-3.04	-0.199	-4.033	-3.942	-3.496	0.601	3.942	3.844	-0.171	0.285	0.845	4.033	3.93	0.171	0.517	-3.252	0.199	-3.93	-3.844	-3.617	0.294	3.496	3.617	-0.517	-0.285	3.04	3.252	-0.845	-0.601	-0.294
P47755	P47755|F8W9N7|P47755-2|C9JUG7|A0A0D9SET8|F8WED3	CAPZA2	F-actin-capping protein subunit alpha-2	13	HUMAN	33176.7	38.8	158.25	-2.405	-0.837	-3.589	-3.047	-3.847	0.467	3.047	2.515	-0.397	0.298	0.878	3.589	3.139	0.397	0.587	-1.982	0.837	-3.139	-2.515	-2.351	0.217	3.847	2.351	-0.587	-0.298	2.405	1.982	-0.878	-0.467	-0.217
Q5JTV8	Q5JTV8|A0A0A0MSK5|Q5JTV8-3|J3KN66|Q5JTV8-2|Q8NFQ8	TOR1AIP1	Torsin-1A-interacting protein 1	15	HUMAN	66418.4	27.2	193.05	-3.741	-1.164	-4.766	-4.416	-3.903	0.622	4.416	3.856	-0.302	0.348	1.044	4.766	4.181	0.302	0.622	-3.375	1.164	-4.181	-3.856	-3.458	0.261	3.903	3.458	-0.622	-0.348	3.741	3.375	-1.044	-0.622	-0.261
Q13242	Q13242|S4R3G0	SRSF9	Serine/arginine-rich splicing factor 9	15	HUMAN	25655.9	56.1	192.74	-4.178	-1.309	-5.201	-4.824	-4.589	0.605	4.824	3.782	-0.35	0.446	0.948	5.201	4.159	0.35	0.768	-3.275	1.309	-4.159	-3.782	-3.547	0.149	4.589	3.547	-0.768	-0.446	4.178	3.275	-0.948	-0.605	-0.149
P15924	P15924|P15924-3|P15924-2	DSP	Desmoplakin	23	HUMAN	334221	6.5	192.18	-3.997	-1.684	-2.669	-3.019	-2.537	-1.254	3.019	1.555	0.487	0.644	-1.894	2.669	0.994	-0.487	0.302	-2.625	1.684	-0.994	-1.555	-0.403	-2.04	2.537	0.403	-0.302	-0.644	3.997	2.625	1.894	1.254	2.04
P38159	P38159|P38159-2|H3BT71|H3BUY5|P38159-3|H3BR27|O75526|H3BNC1|Q8N7	RBMX	RNA-binding motif protein, X chromosome	15	HUMAN	42331.1	35.5	191.62	-3.717	-0.861	-4.25	-4.106	-3.74	0.308	4.106	3.247	-0.297	0.087	0.629	4.25	3.504	0.297	0.295	-2.932	0.861	-3.504	-3.247	-3.115	0.24	3.74	3.115	-0.295	-0.087	3.717	2.932	-0.629	-0.308	-0.24
Q96E39	Q96E39	RBMXL1	RNA binding motif protein, X-linked-like-1	11	HUMAN	42197.9	26.9	139.36	-3.184	-1.804	-3.952	-3.955	-3.758	0.476	3.955	3.385	-0.065	0.07	0.541	3.952	3.45	0.065	0.135	-2.909	1.804	-3.45	-3.385	-3.315	0.406	3.758	3.315	-0.135	-0.07	3.184	2.909	-0.541	-0.476	-0.406
O00602	O00602|A0A087WVE2	FCN1	Ficolin-1	15	HUMAN	35534.2	31.5	191.57	-4.352	-0.814	-5.038	-4.726	-4.838	0.49	4.726	4.541	-0.33	0.082	0.817	5.038	4.864	0.33	0.447	-3.968	0.814	-4.864	-4.541	-4.332	0.449	4.838	4.332	-0.447	-0.082	4.352	3.968	-0.817	-0.49	-0.449
Q99714	Q99714|Q99714-2|Q5H928	HSD17B10	3-hydroxyacyl-CoA dehydrogenase type-2	12	HUMAN	27150.8	64.3	190.74	-2.635	-0.253	-3.517	-3.246	-3.145	0.657	3.246	2.983	-0.378	0.237	1.087	3.517	3.393	0.378	0.588	-2.113	0.253	-3.393	-2.983	-2.572	0.401	3.145	2.572	-0.588	-0.237	2.635	2.113	-1.087	-0.657	-0.401
P05156	E7ETH0|P05156|G3XAM2|A0A087X0I2|D6R9Z8	CFI	Complement factor I	15	HUMAN	68145.4	25	190.01	-3.318	-0.937	-4.083	-3.933	-3.889	0.595	3.933	3.828	-0.141	0.18	0.734	4.083	3.884	0.141	0.281	-3.232	0.937	-3.884	-3.828	-3.658	0.439	3.889	3.658	-0.281	-0.18	3.318	3.232	-0.734	-0.595	-0.439
P30740	P30740|P30740-2|A0A0C4DGW9|O75830	SERPINB1	Leukocyte elastase inhibitor	15	HUMAN	42855.1	36.9	189.47	-4.016	-1.076	-4.412	-3.922	-4.542	-0.176	3.922	4.008	-0.099	-0.171	0.061	4.412	4.18	0.099	-0.122	-4.021	1.076	-4.18	-4.008	-4.186	0.014	4.542	4.186	0.122	0.171	4.016	4.021	-0.061	0.176	-0.014
P50453	P50453	SERPINB9	Serpin B9	12	HUMAN	43030.4	30.5	151.16	-3.893	-1.405	-4.008	-3.919	-4.222	-0.028	3.919	3.032	-0.126	-0.414	0.062	4.008	3.136	0.126	-0.159	-3.686	1.405	-3.136	-3.032	-3.727	0.196	4.222	3.727	0.159	0.414	3.893	3.686	-0.062	0.028	-0.196
P50452	P50452|A0A1B0GU38|P50452-2|P50452-3	SERPINB8	Serpin B8	5	HUMAN	43336.7	14.1	67.04	-4.98	-2.283	-5.143	-5.183	-4.664	0.339	5.183	2.77	0.04	0.201	0.397	5.143	2.729	-0.04	0.396	-2.567	2.283	-2.729	-2.77	-2.251	0.001	4.664	2.251	-0.396	-0.201	4.98	2.567	-0.397	-0.339	-0.001
P36578	P36578|H3BM89	RPL4	60S ribosomal protein L4	15	HUMAN	47981.8	30.2	189.26	-3.994	-0.605	-4.904	-4.734	-4.117	0.762	4.734	4.414	-0.256	0.522	1.163	4.904	4.543	0.256	0.81	-3.702	0.605	-4.543	-4.414	-3.696	0.345	4.117	3.696	-0.81	-0.522	3.994	3.702	-1.163	-0.762	-0.345
P15509-7	P15509-7|P15509|P15509-2|P15509-5|P15509-3|P15509-8|P15509-4|F2Z3C9|P15509-6|V9GYE9	CSF2RA	Granulocyte-macrophage colony-stimulating factor receptor subunit alpha	15	HUMAN	50741.7	28.3	188.29	-3.746	-1.189	-4.133	-3.865	-4.12	-0.365	3.865	3.879	-0.255	-0.517	-0.058	4.133	4.11	0.255	-0.211	-4.146	1.189	-4.11	-3.879	-4.325	0.179	4.12	4.325	0.211	0.517	3.746	4.146	0.058	0.365	-0.179
O95831	O95831|O95831-3|O95831-2|E9PMA0|O95831-5|O95831-4|O95831-6	AIFM1	Apoptosis-inducing factor 1, mitochondrial	14	HUMAN	67184.7	22.6	188.25	-3.663	-0.923	-4.408	-4.213	-3.754	0.546	4.213	4.73	-0.007	0.59	0.521	4.408	4.724	0.007	0.62	-4.002	0.923	-4.724	-4.73	-4.025	-0.032	3.754	4.025	-0.62	-0.59	3.663	4.002	-0.521	-0.546	0.032
P09211	P09211|A8MX94	GSTP1	Glutathione S-transferase P	12	HUMAN	23583.6	68	188.13	-3.878	-0.707	-4.833	-4.444	-3.973	0.522	4.444	3.493	-0.236	0.4	0.714	4.833	3.83	0.236	0.633	-2.893	0.707	-3.83	-3.493	-3.104	0.028	3.973	3.104	-0.633	-0.4	3.878	2.893	-0.714	-0.522	-0.028
P31040	P31040|P31040-2|D6RFM5|A0A087I3|P31040-3	SDHA	Succinate dehydrogenase [ubiquinone] flavoprotein subunit, mitochondrial	16	HUMAN	73717.2	23.4	188.08	-2.964	-0.887	-3.891	-3.471	-3.583	0.563	3.471	3.58	-0.285	0.378	0.858	3.891	3.753	0.285	0.639	-3.057	0.887	-3.753	-3.58	-3.215	0.214	3.583	3.215	-0.639	-0.378	2.964	3.057	-0.858	-0.563	-0.214
Q9ULA0	E7ETB3|Q9ULA0|E7EMB6	DNPEP	Aspartyl aminopeptidase	13	HUMAN	53055	29.8	188.05	-3.195	-0.557	-3.762	-3.567	-3.565	0.335	3.567	3.1	-0.238	0.083	0.527	3.762	3.485	0.238	0.419	-2.849	0.557	-3.485	-3.1	-3.212	0.094	3.565	3.212	-0.419	-0.083	3.195	2.849	-0.527	-0.335	-0.094
P25789	P25789|H0YN18|P25789-2|H0YLC2|H0YLS6|H0YMV3	PSMA4	Proteasome subunit alpha type-4	12	HUMAN	29768.5	50.1	187.94	-3.967	-0.603	-4.077	-3.404	-4.065	-0.155	3.404	4.856	-0.37	-0.019	0.253	4.077	5.125	0.37	0.414	-4.828	0.603	-5.125	-4.856	-4.643	-0.126	4.065	4.643	-0.414	0.019	3.967	4.828	-0.253	0.155	0.126
Q13045	Q13045|Q13045-2|Q13045-3|J3KS54|J3KS39	FLII	Protein flightless-1 homolog	15	HUMAN	146232	11.8	187.77	-3.257	-1.05	-3.887	-3.539	-3.645	0.517	3.539	2.828	-0.246	0.102	0.804	3.887	3.172	0.246	0.408	-2.38	1.05	-3.172	-2.828	-2.886	0.37	3.645	2.886	-0.408	-0.102	3.257	2.38	-0.804	-0.517	-0.37
P07203	P07203|A0A087WUQ6|P07203-2	GP	Glutathione peroxidase 1	11	HUMAN	22359.4	58.6	187.44	-3.947	-0.488	-4.965	-4.78	-4.156	0.722	4.78	4.72	-0.327	0.576	1.049	4.965	5.055	0.327	0.875	-3.864	0.488	-5.055	-4.72	-4.106	0.141	4.156	4.106	-0.875	-0.576	3.947	3.864	-1.049	-0.722	-0.141
P11413-2	P11413-2|P11413-3|P11413	G6PD	Glucose-6-phosphate 1-dehydrogenase	16	HUMAN	64339.1	23.1	186.78	-3.625	-0.98	-4.103	-4	-3.938	0.267	4	3.446	-0.296	-0.075	0.572	4.103	3.581	0.296	0.209	-3.235	0.98	-3.581	-3.446	-3.512	0.258	3.938	3.512	-0.209	0.075	3.625	3.235	-0.572	-0.267	-0.258
P15153	P15153|B1AH80|B1AH77|P60763|B1AH79|Q9H4E5|P17081|Q9H4E5-2|G3V476|G3V4H1|F8WET9	RAC2	Ras-related C3 botulinum toxin substrate 2	12	HUMAN	21827.8	50.5	186.78	-3.692	-0.924	-4.175	-4.022	-4.013	0.256	4.022	4.168	-0.278	-0.028	0.523	4.175	4.355	0.278	0.255	-3.565	0.924	-4.355	-4.168	-3.72	0.213	4.013	3.72	-0.255	0.028	3.692	3.565	-0.523	-0.256	-0.213
P84095	P84095	RHOG	Rho-related GTP-binding protein RhoG	11	HUMAN	21764.5	63.3	168.41	-2.733	-0.438	-3.5	-3.372	-3.309	0.405	3.372	4.146	-0.318	0.218	0.727	3.5	4.17	0.318	0.439	-3.237	0.438	-4.17	-4.146	-3.763	0.291	3.309	3.763	-0.439	-0.218	2.733	3.237	-0.727	-0.405	-0.291
P60953	P60953|P60953-1	CDC42	Cell division control protein 42 homolog	6	HUMAN	21600.5	34.5	99.32	-4.586	-0.342	-4.712	-4.629	-4.496	0.369	4.629	5.093	-0.188	0.145	0.573	4.712	5.212	0.188	0.381	-5.38	0.342	-5.212	-5.093	-4.819	0.118	4.496	4.819	-0.381	-0.145	4.586	5.38	-0.573	-0.369	-0.118
P61247	P61247|D6RAT0|E9PFI5|D6R9B6|D6RI02	RPS3A	40S ribosomal protein S3a	14	HUMAN	30172.6	48.8	186.17	-4.304	-0.752	-5.2	-4.961	-4.334	0.543	4.961	4.073	-0.244	0.512	0.772	5.2	4.269	0.244	0.656	-3.62	0.752	-4.269	-4.073	-3.813	0.183	4.334	3.813	-0.656	-0.512	4.304	3.62	-0.772	-0.543	-0.183
P29966	P29966	MARCKS	Myristoylated alanine-rich C-kinase substrate	12	HUMAN	31725.3	45.1	186.09	-4.847	-0.12	-4.489	-4.621	-5.241	-0.576	4.621	4.881	0.072	-0.851	-0.554	4.489	4.856	-0.072	-0.999	-5.16	0.12	-4.856	-4.881	-5.846	0.244	5.241	5.846	0.999	0.851	4.847	5.16	0.554	0.576	-0.244
P49006	P49006	MARCKSL1	MARCKS-related protein	7	HUMAN	19585.5	46.1	102.4	-4.188	-0.626	-4.468	-4.559	-4.432	0.439	4.559	4.538	0.016	0.216	0.421	4.468	4.557	-0.016	0.136	-4.076	0.626	-4.557	-4.538	-4.389	0.301	4.432	4.389	-0.136	-0.216	4.188	4.076	-0.421	-0.439	-0.301
Q14005	Q14005|Q14005-2|Q14005-3|Q14005-4	IL16	Pro-interleukin-16	14	HUMAN	143062	12.9	185.38	-4.293	-0.984	-5.011	-4.736	-4.469	0.475	4.736	3.459	-0.376	0.277	0.732	5.011	3.933	0.376	0.588	-3.035	0.984	-3.933	-3.459	-3.175	0.163	4.469	3.175	-0.588	-0.277	4.293	3.035	-0.732	-0.475	-0.163
P50502	P50502|Q3KNR6|Q8NFI4|Q8IZP2|F8WAQ7	ST13	Hsc70-interacting protein	15	HUMAN	41502.2	32.2	185.19	-3.491	-0.597	-4.235	-4.044	-3.725	0.328	4.044	3.788	-0.199	0.148	0.518	4.235	3.957	0.199	0.326	-3.327	0.597	-3.957	-3.788	-3.649	0.128	3.725	3.649	-0.326	-0.148	3.491	3.327	-0.518	-0.328	-0.128
P60842	P60842|P60842-2|J3KT12|Q14240-2|Q14240|E7EQG2|F8WE11|E9PBH4|J3QQP0	EIF4A1	Eukaryotic initiation factor 4A-I	15	HUMAN	46381.4	37.1	185.15	-3.055	-0.471	-3.718	-3.53	-3.82	0.245	3.53	3.094	-0.346	-0.158	0.556	3.718	3.367	0.346	0.247	-3.04	0.471	-3.367	-3.094	-3.291	0.196	3.82	3.291	-0.247	0.158	3.055	3.04	-0.556	-0.245	-0.196
P38919	P38919	EIF4A3	Eukaryotic initiation factor 4A-III	9	HUMAN	47155.5	23.3	121.93	-3.422	-1.415	-4.192	-3.597	-3.824	0.02	3.597	3.341	-0.62	-0.176	0.497	4.192	3.669	0.62	0.368	-3.321	1.415	-3.669	-3.341	-3.447	0.267	3.824	3.447	-0.368	0.176	3.422	3.321	-0.497	-0.02	-0.267
Q96HE7	Q96HE7|G3V3E6|G3V503	ERO1A	ERO1-like protein alpha	14	HUMAN	55247.4	29.7	184.66	-4.75	-1.594	-5.87	-5.625	-4.874	0.968	5.625	4.352	-0.212	0.66	1.168	5.87	4.734	0.212	0.985	-3.601	1.594	-4.734	-4.352	-3.732	0.271	4.874	3.732	-0.985	-0.66	4.75	3.601	-1.168	-0.968	-0.271
Q92598	Q92598|Q92598-3|Q92598-2|Q92598-4|A0A0A0MSM0|O95757|E9PDE8|R4GN69	HSPH1	Heat shock protein 105 kDa	17	HUMAN	97776.1	21.5	184.64	-3.249	-0.899	-4.162	-4.046	-3.725	0.631	4.046	2.948	-0.176	0.232	0.781	4.162	3.246	0.176	0.564	-2.611	0.899	-3.246	-2.948	-2.865	0.267	3.725	2.865	-0.564	-0.232	3.249	2.611	-0.781	-0.631	-0.267
P34932	P34932|A0A087WYC1|A0A087WTS8|P34932-2	HSPA4	Heat shock 70 kDa protein 4	10	HUMAN	95185.1	11.4	121.18	-3.816	0.216	-4.482	-4.383	-4.197	0.474	4.383	4.663	-0.111	0.235	0.622	4.482	4.718	0.111	0.34	-4.052	-0.216	-4.718	-4.663	-4.374	0.321	4.197	4.374	-0.34	-0.235	3.816	4.052	-0.622	-0.474	-0.321
P52209	P52209|P52209-2	PGD	6-phosphogluconate dehydrogenase, decarboxylating	13	HUMAN	53652.5	23.8	184.4	-4.18	-1.044	-4.277	-4.097	-4.327	0.002	4.097	4.64	-0.297	-0.226	0.258	4.277	5.03	0.297	0.102	-4.592	1.044	-5.03	-4.64	-4.698	0.131	4.327	4.698	-0.102	0.226	4.18	4.592	-0.258	-0.002	-0.131
Q14566	Q14566	MCM6	DNA replication licensing factor MCM6	15	HUMAN	93857.5	16.3	184.24	-2.592	-0.984	-3.958	-3.484	-3.41	0.871	3.484	3.706	-0.336	0.486	1.324	3.958	3.949	0.336	0.859	-2.804	0.984	-3.949	-3.706	-3.154	0.456	3.41	3.154	-0.859	-0.486	2.592	2.804	-1.324	-0.871	-0.456
Q16555	Q16555|A0A1C7CYX9|Q16555-2|Q14194|Q14194-2|E9PD68|Q14195|Q14195-2	DPYSL2	Dihydropyrimidinase-related protein 2	15	HUMAN	62748.9	27.6	184.22	-3.604	-1.046	-4.353	-4.059	-3.833	0.573	4.059	4.239	-0.225	0.153	0.649	4.353	4.464	0.225	0.417	-3.588	1.046	-4.464	-4.239	-3.977	0.247	3.833	3.977	-0.417	-0.153	3.604	3.588	-0.649	-0.573	-0.247
Q14766-4	Q14766-4|Q14766|Q14766-5|Q14766-2|E7EV71|Q14766-3|C9JD84|Q9NS15|Q9NS15-2	LTBP1	Latent-transforming growth factor beta-binding protein 1	12	HUMAN	195308	8.3	184.09	-3.967	0.146	-4.799	-4.782	-4.434	0.511	4.782	4.868	-0.107	0.24	0.625	4.799	5.008	0.107	0.338	-4.267	-0.146	-5.008	-4.868	-4.611	0.408	4.434	4.611	-0.338	-0.24	3.967	4.267	-0.625	-0.511	-0.408
P10644	P10644|P10644-2|K7EMZ6|X6RAV4	PRKAR1A	cAMP-dependent protein kinase type I-alpha regulatory subunit	14	HUMAN	43209.1	29.6	183.91	-3.605	-1.22	-4.25	-4.117	-3.931	0.53	4.117	3.377	-0.314	0.267	0.827	4.25	3.607	0.314	0.563	-2.607	1.22	-3.607	-3.377	-3.053	0.249	3.931	3.053	-0.563	-0.267	3.605	2.607	-0.827	-0.53	-0.249
O95319-2	Q5VZZ6|O95319-2|O95319-5|V9GYD9|A0A0J9YXJ0|A0A1B0GUN8|O95319-3|E9PC62|A0A1B0GU44|A0A0J9YX66|O95319-4|O95319|V9GY47|A0A0J9YXK1|G5EA30|Q92879-4|Q92879|Q92879-6|Q92879-3|Q92879-2|Q92879-5	CELF2	CUGBP Elav-like family member 2	13	HUMAN	52666.9	25.1	183.82	-4.46	-0.821	-5.314	-5.005	-4.601	0.543	5.005	3.998	-0.255	0.273	0.857	5.314	4.263	0.255	0.475	-3.496	0.821	-4.263	-3.998	-3.66	0.31	4.601	3.66	-0.475	-0.273	4.46	3.496	-0.857	-0.543	-0.31
P16615	P16615|P16615-4|P16615-3|P16615-5|P16615-2|O14983|O14983-2|O14983-3	ATP2A2	Sarcoplasmic/endoplasmic reticulum calcium ATPase 2	15	HUMAN	116409	14.1	183.34	-3.419	-0.477	-4.034	-3.829	-3.895	0.479	3.829	3.468	-0.205	0.174	0.596	4.034	3.753	0.205	0.302	-3.019	0.477	-3.753	-3.468	-3.306	0.266	3.895	3.306	-0.302	-0.174	3.419	3.019	-0.596	-0.479	-0.266
Q93084-5	Q93084-5|Q93084-6|Q93084|Q93084-7|Q93084-3|Q93084-2|Q93084-4	ATP2A3	Sarcoplasmic/endoplasmic reticulum calcium ATPase 3	12	HUMAN	116412	11.4	152	-4.253	-1.877	-5.269	-4.849	-4.532	0.597	4.849	4.476	-0.256	0.317	0.919	5.269	4.732	0.256	0.507	-3.813	1.877	-4.732	-4.476	-4.007	0.28	4.532	4.007	-0.507	-0.317	4.253	3.813	-0.919	-0.597	-0.28
Q9Y5Y6	Q9Y5Y6	ST14	Suppressor of tumorigenicity 14 protein	14	HUMAN	97050.2	16.6	183.26	-3	-0.782	-3.68	-3.603	-4.202	0.569	3.603	3.287	-0.189	0.155	0.793	3.68	3.41	0.189	0.339	-2.785	0.782	-3.41	-3.287	-3.379	0.46	4.202	3.379	-0.339	-0.155	3	2.785	-0.793	-0.569	-0.46
Q93033	Q93033	CD101	Immunoglobulin superfamily member 2	15	HUMAN	116133	13.5	182.64	-3.148	-0.47	-3.656	-3.658	-3.689	0.386	3.658	3.785	-0.127	-0.115	0.547	3.656	4.319	0.127	0.096	-3.307	0.47	-4.319	-3.785	-3.924	0.435	3.689	3.924	-0.096	0.115	3.148	3.307	-0.547	-0.386	-0.435
P16949	P16949|P16949-2|Q93045-2|Q93045|E5RGX5	STMN1	Stathmin	15	HUMAN	17302.2	78.5	182.44	-4.463	-0.958	-4.753	-4.458	-4.491	0.075	4.458	3.949	-0.125	0.153	0.191	4.753	4.071	0.125	0.231	-4.057	0.958	-4.071	-3.949	-3.987	-0.053	4.491	3.987	-0.231	-0.153	4.463	4.057	-0.191	-0.075	0.053
P04003	P04003|F2Z2V7	C4BPA	C4b-binding protein alpha chain	14	HUMAN	69085.9	23.4	182.28	-5.853	-1.926	-4.734	-4.627	-6.572	-0.554	4.627	3.936	-0.186	-1.302	-0.493	4.734	4.063	0.186	-1.182	-4.519	1.926	-4.063	-3.936	-4.968	0.545	6.572	4.968	1.182	1.302	5.853	4.519	0.493	0.554	-0.545
Q13185	Q13185|B8ZZ43|P83916|K7ELA4	CBX3	Chromobox protein homolog 3	12	HUMAN	20982.2	54.6	181.86	-3.385	-0.815	-4.125	-3.805	-3.791	0.535	3.805	4.278	-0.327	0.412	0.877	4.125	4.608	0.327	0.674	-3.721	0.815	-4.608	-4.278	-3.898	0.237	3.791	3.898	-0.674	-0.412	3.385	3.721	-0.877	-0.535	-0.237
P45973	P45973	CBX5	Chromobox protein homolog 5	8	HUMAN	22395.7	46	127.42	-3.835	-1.819	-4.819	-4.779	-4.361	0.804	4.779	4.683	-0.18	0.695	0.921	4.819	4.712	0.18	0.759	-3.855	1.819	-4.712	-4.683	-4.256	0.165	4.361	4.256	-0.759	-0.695	3.835	3.855	-0.921	-0.804	-0.165
Q86YZ3	Q86YZ3	HRNR	Hornerin	14	HUMAN	283298	5.5	181.84	-1.766	-1.937	-1.226	-2.517	-0.256	0.821	2.517	0.491	1.343	2.046	-0.448	1.226	-0.894	-1.343	0.819	0.411	1.937	0.894	-0.491	1.619	-1.305	0.256	-1.619	-0.819	-2.046	1.766	-0.411	0.448	-0.821	1.305
P21796	P21796	VDAC1	Voltage-dependent anion-selective channel protein 1	11	HUMAN	30886.1	49.1	180.89	-4.157	-1.128	-5.286	-4.425	-4.277	0.258	4.425	4.157	-0.693	0.123	1.056	5.286	4.85	0.693	0.814	-3.804	1.128	-4.85	-4.157	-3.866	0.177	4.277	3.866	-0.814	-0.123	4.157	3.804	-1.056	-0.258	-0.177
Q9Y277-2	Q9Y277-2|Q9Y277|E5RFP6|E5RHE1|E5RFL1	VDAC3	Voltage-dependent anion-selective channel protein 3	11	HUMAN	31131.6	36.2	150.1	-4.088	-0.944	-5.112	-4.571	-4.253	0.488	4.571	4.42	-0.41	0.387	1.021	5.112	4.617	0.41	0.728	-3.762	0.944	-4.617	-4.42	-4.087	0.166	4.253	4.087	-0.728	-0.387	4.088	3.762	-1.021	-0.488	-0.166
Q8NHL6-3	A0A0G2JP64|A0A0G2JQ15|A0A0G2JNM2|Q8NHL6-3|Q8NHL6-4|Q8NHL6-2|Q8NHL6|A0A0G2JQ46|F6TER3|A0A087WSV6|A0A0G2JNQ6|D9IDM5|D9IDM6|A0A087WSX8|A0A0G2JQ44|A0A0B4J1W1|A8MVE2|A0A0G2JNR3|Q8NHL6-5|F6RVM3|A0A0G2JMY9|Q8N6C8-3|Q8N6C8|O75019-2	LILRB1	Leukocyte immunoglobulin-like receptor subfamily B member 1	12	HUMAN	71644.9	19.7	180.56	-4.357	-1.208	-4.508	-4.496	-4.88	-0.046	4.496	3.648	-0.024	-0.499	-0.161	4.508	3.579	0.024	-0.554	-3.838	1.208	-3.579	-3.648	-4.115	0.364	4.88	4.115	0.554	0.499	4.357	3.838	0.161	0.046	-0.364
A0A0G2JNQ7	A0A0G2JNQ7|A0A0G2JPH5|A0A0G2JN35|Q8N423|Q8N423-2|A0A0G2JNT8|Q8N423-4|A0A0G2JNH0|Q8N423-3|A0A0G2JNE7	LILRB2	Leukocyte immunoglobulin-like receptor subfamily B member 2	11	HUMAN	65570.9	19.4	160.37	-4.603	-1.517	-4.357	-4.134	-4.837	-0.484	4.134	3.357	-0.227	-0.721	-0.538	4.357	3.633	0.227	-0.773	-3.808	1.517	-3.633	-3.357	-4.153	0.274	4.837	4.153	0.773	0.721	4.603	3.808	0.538	0.484	-0.274
Q15637-4	Q15637-4|Q15637-2|Q15637|Q15637-3|Q15637-6|Q15637-5|Q15637-7|F8WEV5	SF1	Splicing factor 1	15	HUMAN	59939.2	25.3	180.19	-3.941	-0.395	-4.504	-4.477	-4.411	0.281	4.477	4.485	-0.121	0.088	0.419	4.504	4.461	0.121	0.122	-4.023	0.395	-4.461	-4.485	-4.218	0.272	4.411	4.218	-0.122	-0.088	3.941	4.023	-0.419	-0.281	-0.272
Q9BWF3	Q9BWF3|Q9BQ04|Q9BWF3-4|Q9BWF3-2|J3QRR5|D6R9K7|U3KQD5|E9PM61|E9PLB0|Q9BWF3-3	RBM4	RNA-binding protein 4	14	HUMAN	40712.5	35.4	180.19	-3.323	-1.323	-4.088	-3.851	-4.18	0.363	3.851	3.368	-0.207	0.103	0.567	4.088	3.807	0.207	0.185	-3.194	1.323	-3.807	-3.368	-3.536	0.31	4.18	3.536	-0.185	-0.103	3.323	3.194	-0.567	-0.363	-0.31
Q96PK6-5	Q96PK6-5	RBM14	RNA-binding protein 14	9	HUMAN	37433.2	29.7	130.13	-3.732	-1.416	-4.502	-4.096	-4.053	0.502	4.096	4.095	-0.325	-0.051	0.816	4.502	4.408	0.325	0.208	-3.567	1.416	-4.408	-4.095	-3.932	0.366	4.053	3.932	-0.208	0.051	3.732	3.567	-0.816	-0.502	-0.366
P09874	P09874|Q5VX85|Q5VX84	PARP1	Poly [ADP-ribose] polymerase 1	14	HUMAN	113880	14.5	180.04	-3.618	-0.775	-4.672	-4.17	-3.943	0.738	4.17	3.816	-0.212	0.476	0.957	4.672	3.902	0.212	0.714	-2.876	0.775	-3.902	-3.816	-3.374	0.309	3.943	3.374	-0.714	-0.476	3.618	2.876	-0.957	-0.738	-0.309
P80723	P80723|P80723-2	BASP1	Brain acid soluble protein 1	11	HUMAN	22693	61.6	179.67	-4.538	-1.456	-5.057	-5.25	-5.224	0.011	5.25	4.153	-0.06	-0.186	0.109	5.057	4.177	0.06	-0.144	-4.113	1.456	-4.177	-4.153	-4.779	0.231	5.224	4.779	0.144	0.186	4.538	4.113	-0.109	-0.011	-0.231
O14745	O14745|O14745-2	SLC9A3R1	Na(+)/H(+) exchange regulatory cofactor NHE-RF1	14	HUMAN	39153	44.6	179.4	-4.838	-1.428	-5.345	-5.141	-5.046	0.401	5.141	3.301	-0.192	0.197	0.487	5.345	3.505	0.192	0.363	-3.107	1.428	-3.505	-3.301	-3.282	0.183	5.046	3.282	-0.363	-0.197	4.838	3.107	-0.487	-0.401	-0.183
P05771-2	P05771-2|P05771|P17252	PRKCB	Protein kinase C beta type	15	HUMAN	78208.9	19.9	179.23	-4.058	-1.013	-4.941	-4.822	-4.423	0.613	4.822	4.034	-0.22	0.377	0.89	4.941	4.312	0.22	0.569	-3.917	1.013	-4.312	-4.034	-3.897	0.333	4.423	3.897	-0.569	-0.377	4.058	3.917	-0.89	-0.613	-0.333
Q99497	Q99497|K7ELW0	PARK7	Protein/nucleic acid deglycase DJ-1	14	HUMAN	20061.9	74	178.75	-4.289	-1.279	-4.921	-4.394	-4.159	0.199	4.394	4.057	-0.279	0.106	0.448	4.921	4.335	0.279	0.372	-4.075	1.279	-4.335	-4.057	-3.987	0.049	4.159	3.987	-0.372	-0.106	4.289	4.075	-0.448	-0.199	-0.049
O60814	O60814|P57053|P06899	HIST1H2BK	Histone H2B type 1-K	13	HUMAN	13889.9	65	178.67	-2.609	-0.286	-3.227	-3.078	-3.015	0.771	3.078	2.941	-0.148	0.333	0.965	3.227	3.182	0.148	0.513	-2.557	0.286	-3.182	-2.941	-2.735	0.178	3.015	2.735	-0.513	-0.333	2.609	2.557	-0.965	-0.771	-0.178
D3DTX6	D3DTX6|Q96SB3	PPP1R9B	Neurabin-2	17	HUMAN	89503.8	16.4	178.51	-3.53	-0.971	-4.434	-4.301	-4.128	0.639	4.301	4.036	-0.174	0.361	0.863	4.434	4.116	0.174	0.532	-3.894	0.971	-4.116	-4.036	-4.254	0.379	4.128	4.254	-0.532	-0.361	3.53	3.894	-0.863	-0.639	-0.379
Q15717-2	Q15717-2|Q15717|M0QZR9|A0A0R4J2E6|A0A0A0MR|P26378-3|B1APY8|P26378|B1APY9|P26378-5|P26378-4|P26378-2|Q12926|Q12926-2	ELAVL1	ELAV-like protein 1	13	HUMAN	39223.8	39.9	178.25	-3.625	-0.647	-4.323	-4.115	-3.843	0.384	4.115	3.938	-0.332	0.243	0.702	4.323	4.068	0.332	0.491	-3.417	0.647	-4.068	-3.938	-3.463	0.122	3.843	3.463	-0.491	-0.243	3.625	3.417	-0.702	-0.384	-0.122
P16671	P16671|P16671-3|P16671-4|E9PLT1|P16671-2|E7EVU1	CD36	Platelet glycoprotein 4	15	HUMAN	53622.9	29.8	178.03	-3.119	-0.657	-4.007	-3.558	-3.823	0.316	3.558	3.669	-0.378	-0.05	0.788	4.007	3.855	0.378	0.317	-3.083	0.657	-3.855	-3.669	-3.654	0.424	3.823	3.654	-0.317	0.05	3.119	3.083	-0.788	-0.316	-0.424
Q15052	Q15052|Q15052-2|Q14155|Q14155-3|Q14155-2|Q14155-6|E7EU80|E9PDQ5	ARHGEF6	Rho guanine nucleotide exchange factor 6	12	HUMAN	88752.5	17.2	177.09	-4.173	-1.012	-5.193	-4.936	-4.324	0.714	4.936	5.048	-0.381	0.45	1.008	5.193	5.378	0.381	0.761	-4.388	1.012	-5.378	-5.048	-4.568	0.256	4.324	4.568	-0.761	-0.45	4.173	4.388	-1.008	-0.714	-0.256
P48047	P48047	ATP5O	ATP synthase subunit O, mitochondrial	12	HUMAN	23391	61.9	176.91	-3.776	-0.87	-5.002	-4.649	-4.102	0.755	4.649	4.276	-0.481	0.614	1.307	5.002	4.849	0.481	1.188	-3.637	0.87	-4.849	-4.276	-3.615	0.074	4.102	3.615	-1.188	-0.614	3.776	3.637	-1.307	-0.755	-0.074
Q15691	Q15691	MAPRE1	Microtubule-associated protein RP/EB family member 1	14	HUMAN	30169.7	49.6	176.87	-4.627	-1.278	-5.341	-5.001	-4.993	0.421	5.001	4.021	-0.269	0.246	0.706	5.341	4.071	0.269	0.499	-3.586	1.278	-4.071	-4.021	-3.726	0.199	4.993	3.726	-0.499	-0.246	4.627	3.586	-0.706	-0.421	-0.199
P55084	P55084|P55084-2|F5GZQ3|B5MD38	HADHB	Trifunctional enzyme subunit beta, mitochondrial	16	HUMAN	51578.8	29.1	176.84	-3.796	-0.905	-4.775	-4.531	-3.931	0.733	4.531	3.807	-0.299	0.412	1.04	4.775	4.129	0.299	0.792	-3.043	0.905	-4.129	-3.807	-3.28	0.279	3.931	3.28	-0.792	-0.412	3.796	3.043	-1.04	-0.733	-0.279
P31689	P31689|P31689-2	DNAJA1	DnaJ homolog subfamily A member 1	13	HUMAN	45609.1	31.9	176.63	-4.639	-1.6	-5.439	-5.229	-4.787	0.526	5.229	3.715	-0.234	0.31	0.708	5.439	3.848	0.234	0.488	-3.286	1.6	-3.848	-3.715	-3.32	0.284	4.787	3.32	-0.488	-0.31	4.639	3.286	-0.708	-0.526	-0.284
Q9NYL9	Q9NYL9|H0YNJ8	TMOD3	Tropomodulin-3	13	HUMAN	39765.2	39.2	176.3	-3.776	-1.055	-4.853	-4.661	-4.131	0.727	4.661	3.93	-0.337	0.501	1.119	4.853	4.319	0.337	0.895	-3.236	1.055	-4.319	-3.93	-3.421	0.262	4.131	3.421	-0.895	-0.501	3.776	3.236	-1.119	-0.727	-0.262
Q13177	Q13177	PAK2	Serine/threonine-protein kinase PAK 2	12	HUMAN	58326.8	27.6	176.26	-3.382	-0.783	-4.403	-4.062	-3.887	0.563	4.062	4.351	-0.199	0.366	0.81	4.403	4.66	0.199	0.555	-3.801	0.783	-4.66	-4.351	-3.906	0.255	3.887	3.906	-0.555	-0.366	3.382	3.801	-0.81	-0.563	-0.255
Q13153-2	Q13153-2|Q13153|B3KNX7|E9PM17|E9PKH9	PAK1	Serine/threonine-protein kinase PAK 1	9	HUMAN	62087.3	16.6	123.95	-3.984	-0.882	-4.847	-4.748	-4.263	0.553	4.748	4.45	-0.189	0.393	0.829	4.847	4.689	0.189	0.667	-3.962	0.882	-4.689	-4.45	-4.386	0.27	4.263	4.386	-0.667	-0.393	3.984	3.962	-0.829	-0.553	-0.27
Q99426	Q99426|Q99426-2|K7EK42|K7ER04|K7EQH0	TBCB	Tubulin-folding cofactor B	13	HUMAN	27610.3	48.3	175.95	-3.725	-0.56	-4.618	-4.256	-3.819	0.477	4.256	4.469	-0.184	0.338	0.625	4.618	4.516	0.184	0.473	-4.064	0.56	-4.516	-4.469	-4.064	0.083	3.819	4.064	-0.473	-0.338	3.725	4.064	-0.625	-0.477	-0.083
Q9UQ80	Q9UQ80|Q9UQ80-2|F8VR77	PA2G4	Proliferation-associated protein 2G4	14	HUMAN	44128.4	40.8	175.82	-3.714	-0.71	-4.446	-4.218	-3.871	0.493	4.218	3.774	-0.221	0.271	0.717	4.446	4.009	0.221	0.502	-3.281	0.71	-4.009	-3.774	-3.455	0.276	3.871	3.455	-0.502	-0.271	3.714	3.281	-0.717	-0.493	-0.276
P09496-2	P09496-2|P09496|P09496-3|P09496-4|F8WF69|P09496-5|C9J8P9	CLTA	Clathrin light chain A	13	HUMAN	23718.5	42.2	175.55	-3.618	-0.838	-4.584	-4.333	-3.998	0.715	4.333	4.306	-0.288	0.649	1.032	4.584	4.549	0.288	0.931	-3.66	0.838	-4.549	-4.306	-3.709	0.06	3.998	3.709	-0.931	-0.649	3.618	3.66	-1.032	-0.715	-0.06
O43175	O43175|A0A2C9F2M7|A0A286YF22|A0A286YFA2|A0A286YFL2|A0A286YFB2|A0A286YFC8|A0A286YER3|A0A286YFK5|A0A286YFF3	PHGDH	D-3-phosphoglycerate dehydrogenase	12	HUMAN	57391.2	21	175.52	-3.381	-0.952	-4.435	-4.073	-3.996	0.798	4.073	4.243	-0.354	0.458	1.099	4.435	4.438	0.354	0.78	-3.343	0.952	-4.438	-4.243	-3.62	0.34	3.996	3.62	-0.78	-0.458	3.381	3.343	-1.099	-0.798	-0.34
Q9ULV4-3	Q9ULV4-3|Q9ULV4-2|Q9ULV4|B4E3S0|Q6QEF8-5|Q6QEF8|J3KSS5|J3QLV6|Q6QEF8-2|Q6QEF8-3|Q6QEF8-4|F8VUX3	CORO1C	Coronin-1C	14	HUMAN	59745.2	24	174.96	-4.45	-1.164	-5.346	-5.125	-4.712	0.522	5.125	4.904	-0.19	0.408	0.74	5.346	5.091	0.19	0.567	-4.361	1.164	-5.091	-4.904	-4.583	0.14	4.712	4.583	-0.567	-0.408	4.45	4.361	-0.74	-0.522	-0.14
P20073	P20073|P20073-2	ANXA7	Annexin A7	15	HUMAN	53023.6	28.8	174.84	-3.897	-0.978	-4.52	-4.115	-4.142	0.261	4.115	3.926	-0.406	-0.074	0.621	4.52	4.146	0.406	0.349	-3.634	0.978	-4.146	-3.926	-3.842	0.321	4.142	3.842	-0.349	0.074	3.897	3.634	-0.621	-0.261	-0.321
Q13501	Q13501|E7EMC7|Q13501-2|C9J6J8|D6RBF1	SQSTM1	Sequestosome-1	12	HUMAN	48485.1	37	174.76	-3.285	-0.615	-3.515	-3.555	-3.714	0.303	3.555	3.095	-0.093	0.001	0.392	3.515	3.073	0.093	0.055	-2.927	0.615	-3.073	-3.095	-3.15	0.367	3.714	3.15	-0.055	-0.001	3.285	2.927	-0.392	-0.303	-0.367
P45974	P45974|P45974-2	USP5	Ubiquitin carboxyl-terminal hydrolase 5	14	HUMAN	96697.4	17.7	174.44	-3.503	-0.909	-4.368	-4.073	-3.733	0.65	4.073	3.34	-0.192	0.424	0.873	4.368	3.619	0.192	0.61	-2.713	0.909	-3.619	-3.34	-3.069	0.193	3.733	3.069	-0.61	-0.424	3.503	2.713	-0.873	-0.65	-0.193
P35998	P35998|A0A1W2PQS1|P35998-2	PSMC2	26S proteasome regulatory subunit 7	13	HUMAN	49032.4	25.6	174.24	-3.608	-0.863	-4.378	-4.125	-3.951	0.526	4.125	4.038	-0.289	0.324	0.766	4.378	4.375	0.289	0.415	-3.545	0.863	-4.375	-4.038	-3.568	0.194	3.951	3.568	-0.415	-0.324	3.608	3.545	-0.766	-0.526	-0.194
P43652	P43652	AFM	Afamin	14	HUMAN	71007.7	22.8	174.01	-4.086	-1.469	-4.87	-4.533	-4.547	0.3	4.533	3.528	-0.427	-0.256	0.722	4.87	3.962	0.427	0.19	-3.334	1.469	-3.962	-3.528	-3.824	0.545	4.547	3.824	-0.19	0.256	4.086	3.334	-0.722	-0.3	-0.545
P06127	P06127	CD5	T-cell surface glycoprotein CD5	12	HUMAN	55946.3	25.6	173.91	-3.117	-1.075	-3.543	-3.406	-3.598	0.126	3.406	2.964	-0.211	-0.263	0.349	3.543	3.117	0.211	-0.089	-2.726	1.075	-3.117	-2.964	-2.988	0.346	3.598	2.988	0.089	0.263	3.117	2.726	-0.349	-0.126	-0.346
P62280	P62280|M0QZC5|M0R1H6|M0R1H5	RPS11	40S ribosomal protein S11	15	HUMAN	18601.6	59.4	173.81	-4.199	-0.256	-5.537	-5.49	-4.668	0.944	5.49	4.874	-0.267	0.796	1.192	5.537	5.226	0.267	0.878	-4.064	0.256	-5.226	-4.874	-4.304	0.204	4.668	4.304	-0.878	-0.796	4.199	4.064	-1.192	-0.944	-0.204
P23193	P23193|A0A1W2PPZ5|P23193-2|A0A1W2PRL9|B7Z4S1|E5RIS7|E5RJ93|Q15560|Q15560-2|A0A1W2PPV7|E5RFI1|E5RK46|A0A1W2PS15	TCEA1	Transcription elongation factor A protein 1	13	HUMAN	34425.5	46.5	173.33	-4.207	-0.677	-4.841	-4.64	-4.56	0.341	4.64	3.687	-0.243	0.127	0.663	4.841	4.01	0.243	0.414	-3.358	0.677	-4.01	-3.687	-3.651	0.208	4.56	3.651	-0.414	-0.127	4.207	3.358	-0.663	-0.341	-0.208
Q9Y4W6	Q9Y4W6	AFG3L2	AFG3-like protein 2	15	HUMAN	89038.5	13.9	173.09	-3.785	-0.653	-4.808	-4.73	-3.95	0.863	4.73	4.118	-0.293	0.662	1.14	4.808	4.505	0.293	0.828	-3.235	0.653	-4.505	-4.118	-3.394	0.214	3.95	3.394	-0.828	-0.662	3.785	3.235	-1.14	-0.863	-0.214
O60664	O60664|O60664-4|O60664-3|O60664-2	PLIN3	Perilipin-3	13	HUMAN	47245.3	35.4	172.94	-4.312	-1.225	-4.814	-4.467	-4.473	0.154	4.467	3.523	-0.347	-0.019	0.509	4.814	4.22	0.347	0.322	-3.355	1.225	-4.22	-3.523	-3.614	0.137	4.473	3.614	-0.322	0.019	4.312	3.355	-0.509	-0.154	-0.137
G3V5Z7	G3V5Z7|P60900|G3V295|P60900-2|G3V3I1|P60900-3|G3V3U4	PSMA6	Proteasome subunit alpha type	12	HUMAN	28546.2	42	172.53	-4.249	-0.799	-4.691	-4.308	-4.354	0.06	4.308	4.695	-0.081	0.204	0.17	4.691	4.769	0.081	0.281	-4.835	0.799	-4.769	-4.695	-4.658	-0.167	4.354	4.658	-0.281	-0.204	4.249	4.835	-0.17	-0.06	0.167
P13804	P13804|P13804-2|H0YK49|Q2KJE4|F1MWR3|H0YL83|J3KN60	ETFA	Electron transfer flavoprotein subunit alpha, mitochondrial	12	HUMAN	35421.3	46.2	172.43	-2.877	0.07	-4.122	-3.66	-3.326	0.696	3.66	4.033	-0.51	0.481	1.278	4.122	4.241	0.51	1.022	-3.151	-0.07	-4.241	-4.033	-3.524	0.311	3.326	3.524	-1.022	-0.481	2.877	3.151	-1.278	-0.696	-0.311
O94776	O94776|O94776-2	MTA2	Metastasis-associated protein MTA2	13	HUMAN	75763.5	19.6	172.31	-3.523	-0.395	-4.278	-4.497	-3.818	0.624	4.497	3.849	-0.293	0.385	0.978	4.278	3.978	0.293	0.807	-3.149	0.395	-3.978	-3.849	-3.434	0.261	3.818	3.434	-0.807	-0.385	3.523	3.149	-0.978	-0.624	-0.261
Q13330	Q13330|E7ESY4|Q13330-3|Q13330-2|Q9BTC8|E7EV10|D6W5A2|Q9BTC8-2|E7EQY4|E9PCS8	MTA1	Metastasis-associated protein MTA1	5	HUMAN	81469.4	5.4	54.51	-2.225	-0.274	-3.132	-2.877	-2.568	0.667	2.877	2.918	-0.215	0.351	0.844	3.132	3.173	0.215	0.593	-2.266	0.274	-3.173	-2.918	-2.423	0.251	2.568	2.423	-0.593	-0.351	2.225	2.266	-0.844	-0.667	-0.251
Q9H0L4	Q9H0L4	CSTF2T	Cleavage stimulation factor subunit 2 tau variant	16	HUMAN	64663.7	24.1	172.21	-3.644	-1.001	-4.134	-3.952	-3.749	0.463	3.952	3.274	-0.109	0.177	0.614	4.134	3.38	0.109	0.291	-2.698	1.001	-3.38	-3.274	-2.948	0.345	3.749	2.948	-0.291	-0.177	3.644	2.698	-0.614	-0.463	-0.345
P33240	P33240|P33240-2|E7EWR4|E9PID8	CSTF2	Cleavage stimulation factor subunit 2	13	HUMAN	61072.6	25.9	138.94	-2.096	-1.325	-3.29	-2.68	-3.076	0.253	2.68	2.086	-0.262	-0.005	0.545	3.29	2.325	0.262	0.188	-1.871	1.325	-2.325	-2.086	-1.878	0.271	3.076	1.878	-0.188	0.005	2.096	1.871	-0.545	-0.253	-0.271
P54577	P54577|A0A0C4DGZ5	YARS	Tyrosine--tRNA ligase, cytoplasmic	14	HUMAN	59484.7	25.1	171.91	-3.259	-0.847	-4.021	-3.833	-3.793	0.526	3.833	4.125	-0.273	0.205	0.816	4.021	4.27	0.273	0.545	-3.454	0.847	-4.27	-4.125	-3.68	0.263	3.793	3.68	-0.545	-0.205	3.259	3.454	-0.816	-0.526	-0.263
P62195	P62195|P62195-2|J3QSE0|Q8NB90|Q8NB90-2|Q8NB90-3	PSMC5	26S proteasome regulatory subunit 8	15	HUMAN	45796.4	36.6	171.55	-2.606	-1.16	-3.418	-3.406	-3.102	0.277	3.406	3.186	-0.329	0.123	0.664	3.418	3.589	0.329	0.431	-2.915	1.16	-3.589	-3.186	-3.177	0.206	3.102	3.177	-0.431	-0.123	2.606	2.915	-0.664	-0.277	-0.206
P62191	P62191|P62191-2	PSMC1	26S proteasome regulatory subunit 4	13	HUMAN	49354.8	25.6	168.4	-3.599	-1.376	-4.52	-4.233	-4.122	0.547	4.233	3.43	-0.301	0.134	0.887	4.52	3.863	0.301	0.624	-3.038	1.376	-3.863	-3.43	-3.375	0.285	4.122	3.375	-0.624	-0.134	3.599	3.038	-0.887	-0.547	-0.285
P07814	P07814	EPRS	Bifunctional glutamate/proline--tRNA ligase	15	HUMAN	172185	8.5	171.48	-3.534	-0.327	-4.48	-4.378	-3.926	0.772	4.378	3.657	-0.235	0.364	0.948	4.48	3.897	0.235	0.485	-2.82	0.327	-3.897	-3.657	-3.963	0.342	3.926	3.963	-0.485	-0.364	3.534	2.82	-0.948	-0.772	-0.342
O00151	O00151	PDLIM1	PDZ and LIM domain protein 1	11	HUMAN	36527.5	38.9	171.38	-4.027	-0.054	-4.828	-4.786	-4.13	0.377	4.786	4.525	-0.363	0.279	0.737	4.828	4.774	0.363	0.686	-4.118	0.054	-4.774	-4.525	-4.068	0.097	4.13	4.068	-0.686	-0.279	4.027	4.118	-0.737	-0.377	-0.097
O00233	O00233|J3KN29|O00233-2|F5GX23|F5H7|F5H169|O00233-3	PSMD9	26S proteasome non-ATPase regulatory subunit 9	12	HUMAN	24852.5	56	170.59	-3.114	-0.982	-3.981	-3.697	-3.79	0.605	3.697	3.855	-0.143	0.38	0.788	3.981	4.07	0.143	0.497	-3.447	0.982	-4.07	-3.855	-3.577	0.209	3.79	3.577	-0.497	-0.38	3.114	3.447	-0.788	-0.605	-0.209
P28331-2	P28331-2|P28331|P28331-4|P28331-5|P28331-3|B4DJ81	NDUFS1	NADH-ubiquinone oxidoreductase 75 kDa subunit, mitochondrial	14	HUMAN	82022.9	18.2	170.54	-5.038	-1.436	-6.176	-5.99	-5.309	0.784	5.99	3.974	-0.397	0.525	1.134	6.176	4.371	0.397	0.918	-3.19	1.436	-4.371	-3.974	-3.351	0.263	5.309	3.351	-0.918	-0.525	5.038	3.19	-1.134	-0.784	-0.263
P29692	P29692|E9PRY8|P29692-2|A0A087X7|P29692-3|P29692-4|E9PQZ1|E9PMW7|E9PN91|E9PJD0	EEF1D	Elongation factor 1-delta	12	HUMAN	31235.4	38.4	170.17	-3.349	-0.833	-3.866	-4.518	-3.448	0.306	4.518	3.748	-0.352	0.151	0.652	3.866	4.002	0.352	0.47	-3.115	0.833	-4.002	-3.748	-3.389	0.099	3.448	3.389	-0.47	-0.151	3.349	3.115	-0.652	-0.306	-0.099
P24534	P24534|F2Z2G2|F8WF65	EEF1B2	Elongation factor 1-beta	11	HUMAN	24934.4	33.3	126.7	-4.088	-1.299	-4.909	-4.475	-4.355	0.493	4.475	4.488	-0.214	0.37	0.672	4.909	4.719	0.214	0.552	-4.223	1.299	-4.719	-4.488	-4.089	0.159	4.355	4.089	-0.552	-0.37	4.088	4.223	-0.672	-0.493	-0.159
O15143	O15143|A0A1W2PNV4	ARPC1B	Actin-related protein 2/3 complex subunit 1B	13	HUMAN	41747.8	38.9	169.74	-4.297	-0.556	-4.948	-4.561	-4.467	0.395	4.561	4.388	-0.317	0.187	0.698	4.948	4.902	0.317	0.478	-4.097	0.556	-4.902	-4.388	-4.401	0.144	4.467	4.401	-0.478	-0.187	4.297	4.097	-0.698	-0.395	-0.144
O60462	O60462|O60462-3|Q7LBX6|O60462-2|A0A024R3W6|O60462-5|O60462-4|A0A024R412|O60462-6	NRP2	Neuropilin-2	14	HUMAN	106226	15.1	169.65	-2.835	-0.992	-2.365	-2.163	-3.818	-1.036	2.163	2.212	-0.282	-1.825	-0.848	2.365	2.463	0.282	-1.596	-3.296	0.992	-2.463	-2.212	-3.794	0.538	3.818	3.794	1.596	1.825	2.835	3.296	0.848	1.036	-0.538
P57737-3	P57737-3|P57737|P57737-4|P57737-2|I3L167|E7EP81	CORO7	Coronin-7	13	HUMAN	115248	12.9	169.47	-3.627	-1.567	-4.63	-4.091	-4.208	0.383	4.091	3.834	-0.396	0.047	0.777	4.63	4.046	0.396	0.386	-3.379	1.567	-4.046	-3.834	-3.566	0.332	4.208	3.566	-0.386	-0.047	3.627	3.379	-0.777	-0.383	-0.332
P21281	P21281|E5RGH6|P15313|C9JL73|C9J5E3	ATP6V1B2	V-type proton ATPase subunit B, brain isoform	13	HUMAN	56842	26	168.74	-4.077	-0.988	-5.062	-4.854	-4.369	0.585	4.854	3.764	-0.337	0.446	0.937	5.062	4.248	0.337	0.693	-3.135	0.988	-4.248	-3.764	-3.76	0.201	4.369	3.76	-0.693	-0.446	4.077	3.135	-0.937	-0.585	-0.201
P05141	P05141|Q9H0C2	SLC25A5	ADP/ATP translocase 2	13	HUMAN	33079.8	37.2	168.48	-4.041	-1.131	-4.756	-4.191	-4.055	0.364	4.191	3.402	-0.461	-0.072	0.805	4.756	3.957	0.461	0.484	-3.12	1.131	-3.957	-3.402	-3.429	0.271	4.055	3.429	-0.484	0.072	4.041	3.12	-0.805	-0.364	-0.271
P12236	P12236|P12235|V9GYG0	SLC25A6	ADP/ATP translocase 3	13	HUMAN	33093.9	37.5	152.4	-2.955	-0.314	-3.58	-3.335	-3.268	0.358	3.335	3.021	-0.492	0.06	0.82	3.58	3.266	0.492	0.534	-2.64	0.314	-3.266	-3.021	-2.954	0.278	3.268	2.954	-0.534	-0.06	2.955	2.64	-0.82	-0.358	-0.278
Q07666	Q07666|Q07666-3|Q07666-2|Q5VW	KHDRBS1	KH domain-containing, RNA-binding, signal transduction-associated protein 1	14	HUMAN	48340.6	26.4	168.33	-3.122	-1.022	-4.029	-3.769	-3.591	0.755	3.769	2.59	-0.207	0.209	0.929	4.029	2.972	0.207	0.355	-1.803	1.022	-2.972	-2.59	-2.152	0.512	3.591	2.152	-0.355	-0.209	3.122	1.803	-0.929	-0.755	-0.512
Q9UMS4	Q9UMS4	PRPF19	Pre-mRNA-processing factor 19	13	HUMAN	55636.2	22.2	167.95	-4.257	-0.788	-4.967	-4.427	-4.359	0.258	4.427	4.264	-0.479	0.039	0.704	4.967	4.803	0.479	0.484	-4.032	0.788	-4.803	-4.264	-4.241	0.141	4.359	4.241	-0.484	-0.039	4.257	4.032	-0.704	-0.258	-0.141
P18669	P18669|P15259|Q8N0Y7	PGAM1	Phosphoglycerate mutase 1	11	HUMAN	28917.5	37	167.48	-3.92	-1.312	-4.354	-4.032	-4.075	-0.039	4.032	3.947	-0.178	-0.115	0.225	4.354	4.193	0.178	0.02	-4.064	1.312	-4.193	-3.947	-3.827	0.043	4.075	3.827	-0.02	0.115	3.92	4.064	-0.225	0.039	-0.043
P00492	P00492	HPRT1	Hypoxanthine-guanine phosphoribosyltransferase	11	HUMAN	24807.2	48.6	166.84	-3.579	-0.795	-4.011	-3.811	-3.868	0.113	3.811	3.817	-0.066	0.066	0.162	4.011	3.975	0.066	0.145	-3.616	0.795	-3.975	-3.817	-3.829	0.126	3.868	3.829	-0.145	-0.066	3.579	3.616	-0.162	-0.113	-0.126
Q9BXP5	Q9BXP5|Q9BXP5-3|Q9BXP5-2|Q9BXP5-4|Q9BXP5-5	SRRT	Serrate RNA effector molecule homolog	15	HUMAN	101121	14	166.45	-3.04	-1.4	-3.911	-3.704	-3.702	0.654	3.704	3.04	-0.285	0.179	0.908	3.911	3.068	0.285	0.468	-2.392	1.4	-3.068	-3.04	-2.867	0.375	3.702	2.867	-0.468	-0.179	3.04	2.392	-0.908	-0.654	-0.375
Q5JPE7	A0A0G2JN29|A0A08717|Q5JPE7|J3KN36|Q15155|Q5JPE7-2|P69849|A0A0G2JP90|A0A087WW46|Q5JPE7-3	NOMO2	Nodal modulator 2	12	HUMAN	140520	11.9	166.15	-2.833	-0.31	-3.702	-3.191	-3.531	0.501	3.191	2.98	-0.259	0.209	0.804	3.702	3.312	0.259	0.454	-2.565	0.31	-3.312	-2.98	-3.161	0.319	3.531	3.161	-0.454	-0.209	2.833	2.565	-0.804	-0.501	-0.319
P42081	P42081|P42081-3|P42081-6|P42081-4|P42081-5|P42081-2	CD86	T-lymphocyte activation antigen CD86	14	HUMAN	38252.2	25.5	165.98	-4.539	-1.124	-4.431	-4.169	-5.403	-0.358	4.169	4.05	-0.224	-1.033	-0.145	4.431	4.032	0.224	-0.7	-4.272	1.124	-4.032	-4.05	-4.858	0.515	5.403	4.858	0.7	1.033	4.539	4.272	0.145	0.358	-0.515
Q99653	Q99653|H0YNG9|F5GX29|H0YKE7	CHP1	Calcineurin B homologous protein 1	13	HUMAN	22455.8	68.7	165.8	-3.339	-0.379	-4.711	-4.374	-3.611	1.348	4.374	4.136	-0.283	0.822	1.582	4.711	4.444	0.283	1.186	-3.014	0.379	-4.444	-4.136	-3.198	0.353	3.611	3.198	-1.186	-0.822	3.339	3.014	-1.582	-1.348	-0.353
Q6IBS0	Q6IBS0|D6RG15	TWF2	Twinfilin-2	12	HUMAN	39775.5	36.3	165.72	-2.972	-0.841	-3.783	-3.6	-3.509	0.403	3.6	3.297	-0.227	0.139	0.674	3.783	3.566	0.227	0.299	-2.887	0.841	-3.566	-3.297	-3.179	0.253	3.509	3.179	-0.299	-0.139	2.972	2.887	-0.674	-0.403	-0.253
Q06323	Q06323|Q06323-2|Q06323-3|H0YKK6	PSME1	Proteasome activator complex subunit 1	12	HUMAN	28893.7	48.1	165.18	-4.876	-1.133	-5.605	-5.306	-5.034	0.611	5.306	4.424	-0.322	0.393	0.928	5.605	4.667	0.322	0.683	-3.939	1.133	-4.667	-4.424	-4.075	0.189	5.034	4.075	-0.683	-0.393	4.876	3.939	-0.928	-0.611	-0.189
A0A024R4E5	A0A024R4E5|Q00341|Q00341-2	HDLBP	High density lipoprotein binding protein (Vigilin), isoform CRA	13	HUMAN	142065	10	164.86	-4.845	-1.066	-5.642	-5.303	-5.019	0.358	5.303	3.844	-0.343	0.213	0.697	5.642	4.167	0.343	0.424	-3.487	1.066	-4.167	-3.844	-3.681	0.202	5.019	3.681	-0.424	-0.213	4.845	3.487	-0.697	-0.358	-0.202
Q13247	Q13247|Q13247-3|Q13247-2|Q13243|Q13243-3|B4DUA4|B4DJK0	SRSF6	Serine/arginine-rich splicing factor 6	14	HUMAN	39700.2	31.6	163.59	-4.39	-0.906	-5.375	-4.989	-4.692	0.77	4.989	4.102	-0.284	0.547	1	5.375	4.296	0.284	0.817	-3.264	0.906	-4.296	-4.102	-3.503	0.157	4.692	3.503	-0.817	-0.547	4.39	3.264	-1	-0.77	-0.157
Q08170	Q08170	SRSF4	Serine/arginine-rich splicing factor 4	9	HUMAN	56791.5	14.5	106.01	-4.39	-1.537	-4.846	-4.821	-4.9	0.166	4.821	3.586	-0.053	0.448	0.127	4.846	3.42	0.053	0.501	-2.86	1.537	-3.42	-3.586	-3.15	0.29	4.9	3.15	-0.501	-0.448	4.39	2.86	-0.127	-0.166	-0.29
P61224	P61224|P61224-3|F5H7Y6|P61224-2|A6NIZ1|P61224-4|B7ZB78|F5GYB5	RAP1B	Ras-related protein Rap-1b	12	HUMAN	21052.6	57	163.34	-4.292	-0.702	-4.884	-4.715	-4.54	0.293	4.715	4.316	-0.34	0.113	0.615	4.884	4.488	0.34	0.385	-3.987	0.702	-4.488	-4.316	-4.12	0.122	4.54	4.12	-0.385	-0.113	4.292	3.987	-0.615	-0.293	-0.122
P62834	P62834	RAP1A	Ras-related protein Rap-1A	11	HUMAN	21329.1	47.2	137.63	-2.496	-1.402	-3.675	-2.393	-4.031	-0.103	2.393	0.991	-1.282	-1.638	1.179	3.675	2.273	1.282	-0.357	-1.094	1.402	-2.273	-0.991	-2.63	1.535	4.031	2.63	0.357	1.638	2.496	1.094	-1.179	0.103	-1.535
P05546	P05546	SERPIND1	Heparin cofactor 2	12	HUMAN	57240.8	20.4	161.12	-4.122	-0.983	-4.664	-4.455	-4.348	0.425	4.455	5.011	-0.1	0.145	0.515	4.664	4.933	0.1	0.227	-4.58	0.983	-4.933	-5.011	-4.663	0.211	4.348	4.663	-0.227	-0.145	4.122	4.58	-0.515	-0.425	-0.211
P08621	P08621|P08621-2|P08621-3|P08621-4	SNRNP70	U1 small nuclear ribonucleoprotein 70 kDa	15	HUMAN	51612.9	21.9	160.95	-3.116	-1.416	-3.611	-3.578	-3.529	0.183	3.578	2.678	-0.136	-0.2	0.41	3.611	2.692	0.136	-0.052	-2.398	1.416	-2.692	-2.678	-2.745	0.454	3.529	2.745	0.052	0.2	3.116	2.398	-0.41	-0.183	-0.454
Q12802-2	Q12802-2|Q12802|Q12802-4|A8MYJ1|A0A087WTD7	AKAP13	A-kinase anchor protein 13	14	HUMAN	310921	6.6	160.61	-3.133	-1.235	-3.59	-3.376	-4.209	0.169	3.376	3.668	-0.214	-0.073	0.466	3.59	3.823	0.214	0.086	-3.275	1.235	-3.823	-3.668	-3.969	0.246	4.209	3.969	-0.086	0.073	3.133	3.275	-0.466	-0.169	-0.246
Q9UFN0	Q9UFN0|F2Z3L7	NIPSNAP3A	Protein NipSnap homolog 3A	11	HUMAN	28580.2	47.7	160.57	-2.975	-0.768	-4.218	-3.784	-3.588	0.754	3.784	3.193	-0.285	0.406	1.016	4.218	3.427	0.285	0.763	-2.385	0.768	-3.427	-3.193	-2.619	0.403	3.588	2.619	-0.763	-0.406	2.975	2.385	-1.016	-0.754	-0.403
P18859-2	P18859-2|P18859|A8MUH2	ATP5J	ATP synthase-coupling factor 6, mitochondrial	10	HUMAN	13445.2	59.4	160.01	-4.399	-0.517	-5.575	-5.227	-4.412	0.756	5.227	5.011	-0.387	0.719	1.147	5.575	5.373	0.387	1.094	-4.391	0.517	-5.373	-5.011	-4.562	0.058	4.412	4.562	-1.094	-0.719	4.399	4.391	-1.147	-0.756	-0.058
P29466	P29466|P29466-2|G3V169|P29466-3|P29466-4|B4DVD8|P29466-5|Q5FBZ0|A0A1W2PRX7	CASP1	Caspase-1	13	HUMAN	45842.5	29.2	159.24	-3.924	-0.786	-4.645	-4.604	-4.218	0.425	4.604	3.896	-0.311	0.073	0.706	4.645	4.084	0.311	0.347	-3.757	0.786	-4.084	-3.896	-3.8	0.282	4.218	3.8	-0.347	-0.073	3.924	3.757	-0.706	-0.425	-0.282
P37837	P37837|F2Z393|E9PKI8|E9PM01	TALDO1	Transaldolase	12	HUMAN	37710.6	34.7	159.13	-4.624	-1.264	-5.032	-4.8	-4.985	-0.156	4.8	3.722	-0.235	-0.276	0.037	5.032	3.878	0.235	-0.09	-3.584	1.264	-3.878	-3.722	-3.857	0.156	4.985	3.857	0.09	0.276	4.624	3.584	-0.037	0.156	-0.156
Q13576	Q13576|F5H7S7|Q13576-3|Q13576-2	IQGAP2	Ras GTPase-activating-like protein IQGAP2	13	HUMAN	181145	7.9	159.03	-4.453	-1.422	-5.164	-4.751	-4.6	0.518	4.751	3.79	-0.367	0.233	0.768	5.164	4.102	0.367	0.54	-3.4	1.422	-4.102	-3.79	-3.429	0.218	4.6	3.429	-0.54	-0.233	4.453	3.4	-0.768	-0.518	-0.218
M0QZR4	M0QZR4|Q92888-4|Q92888-3|Q92888|Q92888-2	ARHGEF1	Rho guanine nucleotide exchange factor 1	12	HUMAN	109007	10.9	158.76	-3.245	-0.932	-4.135	-3.995	-3.891	0.39	3.995	3.447	-0.25	-0.035	0.664	4.135	3.563	0.25	0.13	-2.939	0.932	-3.563	-3.447	-3.479	0.41	3.891	3.479	-0.13	0.035	3.245	2.939	-0.664	-0.39	-0.41
P25398	P25398	RPS12	40S ribosomal protein S12	11	HUMAN	14914.1	81	158.33	-4.263	-1.559	-5.047	-4.709	-4.449	0.414	4.709	3.645	-0.324	0.277	0.713	5.047	3.973	0.324	0.576	-3.188	1.559	-3.973	-3.645	-3.355	0.186	4.449	3.355	-0.576	-0.277	4.263	3.188	-0.713	-0.414	-0.186
Q9Y3I0	Q9Y3I0	RTCB	tRNA-splicing ligase RtcB homolog	12	HUMAN	55722.8	26.1	158.18	-4.502	-1.548	-5.316	-5.187	-4.771	0.731	5.187	4.155	-0.286	0.323	0.872	5.316	4.259	0.286	0.556	-3.102	1.548	-4.259	-4.155	-3.797	0.3	4.771	3.797	-0.556	-0.323	4.502	3.102	-0.872	-0.731	-0.3
P01137	P01137	TGFB1	Transforming growth factor beta-1	12	HUMAN	45025	28.2	158.17	-4.082	-0.825	-4.978	-4.753	-4.664	0.468	4.753	4.242	-0.306	0.146	0.686	4.978	4.494	0.306	0.368	-3.673	0.825	-4.494	-4.242	-4.125	0.305	4.664	4.125	-0.368	-0.146	4.082	3.673	-0.686	-0.468	-0.305
Q92835	Q92835|Q92835-2|Q92835-3	INPP5D	Phosphatidylinositol 3,4,5-trisphosphate 5-phosphatase 1	16	HUMAN	134203	10.7	158.03	-4.136	-1.831	-5.279	-4.671	-4.416	0.693	4.671	3.873	-0.22	0.279	0.871	5.279	4.007	0.22	0.497	-3.098	1.831	-4.007	-3.873	-3.326	0.288	4.416	3.326	-0.497	-0.279	4.136	3.098	-0.871	-0.693	-0.288
P50991	P50991|P50991-2	CCT4	T-complex protein 1 subunit delta	13	HUMAN	58436.7	21.1	157.85	-3.428	-1.39	-4.561	-4.217	-4.078	0.781	4.217	3.279	-0.339	0.108	1.119	4.561	3.724	0.339	0.64	-3.261	1.39	-3.724	-3.279	-3.566	0.4	4.078	3.566	-0.64	-0.108	3.428	3.261	-1.119	-0.781	-0.4
O75326	O75326|O75326-2|F5GYX3	SEMA7A	Semaphorin-7A	12	HUMAN	75906.4	16	157.57	-1.845	-1.265	-2.18	-1.992	-2.416	-1.063	1.992	3.742	-0.337	-1.405	-0.521	2.18	3.856	0.337	-0.583	-4.688	1.265	-3.856	-3.742	-4.925	0.237	2.416	4.925	0.583	1.405	1.845	4.688	0.521	1.063	-0.237
Q16204	Q16204	CCDC6	Coiled-coil domain-containing protein 6	13	HUMAN	53461.2	23.8	157.15	-4.67	-1.305	-5.278	-5.132	-4.789	0.546	5.132	3.854	-0.08	0.355	0.626	5.278	3.778	0.08	0.474	-3.363	1.305	-3.778	-3.854	-3.348	0.152	4.789	3.348	-0.474	-0.355	4.67	3.363	-0.626	-0.546	-0.152
P62633	P62633|P62633-2|P62633-3|P62633-7|P62633-6|P62633-5	CNBP	Cellular nucleic acid-binding protein	11	HUMAN	20717.6	68.9	157.05	-3.439	-1.105	-4.358	-4.331	-3.908	0.762	4.331	3.425	-0.061	0.312	0.837	4.358	3.543	0.061	0.462	-2.882	1.105	-3.543	-3.425	-3.17	0.439	3.908	3.17	-0.462	-0.312	3.439	2.882	-0.837	-0.762	-0.439
Q9NTZ6	Q9NTZ6	RBM12	RNA-binding protein 12	14	HUMAN	97622	14.2	156.92	-4.161	-1.381	-5.001	-4.611	-4.898	0.36	4.611	3.711	-0.211	0.13	0.587	5.001	3.907	0.211	0.327	-3.424	1.381	-3.907	-3.711	-3.537	0.212	4.898	3.537	-0.327	-0.13	4.161	3.424	-0.587	-0.36	-0.212
P07954	P07954|P07954-2	FH	Fumarate hydratase, mitochondrial	14	HUMAN	54807.2	22.3	156.71	-4.384	-0.983	-5.276	-4.98	-4.584	0.772	4.98	4.213	-0.316	0.385	1.103	5.276	4.776	0.316	0.836	-3.409	0.983	-4.776	-4.213	-3.741	0.224	4.584	3.741	-0.836	-0.385	4.384	3.409	-1.103	-0.772	-0.224
Q6JBY9	Q6JBY9|B7ZKW8|Q6JBY9-2	RCSD1	CapZ-interacting protein	12	HUMAN	44788.4	25.9	156.53	-5.679	-1.755	-5.752	-5.728	-5.83	0.204	5.728	4.127	-0.058	0.134	0.339	5.752	4.133	0.058	0.122	-3.743	1.755	-4.133	-4.127	-3.832	0.173	5.83	3.832	-0.122	-0.134	5.679	3.743	-0.339	-0.204	-0.173
P25774	P25774|P25774-2	CTSS	Cathepsin S	13	HUMAN	38122.6	33.8	156.33	-3.883	-1.065	-4.309	-4.354	-4.092	0.47	4.354	4.043	0.104	0.27	0.426	4.309	3.98	-0.104	0.25	-3.705	1.065	-3.98	-4.043	-3.627	0.216	4.092	3.627	-0.25	-0.27	3.883	3.705	-0.426	-0.47	-0.216
P26951	P26951|P26951-2	IL3RA	Interleukin-3 receptor subunit alpha	12	HUMAN	44127.9	22.2	155.71	-4.451	-1.59	-4.77	-4.574	-5.015	0.077	4.574	3.476	-0.223	-0.365	0.216	4.77	3.606	0.223	-0.134	-3.403	1.59	-3.606	-3.476	-3.898	0.421	5.015	3.898	0.134	0.365	4.451	3.403	-0.216	-0.077	-0.421
P08134	P08134|Q5JR05|C9JX21|C9JRM1|E9PLA2|P62745	RHOC	Rho-related GTP-binding protein RhoC	10	HUMAN	22348.3	38.8	155.69	-4.258	-0.974	-4.947	-4.571	-5.04	0.141	4.571	4.32	-0.379	0.169	0.521	4.947	4.666	0.379	0.544	-4.166	0.974	-4.666	-4.32	-4.069	0.086	5.04	4.069	-0.544	-0.169	4.258	4.166	-0.521	-0.141	-0.086
Q14683	Q14683|G8JLG1	SMC1A	Structural maintenance of chromosomes protein 1A	13	HUMAN	143858	10.7	155.57	-3.753	-1.011	-4.806	-4.935	-3.981	0.892	4.935	3.393	-0.143	0.658	1.061	4.806	3.632	0.143	0.726	-2.841	1.011	-3.632	-3.393	-2.979	0.244	3.981	2.979	-0.726	-0.658	3.753	2.841	-1.061	-0.892	-0.244
Q1KMD3	Q1KMD3|H3BQZ7	HNRNPUL2	Heterogeneous nuclear ribonucleoprotein U-like protein 2	14	HUMAN	85673.7	17.1	155.39	-3.618	-0.84	-4.439	-4.489	-3.903	0.489	4.489	3.672	-0.186	0.15	0.679	4.439	3.889	0.186	0.353	-3.204	0.84	-3.889	-3.672	-3.483	0.331	3.903	3.483	-0.353	-0.15	3.618	3.204	-0.679	-0.489	-0.331
P00338-3	P00338-3|P00338|P00338-2|P00338-5|P00338-4|Q6ZMR3|A0A087WUM2|P07864|F5H245|G3XAP5|F5H155|F5H5G7|F5H6W8|F5H5J4|F5GXU1|F5GXC7|F5GWW2|F5H8H6	LDHA	L-lactate dehydrogenase A chain	13	HUMAN	40121.8	32.4	155.35	-3.451	-0.959	-3.902	-3.548	-3.953	-0.071	3.548	3.459	-0.283	-0.185	0.295	3.902	3.932	0.283	0.116	-3.522	0.959	-3.932	-3.459	-3.708	0.061	3.953	3.708	-0.116	0.185	3.451	3.522	-0.295	0.071	-0.061
P07195	P07195	LDHB	L-lactate dehydrogenase B chain	11	HUMAN	36923.1	34.7	145.16	-2.743	-0.79	-3.629	-3.145	-3.298	0.381	3.145	3.374	-0.108	0.167	0.58	3.629	3.53	0.108	0.314	-2.953	0.79	-3.53	-3.374	-3.014	0.269	3.298	3.014	-0.314	-0.167	2.743	2.953	-0.58	-0.381	-0.269
P13671	P13671	C6	Complement component C6	13	HUMAN	108436	13	155.24	-4.313	-1.022	-4.948	-4.827	-4.52	0.684	4.827	4.316	-0.022	0.316	0.687	4.948	4.289	0.022	0.226	-3.715	1.022	-4.289	-4.316	-3.886	0.46	4.52	3.886	-0.226	-0.316	4.313	3.715	-0.687	-0.684	-0.46
O95336	O95336|M0R0U3	PGLS	6-phosphogluconolactonase	10	HUMAN	27831.6	51.1	154.97	-3.395	-0.796	-4.357	-3.945	-3.799	0.415	3.945	4.575	-0.25	0.373	0.625	4.357	4.675	0.25	0.573	-4.238	0.796	-4.675	-4.575	-4.081	-0.035	3.799	4.081	-0.573	-0.373	3.395	4.238	-0.625	-0.415	0.035
P04196	P04196	HRG	Histidine-rich glycoprotein	12	HUMAN	60547.1	22.6	154.94	-2.828	-0.45	-3.703	-3.668	-3.789	0.55	3.668	3.063	-0.168	-0.132	0.802	3.703	3.442	0.168	0.231	-2.563	0.45	-3.442	-3.063	-3.049	0.562	3.789	3.049	-0.231	0.132	2.828	2.563	-0.802	-0.55	-0.562
P19404	E7EPT4|P19404	NDUFV2	NADH dehydrogenase [ubiquinone] flavoprotein 2, mitochondrial	11	HUMAN	27676.3	53	154.69	-4.055	-0.937	-5.144	-4.414	-4.129	0.398	4.414	3.644	-0.741	0.233	1.145	5.144	4.215	0.741	0.998	-3.397	0.937	-4.215	-3.644	-3.381	0.176	4.129	3.381	-0.998	-0.233	4.055	3.397	-1.145	-0.398	-0.176
Q8N3D4	Q8N3D4	EHBP1L1	EH domain-binding protein 1-like protein 1	14	HUMAN	162650	11.4	154.27	-2.315	-1.549	-3.039	-3.187	-3.077	0.726	3.187	2.439	-0.066	0.357	0.705	3.039	2.472	0.066	0.294	-1.822	1.549	-2.472	-2.439	-2.087	0.309	3.077	2.087	-0.294	-0.357	2.315	1.822	-0.705	-0.726	-0.309
Q9HB71	Q9HB71|Q9HB71-3|Q9HB71-2	CACYBP	Calcyclin-binding protein	13	HUMAN	26323.6	38.5	153.56	-4.491	-0.956	-5.462	-5.138	-5.134	0.491	5.138	4.924	-0.251	0.28	0.712	5.462	5.118	0.251	0.501	-4.516	0.956	-5.118	-4.924	-4.523	0.198	5.134	4.523	-0.501	-0.28	4.491	4.516	-0.712	-0.491	-0.198
P62701	P62701|Q8TD47|P22090	RPS4X	40S ribosomal protein S4, X isoform	13	HUMAN	29825.4	46.3	153.42	-4.218	-1.323	-5.234	-4.895	-4.389	0.646	4.895	4.056	-0.441	0.387	1.036	5.234	4.456	0.441	0.785	-3.615	1.323	-4.456	-4.056	-3.69	0.206	4.389	3.69	-0.785	-0.387	4.218	3.615	-1.036	-0.646	-0.206
P30086	P30086	PEBP1	Phosphatidylethanolamine-binding protein 1	10	HUMAN	21170.5	62.5	153.24	-4.178	-1.607	-4.433	-4.185	-4.283	-0.253	4.185	3.844	0.02	0.139	-0.247	4.433	3.81	-0.02	0.022	-4.059	1.607	-3.81	-3.844	-3.721	-0.392	4.283	3.721	-0.022	-0.139	4.178	4.059	0.247	0.253	0.392
P09467	P09467	FBP1	Fructose-1,6-bisphosphatase 1	10	HUMAN	37241.2	36.3	153.1	-1.878	-0.329	-2.158	-2.205	-2.823	-0.19	2.205	3.603	0.031	-0.253	-0.101	2.158	3.495	-0.031	-0.231	-3.641	0.329	-3.495	-3.603	-3.664	0.057	2.823	3.664	0.231	0.253	1.878	3.641	0.101	0.19	-0.057
Q16543	Q16543	CDC37	Hsp90 co-chaperone Cdc37	13	HUMAN	44981	34.3	153.06	-5.02	-1.398	-5.517	-5.408	-5.341	0.448	5.408	4.535	-0.117	0.224	0.576	5.517	4.698	0.117	0.346	-4.084	1.398	-4.698	-4.535	-4.334	0.238	5.341	4.334	-0.346	-0.224	5.02	4.084	-0.576	-0.448	-0.238
Q8WWM7	Q8WWM7|Q8WWM7-3|H3BUF6|Q8WWM7-9|Q8WWM7-2|Q8WWM7-4|Q8WWM7-5|Q8WWM7-8|Q8WWM7-6|Q8WWM7-7	ATXN2L	Ataxin-2-like protein	12	HUMAN	113657	11.5	151.9	-3.921	-0.79	-4.175	-4.019	-4.356	0.254	4.019	4.643	-0.129	0.077	0.425	4.175	4.759	0.129	0.161	-4.408	0.79	-4.759	-4.643	-4.508	0.197	4.356	4.508	-0.161	-0.077	3.921	4.408	-0.425	-0.254	-0.197
Q9Y265	Q9Y265|Q9Y265-2|E7ETR0	RUVBL1	RuvB-like 1	10	HUMAN	50569.4	25.8	151.57	-2.802	-0.726	-3.911	-3.283	-3.48	0.723	3.283	3.082	-0.441	0.353	1.226	3.911	3.362	0.441	0.716	-2.274	0.726	-3.362	-3.082	-2.766	0.446	3.48	2.766	-0.716	-0.353	2.802	2.274	-1.226	-0.723	-0.446
P84103	P84103|P84103-2|A0A087X2D0	SRSF3	Serine/arginine-rich splicing factor 3	12	HUMAN	19557.5	43.9	151.45	-4.074	-0.908	-5.232	-5.016	-4.516	0.924	5.016	4.697	-0.316	0.632	1.248	5.232	4.973	0.316	1.026	-3.699	0.908	-4.973	-4.697	-4.085	0.263	4.516	4.085	-1.026	-0.632	4.074	3.699	-1.248	-0.924	-0.263
Q16629	Q16629|C9JAB2|Q16629-4|A0A0B4J1Z1|Q16629-2|Q16629-3	SRSF7	Serine/arginine-rich splicing factor 7	7	HUMAN	27594.3	30.2	85.77	-3.721	-1.163	-4.572	-4.108	-4.03	0.76	4.108	3.589	-0.237	0.249	0.948	4.572	3.685	0.237	0.693	-2.619	1.163	-3.685	-3.589	-3.375	0.248	4.03	3.375	-0.693	-0.249	3.721	2.619	-0.948	-0.76	-0.248
P49736	P49736|F8WDM3	MCM2	DNA replication licensing factor MCM2	13	HUMAN	102579	15.2	151.37	-2.927	-1.117	-4.201	-3.605	-3.939	0.797	3.605	2.273	-0.276	0.149	1.241	4.201	2.446	0.276	0.583	-1.36	1.117	-2.446	-2.273	-2.443	0.635	3.939	2.443	-0.583	-0.149	2.927	1.36	-1.241	-0.797	-0.635
O15144	O15144|G5E9J0|G5E9S7	ARPC2	Actin-related protein 2/3 complex subunit 2	11	HUMAN	34446.5	31.6	150.92	-3.442	-0.589	-4.403	-4.017	-3.819	0.206	4.017	3.466	-0.407	0.069	0.636	4.403	3.826	0.407	0.521	-3.187	0.589	-3.826	-3.466	-3.404	0.164	3.819	3.404	-0.521	-0.069	3.442	3.187	-0.636	-0.206	-0.164
P00736	B4DPQ0|P00736|F5H2D0|Q9NZP8	C1R	Complement C1r subcomponent	11	HUMAN	81657.6	15.8	150.65	-4.098	-0.235	-4.231	-4.179	-4.586	0.316	4.179	4.902	-0.165	-0.13	0.403	4.231	4.954	0.165	0.064	-4.821	0.235	-4.954	-4.902	-5.309	0.43	4.586	5.309	-0.064	0.13	4.098	4.821	-0.403	-0.316	-0.43
P54136	P54136|P54136-2|E5RJM9|E5RH09|E5RI24	RARS	Arginine--tRNA ligase, cytoplasmic	14	HUMAN	76176.4	19.6	150.44	-3.763	-0.907	-4.4	-4.467	-4.416	0.623	4.467	3.548	-0.252	0.369	0.87	4.4	3.862	0.252	0.599	-2.78	0.907	-3.862	-3.548	-2.953	0.312	4.416	2.953	-0.599	-0.369	3.763	2.78	-0.87	-0.623	-0.312
Q9UBS4	Q9UBS4	DNAJB11	DnaJ homolog subfamily B member 11	12	HUMAN	40798.5	33.7	150.35	-4.384	-1.64	-5.388	-5.056	-4.818	0.692	5.056	4.682	-0.386	0.338	1.066	5.388	4.944	0.386	0.77	-3.985	1.64	-4.944	-4.682	-4.219	0.399	4.818	4.219	-0.77	-0.338	4.384	3.985	-1.066	-0.692	-0.399
Q9BZQ8	Q9BZQ8	FAM129A	Protein Niban	12	HUMAN	104103	14.6	150.16	-3.04	-1.271	-3.445	-3.298	-3.544	-0.135	3.298	3.68	-0.237	-0.435	0.171	3.445	3.888	0.237	-0.087	-3.72	1.271	-3.888	-3.68	-4.059	0.239	3.544	4.059	0.087	0.435	3.04	3.72	-0.171	0.135	-0.239
P52948	P52948|P52948-5|P52948-2|P52948-6|P52948-3|P52948-4	NUP98	Nuclear pore complex protein Nup98-Nup96	13	HUMAN	198717	6.3	149.47	-3.731	-0.814	-4.387	-4.342	-4.063	0.556	4.342	3.87	-0.236	0.229	0.832	4.387	4.046	0.236	0.504	-3.167	0.814	-4.046	-3.87	-3.627	0.311	4.063	3.627	-0.504	-0.229	3.731	3.167	-0.832	-0.556	-0.311
O43278-2	O43278-2|O43278	SPINT1	Kunitz-type protease inhibitor 1	13	HUMAN	58653	24.7	149.42	-3.884	-1.454	-3.799	-3.718	-4.659	-0.972	3.718	2.705	-0.19	-1.369	-0.811	3.799	3.101	0.19	-1.132	-3.364	1.454	-3.101	-2.705	-3.878	0.343	4.659	3.878	1.132	1.369	3.884	3.364	0.811	0.972	-0.343
P14854	P14854	COX6B1	Cytochrome c oxidase subunit 6B1	11	HUMAN	10420.4	98.8	148.46	-3.889	-0.945	-4.788	-4.477	-4.177	0.698	4.477	3.724	-0.338	0.65	1.03	4.788	4.1	0.338	0.909	-3.32	0.945	-4.1	-3.724	-3.615	0.135	4.177	3.615	-0.909	-0.65	3.889	3.32	-1.03	-0.698	-0.135
O75533	O75533|B4DGZ4|O75533-2|F8WC19	SF3B1	Splicing factor 3B subunit 1	12	HUMAN	146570	7.9	148.34	-3.503	-1.146	-3.967	-4.052	-4.217	0.474	4.052	3.116	0.033	0.029	0.414	3.967	3.181	-0.033	0.095	-2.719	1.146	-3.181	-3.116	-3.149	0.445	4.217	3.149	-0.095	-0.029	3.503	2.719	-0.414	-0.474	-0.445
P36957	P36957|P36957-2|G3V3F0|G3V5M3	DLST	Dihydrolipoyllysine-residue succinyltransferase component of 2-oxoglutarate dehydrogenase complex, mitochondrial	11	HUMAN	49096.8	21.4	148.19	-3.87	-1.538	-5.468	-4.725	-4.735	0.544	4.725	3.878	-0.436	0.236	0.973	5.468	4.53	0.436	0.853	-3.511	1.538	-4.53	-3.878	-3.997	0.135	4.735	3.997	-0.853	-0.236	3.87	3.511	-0.973	-0.544	-0.135
A0A0C4DG17	A0A0C4DG17|P08865	RPSA	40S ribosomal protein SA	10	HUMAN	33484.2	40	147.93	-3.036	-0.699	-3.807	-3.366	-3.362	0.189	3.366	2.763	-0.397	-0.003	0.651	3.807	3.219	0.397	0.424	-2.636	0.699	-3.219	-2.763	-2.732	0.224	3.362	2.732	-0.424	0.003	3.036	2.636	-0.651	-0.189	-0.224
Q92882	Q92882	OSTF1	Osteoclast-stimulating factor 1	10	HUMAN	23957.5	51.8	147.52	-3.141	-1.127	-4.088	-3.649	-3.596	0.433	3.649	2.871	-0.318	0.294	0.786	4.088	3.184	0.318	0.593	-2.56	1.127	-3.184	-2.871	-2.922	0.163	3.596	2.922	-0.593	-0.294	3.141	2.56	-0.786	-0.433	-0.163
Q9Y520-7	Q9Y520-7|Q9Y520|Q9Y520-5|E7EPN9|Q9Y520-4|Q9Y520-6|Q9Y520-2|Q9Y520-3|A0A0A0MS30	PRRC2C	Protein PRRC2C	14	HUMAN	317703	4.1	147.05	-4.302	-1.168	-4.77	-4.635	-4.501	0.529	4.635	3.726	-0.089	0.228	0.604	4.77	3.862	0.089	0.316	-3.367	1.168	-3.862	-3.726	-3.5	0.315	4.501	3.5	-0.316	-0.228	4.302	3.367	-0.604	-0.529	-0.315
P50213	P50213|H0YL72|P50213-2|H0YNF5	IDH3A	Isocitrate dehydrogenase [NAD] subunit alpha, mitochondrial	11	HUMAN	40047.5	26.7	146.75	-3.932	-1.053	-5.026	-4.65	-4.175	0.873	4.65	3.928	-0.177	0.719	1.096	5.026	4.23	0.177	0.91	-3.194	1.053	-4.23	-3.928	-3.338	0.236	4.175	3.338	-0.91	-0.719	3.932	3.194	-1.096	-0.873	-0.236
Q13148	Q13148|A0A087WYY0|A0A087X260|G3V162|B1AKP7|Q13148-4|A0A1W2PNU8|A0A0A0MSV7|K7EJ99	TARDBP	TAR DNA-binding protein 43	11	HUMAN	45081.4	25.8	146.27	-4.035	-0.38	-4.731	-4.414	-4.33	0.463	4.414	3.91	-0.142	0.063	0.436	4.731	3.955	0.142	0.204	-3.585	0.38	-3.955	-3.91	-3.838	0.24	4.33	3.838	-0.204	-0.063	4.035	3.585	-0.436	-0.463	-0.24
P23142	P23142|P23142-3|P23142-2	FBLN1	Fibulin-1	10	HUMAN	81320.7	15.2	146.16	-3.438	-0.239	-4.098	-3.979	-4.015	0.715	3.979	4.317	0.067	0.364	0.667	4.098	4.25	-0.067	0.269	-3.602	0.239	-4.25	-4.317	-3.981	0.441	4.015	3.981	-0.269	-0.364	3.438	3.602	-0.667	-0.715	-0.441
B1AHL2	B1AHL2|P23142-4	FBLN1	Fibulin-1	10	HUMAN	82492.9	14.5	141.43	-1.901	-1.82	-2.8	-3.022	-2.903	1.121	3.022	1.202	0.222	0.119	0.899	2.8	0.98	-0.222	-0.102	-0.081	1.82	-0.98	-1.202	-1.082	1.002	2.903	1.082	0.102	-0.119	1.901	0.081	-0.899	-1.121	-1.002
Q13201	Q13201|E7EPG1|Q13201-2	MMRN1	Multimerin-1	13	HUMAN	139306	9	146.01	-4.668	-1.742	-5.533	-5.385	-4.938	0.466	5.385	3.598	-0.243	0.141	0.678	5.533	3.81	0.243	0.555	-3.006	1.742	-3.81	-3.598	-3.327	0.301	4.938	3.327	-0.555	-0.141	4.668	3.006	-0.678	-0.466	-0.301
Q13561-2	Q13561-2|Q13561-3|Q13561|F8W1I6|F8W0U6	DCTN2	Dynactin subunit 2	11	HUMAN	44933	28	145.59	-4.235	-0.568	-4.903	-4.739	-4.446	0.309	4.739	4.126	-0.309	0.075	0.637	4.903	4.253	0.309	0.441	-3.778	0.568	-4.253	-4.126	-3.911	0.172	4.446	3.911	-0.441	-0.075	4.235	3.778	-0.637	-0.309	-0.172
Q13838-2	Q13838-2|Q13838|Q5STU3	DDX39B	Spliceosome RNA helicase DDX39B	14	HUMAN	51134.9	24.8	144.99	-3.175	-0.65	-3.79	-3.519	-3.781	0.217	3.519	3.197	-0.424	-0.077	0.48	3.79	3.481	0.424	0.265	-2.895	0.65	-3.481	-3.197	-3.066	0.231	3.781	3.066	-0.265	0.077	3.175	2.895	-0.48	-0.217	-0.231
O00148	O00148|O00148-2|O00148-3	DDX39A	ATP-dependent RNA helicase DDX39A	14	HUMAN	49642.1	28.3	134.93	-3.09	-1.4	-3.382	-3.199	-3.49	0.262	3.199	1.687	-0.185	-0.46	0.614	3.382	2.27	0.185	-0.219	-1.755	1.4	-2.27	-1.687	-2.297	0.666	3.49	2.297	0.219	0.46	3.09	1.755	-0.614	-0.262	-0.666
P01011	P01011|G3V3A0|P01011-2	SERPINA3	Alpha-1-antichymotrypsin	11	HUMAN	47821.2	22.9	144.98	-3.502	-1.117	-4.429	-4.093	-3.838	0.583	4.093	4.038	-0.21	0.293	0.805	4.429	4.22	0.21	0.549	-3.264	1.117	-4.22	-4.038	-3.654	0.354	3.838	3.654	-0.549	-0.293	3.502	3.264	-0.805	-0.583	-0.354
P04080	P04080|A0A1W2PS52	CSTB	Cystatin-B	10	HUMAN	11196.4	98.9	144.92	-3.517	-0.578	-3.76	-3.752	-3.694	0.376	3.752	3.344	-0.058	-0.07	0.327	3.76	3.562	0.058	0.045	-2.838	0.578	-3.562	-3.344	-3.274	0.34	3.694	3.274	-0.045	0.07	3.517	2.838	-0.327	-0.376	-0.34
O43290	O43290	SART1	U4/U6.U5 tri-snRNP-associated protein 1	11	HUMAN	90424.4	14.2	144.81	-3.294	-0.886	-3.931	-3.81	-3.682	0.561	3.81	4.145	-0.252	0.096	0.725	3.931	4.297	0.252	0.343	-3.863	0.886	-4.297	-4.145	-3.831	0.29	3.682	3.831	-0.343	-0.096	3.294	3.863	-0.725	-0.561	-0.29
Q8WXI9	Q8WXI9|A0A0U1RRM1	GATAD2B	Transcriptional repressor p66-beta	12	HUMAN	65601.9	19.5	144.43	-2.99	-1.272	-3.908	-3.749	-3.495	0.72	3.749	2.681	-0.145	0.3	0.905	3.908	2.722	0.145	0.444	-2.126	1.272	-2.722	-2.681	-2.458	0.269	3.495	2.458	-0.444	-0.3	2.99	2.126	-0.905	-0.72	-0.269
Q86YP4-3	Q86YP4-3|Q86YP4|Q86YP4-2|H7C3H1|V9GY85	GATAD2A	Transcriptional repressor p66-alpha	6	HUMAN	68475	8.6	55.58	-5.177	-1.743	-5.642	-5.338	-5.213	0.478	5.338	3.928	-0.18	0.008	0.776	5.642	4.164	0.18	0.043	-3.45	1.743	-4.164	-3.928	-3.802	0.352	5.213	3.802	-0.043	-0.008	5.177	3.45	-0.776	-0.478	-0.352
P02656	B0YIW2|P02656	APOC3	Apolipoprotein C-III	9	HUMAN	10852.1	62.6	144.13	-3.354	-0.031	-3.712	-3.295	-3.4	0.105	3.295	4.709	-0.333	0.277	0.371	3.712	4.888	0.333	0.414	-4.297	0.031	-4.888	-4.709	-4.376	-0.004	3.4	4.376	-0.414	-0.277	3.354	4.297	-0.371	-0.105	0.004
Q16181	E7EPK1|Q16181|Q16181-2|E7ES33|G3V1Q4|Q5JXL7|Q92599|F8W8I8|Q92599-4|A6NFQ9|A6NMH6|Q92599-2|A0A08742|Q92599-3|Q6ZU15	2023-09-07	Septin-7	11	HUMAN	50964.3	21.9	143.62	-3.884	-0.714	-4.907	-4.659	-4.181	0.777	4.659	4.132	-0.193	0.389	0.928	4.907	4.223	0.193	0.586	-3.301	0.714	-4.223	-4.132	-3.524	0.308	4.181	3.524	-0.586	-0.389	3.884	3.301	-0.928	-0.777	-0.308
Q14141	Q14141|B1AMS2|Q14141-4|Q14141-2|Q9NVA2-2|Q14141-3	2023-09-06	Septin-6	11	HUMAN	50115.1	17.7	121.54	-5.423	-2.284	-6.51	-6.344	-5.66	0.793	6.344	4.599	-0.163	0.6	0.949	6.51	4.763	0.163	0.764	-3.768	2.284	-4.763	-4.599	-3.999	0.231	5.66	3.999	-0.764	-0.6	5.423	3.768	-0.949	-0.793	-0.231
O00182	O00182|O00182-6|O00182-2|O00182-3|O00182-4|O00182-5|Q6DKI2|Q3B8N2|Q3B8N2-2|J3KSY2|J3QR96|J3KT17	LGALS9	Galectin-9	10	HUMAN	39859.8	28.1	143.54	-3.063	-1.085	-3.702	-3.64	-3.454	0.344	3.64	3.584	-0.227	0.086	0.516	3.702	3.682	0.227	0.263	-3.319	1.085	-3.682	-3.584	-3.541	0.233	3.454	3.541	-0.263	-0.086	3.063	3.319	-0.516	-0.344	-0.233
O14545	O14545|O14545-2|F8VWK2	TRAFD1	TRAF-type zinc finger domain-containing protein 1	10	HUMAN	66266.3	17	143.4	-3.646	-1.706	-4.287	-4.023	-4.216	0.042	4.023	3.168	-0.017	-0.336	0.087	4.287	3.079	0.017	-0.235	-2.678	1.706	-3.079	-3.168	-3.137	0.386	4.216	3.137	0.235	0.336	3.646	2.678	-0.087	-0.042	-0.386
O95810	O95810	CAVIN2	Caveolae-associated protein 2	11	HUMAN	47229.4	21.6	142.99	-2.876	-0.821	-3.533	-3.264	-3.796	0.299	3.264	3.788	-0.284	0.106	0.559	3.533	3.885	0.284	0.326	-3.526	0.821	-3.885	-3.788	-3.867	0.2	3.796	3.867	-0.326	-0.106	2.876	3.526	-0.559	-0.299	-0.2
P48444	B0YIW6|P48444|Q6P1Q5|P48444-2|E9PK34	ARCN1	Coatomer subunit delta	12	HUMAN	57665.8	23.4	142.49	-3.316	-0.701	-4.124	-4.175	-3.691	0.453	4.175	3.692	-0.22	0.315	0.758	4.124	3.739	0.22	0.639	-2.93	0.701	-3.739	-3.692	-3.216	0.308	3.691	3.216	-0.639	-0.315	3.316	2.93	-0.758	-0.453	-0.308
P49790-3	P49790-3|P49790|P49790-2	NUP153	Nuclear pore complex protein Nup153	13	HUMAN	158989	10.4	142.41	-4.749	-2.079	-5.503	-5.162	-5.268	0.407	5.162	4.329	-0.307	0.135	0.729	5.503	4.597	0.307	0.467	-3.902	2.079	-4.597	-4.329	-3.909	0.25	5.268	3.909	-0.467	-0.135	4.749	3.902	-0.729	-0.407	-0.25
P02760	P02760|S4R3Y4	AMBP	Protein AMBP	10	HUMAN	39911.7	33.5	142.25	-3.533	-1.556	-4.457	-4.191	-4.37	0.538	4.191	3.802	-0.235	-0.048	0.804	4.457	3.984	0.235	0.158	-3.464	1.556	-3.984	-3.802	-4.335	0.528	4.37	4.335	-0.158	0.048	3.533	3.464	-0.804	-0.538	-0.528
Q99623	Q99623|J3KPX7|F5GY37|Q99623-2|F5H0C5|F5H2D2	PHB2	Prohibitin-2	12	HUMAN	33295.8	38.1	142.22	-3.278	-0.82	-4.367	-4.122	-3.85	0.717	4.122	3.289	-0.234	0.448	0.986	4.367	3.411	0.234	0.709	-2.582	0.82	-3.411	-3.289	-3.039	0.262	3.85	3.039	-0.709	-0.448	3.278	2.582	-0.986	-0.717	-0.262
P46459	P46459|I3L0N3|P46459-2	NSF	Vesicle-fusing ATPase	12	HUMAN	83106.4	14.1	141.9	-5.061	-1.418	-5.862	-5.698	-5.165	0.471	5.698	4.221	-0.34	0.253	0.819	5.862	4.542	0.34	0.658	-3.641	1.418	-4.542	-4.221	-3.803	0.233	5.165	3.803	-0.658	-0.253	5.061	3.641	-0.819	-0.471	-0.233
P55265-4	P55265-4|P55265|P55265-2|P55265-3|P55265-5	ADAR	Double-stranded RNA-specific adenosine deaminase	12	HUMAN	142148	9.4	141.8	-2.412	-0.653	-3.648	-3.112	-3.408	0.8	3.112	3.315	-0.324	0.349	1.168	3.648	3.673	0.324	0.685	-2.624	0.653	-3.673	-3.315	-3.017	0.393	3.408	3.017	-0.685	-0.349	2.412	2.624	-1.168	-0.8	-0.393
A0A087WT59	A0A087WT59|P02766|A0A087WV45	TTR	Transthyretin	10	HUMAN	20373.4	34	141.79	-3.837	-0.087	-4.679	-4.355	-4.27	0.511	4.355	4.241	-0.242	0.248	0.77	4.679	4.238	0.242	0.423	-3.444	0.087	-4.238	-4.241	-3.814	0.41	4.27	3.814	-0.423	-0.248	3.837	3.444	-0.77	-0.511	-0.41
Q9Y3F4-2	Q9Y3F4-2|Q9Y3F4	STRAP	Serine-threonine kinase receptor-associated protein	9	HUMAN	40119.4	30	141.61	-4.403	-0.802	-5.188	-4.969	-4.664	0.61	4.969	4.345	-0.323	0.233	0.842	5.188	4.486	0.323	0.532	-3.654	0.802	-4.486	-4.345	-3.866	0.235	4.664	3.866	-0.532	-0.233	4.403	3.654	-0.842	-0.61	-0.235
Q9UKX7	Q9UKX7|Q9UKX7-2	NUP50	Nuclear pore complex protein Nup50	11	HUMAN	50542.6	30.1	141.47	-4.3	-1.459	-5.327	-5.044	-4.792	0.634	5.044	4.621	-0.202	0.225	0.897	5.327	5.025	0.202	0.46	-4.008	1.459	-5.025	-4.621	-4.249	0.426	4.792	4.249	-0.46	-0.225	4.3	4.008	-0.897	-0.634	-0.426
Q9Y266	Q9Y266	NUDC	Nuclear migration protein nudC	11	HUMAN	38299.3	34.1	141.43	-3.651	-0.881	-3.921	-3.879	-3.768	0.361	3.879	4.939	-0.059	0.258	0.3	3.921	4.904	0.059	0.339	-4.576	0.881	-4.904	-4.939	-4.227	-0.019	3.768	4.227	-0.339	-0.258	3.651	4.576	-0.3	-0.361	0.019
P63241-2	I3L504|P63241-2|P63241|Q9GZV4|C9J7B5|F8WCJ1|Q6IS14	EIF5A	Eukaryotic translation initiation factor 5A-1	10	HUMAN	20455.1	27.7	141.4	-4.809	-1.4	-5.405	-5.238	-4.999	0.492	5.238	4.911	-0.346	0.307	0.855	5.405	5.126	0.346	0.705	-4.54	1.4	-5.126	-4.911	-4.702	0.145	4.999	4.702	-0.705	-0.307	4.809	4.54	-0.855	-0.492	-0.145
O43399-7	O43399-7|A0A087WYR3|O43399-5|O43399|O43399-3|O43399-4|O43399-2|A0A087WZ51|O43399-6	TPD52L2	Tumor protein D54	11	HUMAN	24910.3	44.5	141.29	-3.419	-0.725	-3.98	-4.004	-3.725	0.357	4.004	4.62	-0.23	0.252	0.501	3.98	4.808	0.23	0.441	-4.35	0.725	-4.808	-4.62	-4.261	0.044	3.725	4.261	-0.441	-0.252	3.419	4.35	-0.501	-0.357	-0.044
P50395	P50395|P50395-2|P31150|G5E9U5	GDI2	Rab GDP dissociation inhibitor beta	11	HUMAN	51118.8	25.1	141.27	-3.964	-1.263	-4.377	-4.192	-4.248	0.262	4.192	3.537	-0.293	-0.032	0.554	4.377	3.885	0.293	0.208	-3.253	1.263	-3.885	-3.537	-3.47	0.197	4.248	3.47	-0.208	0.032	3.964	3.253	-0.554	-0.262	-0.197
P10599	P10599|P10599-2	TXN	Thioredoxin	9	HUMAN	12022.6	52.3	141.15	-3.929	-1.033	-4.024	-3.808	-4.349	-0.463	3.808	3.415	-0.274	-0.589	-0.17	4.024	3.733	0.274	-0.354	-3.745	1.033	-3.733	-3.415	-4.193	0.05	4.349	4.193	0.354	0.589	3.929	3.745	0.17	0.463	-0.05
Q00722	Q00722|Q00722-2|Q00722-3	PLCB2	1-phosphatidylinositol 4,5-bisphosphate phosphodiesterase beta-2	10	HUMAN	134992	7.2	140.87	-3.093	-1.271	-4.209	-4.022	-3.848	0.947	4.022	3.589	-0.211	0.524	1.069	4.209	3.775	0.211	0.604	-2.466	1.271	-3.775	-3.589	-3.185	0.277	3.848	3.185	-0.604	-0.524	3.093	2.466	-1.069	-0.947	-0.277
Q01469	Q01469|I6L8B7	FABP5	Fatty acid-binding protein, epidermal	11	HUMAN	15506.5	61.4	140.83	-3.97	-0.367	-4.353	-3.897	-4.351	-0.225	3.897	4.728	-0.331	-0.279	0.02	4.353	5.152	0.331	0.1	-5.128	0.367	-5.152	-4.728	-5.039	-0.079	4.351	5.039	-0.1	0.279	3.97	5.128	-0.02	0.225	0.079
P19827	P19827|F8WAS2|P19827-2|P19827-3	ITIH1	Inter-alpha-trypsin inhibitor heavy chain H1	9	HUMAN	101844	11.9	140.39	-2.881	-1.647	-3.673	-3.638	-3.548	0.487	3.638	2.685	-0.22	0.074	0.609	3.673	2.905	0.22	0.213	-2.522	1.647	-2.905	-2.685	-2.722	0.478	3.548	2.722	-0.213	-0.074	2.881	2.522	-0.609	-0.487	-0.478
Q9UNZ2-5	Q9UNZ2-5|Q9UNZ2|Q9UNZ2-4|Q9UNZ2-6|F2Z2K0|R4GNE6	NSFL1C	NSFL1 cofactor p47	9	HUMAN	40815.4	30.3	140.09	-3.256	-0.683	-3.77	-4.34	-3.724	0.351	4.34	3.675	-0.124	0.114	0.509	3.77	3.72	0.124	0.192	-3.445	0.683	-3.72	-3.675	-3.379	0.321	3.724	3.379	-0.192	-0.114	3.256	3.445	-0.509	-0.351	-0.321
P54920	P54920|M0R0Y2	NAPA	Alpha-soluble NSF attachment protein	10	HUMAN	33688.6	37.2	139.63	-4.221	-1.021	-5.027	-4.615	-4.405	0.603	4.615	4.065	-0.347	0.33	0.971	5.027	4.323	0.347	0.79	-3.453	1.021	-4.323	-4.065	-3.753	0.188	4.405	3.753	-0.79	-0.33	4.221	3.453	-0.971	-0.603	-0.188
P34897	P34897|P34897-2|P34897-3|G3V540|G3V2E4	SHMT2	Serine hydroxymethyltransferase, mitochondrial	12	HUMAN	56448.4	22	139.02	-3.372	-0.522	-4.545	-4.242	-3.766	0.738	4.242	3.787	-0.322	0.487	1.12	4.545	4.123	0.322	0.859	-3.039	0.522	-4.123	-3.787	-3.354	0.402	3.766	3.354	-0.859	-0.487	3.372	3.039	-1.12	-0.738	-0.402
P02750	P02750	LRG1	Leucine-rich alpha-2-glycoprotein	11	HUMAN	38405.4	24.7	137.85	-3.661	-0.403	-4.351	-3.965	-3.997	0.276	3.965	4.2	-0.327	0.018	0.553	4.351	4.502	0.327	0.302	-4.178	0.403	-4.502	-4.2	-4.205	0.262	3.997	4.205	-0.302	-0.018	3.661	4.178	-0.553	-0.276	-0.262
Q13043	Q13043|F5H5B4|Q13043-2	STK4	Serine/threonine-protein kinase 4	12	HUMAN	55857.4	24.2	137.42	-3.266	-0.333	-4.308	-3.906	-3.789	0.538	3.906	3.58	-0.298	0.425	0.916	4.308	3.867	0.298	0.638	-3.033	0.333	-3.867	-3.58	-3.321	0.267	3.789	3.321	-0.638	-0.425	3.266	3.033	-0.916	-0.538	-0.267
Q9NXR1	Q9NXR1|Q9NXR1-2|I3L3G9|Q9GZM8-2|Q9GZM8|Q9GZM8-3|I3L464|A6NIZ0	NDE1	Nuclear distribution protein nudE homolog 1	12	HUMAN	38864.4	35.2	137.26	-3.124	-1.39	-3.304	-3.378	-3.185	-0.103	3.378	2.885	-0.234	-0.317	0.063	3.304	2.822	0.234	-0.044	-3.014	1.39	-2.822	-2.885	-2.784	0.213	3.185	2.784	0.044	0.317	3.124	3.014	-0.063	0.103	-0.213
P51858	P51858|P51858-3|P51858-2|O75475-2|O75475-3|Q9Y3E1|M0R0J3|H3BPQ6	HDGF	Hepatoma-derived growth factor	10	HUMAN	26901.9	32	137.11	-3.216	-1.207	-3.68	-3.45	-3.574	0.204	3.45	2.903	-0.228	-0.006	0.441	3.68	3.206	0.228	0.246	-2.716	1.207	-3.206	-2.903	-2.886	0.262	3.574	2.886	-0.246	0.006	3.216	2.716	-0.441	-0.204	-0.262
Q7Z4V5-3	Q7Z4V5-3|Q7Z4V5-4|Q7Z4V5|Q7Z4V5-2	HDGFL2	Hepatoma-derived growth factor-related protein 2	4	HUMAN	74986.2	5	47.15	-3.927	-1.637	-4.048	-4.217	-3.879	0.305	4.217	3.25	0.367	0.361	-0.062	4.048	2.884	-0.367	-0.006	-2.946	1.637	-2.884	-3.25	-2.89	-0.056	3.879	2.89	0.006	-0.361	3.927	2.946	0.062	-0.305	0.056
O75475	O75475	PSIP1	PC4 and SFRS1-interacting protein	4	HUMAN	60216.3	4.1	43.83	-1.783	1.251	-2.487	-2.205	-1.88	0.421	2.205	3.456	-0.283	0.324	0.704	2.487	3.739	0.283	0.607	-3.034	-1.251	-3.739	-3.456	-3.132	0.097	1.88	3.132	-0.607	-0.324	1.783	3.034	-0.704	-0.421	-0.097
Q15907	Q15907|P62491|H3BSC1|Q15907-2|P62491-2|B4DQU5	RAB11B	Ras-related protein Rab-11B	10	HUMAN	24602.2	43.5	137.03	-4.229	-1.351	-5.108	-4.899	-4.43	0.569	4.899	4.14	-0.363	0.481	0.914	5.108	3.953	0.363	0.762	-3.242	1.351	-3.953	-4.14	-3.507	0.189	4.43	3.507	-0.762	-0.481	4.229	3.242	-0.914	-0.569	-0.189
Q04837	Q04837	SSBP1	Single-stranded DNA-binding protein, mitochondrial	10	HUMAN	17259.4	66.2	136.68	-3.918	-1.589	-5.084	-4.832	-4.394	0.687	4.832	4.607	-0.297	0.483	1.048	5.084	5.021	0.297	0.743	-3.758	1.589	-5.021	-4.607	-4.293	0.369	4.394	4.293	-0.743	-0.483	3.918	3.758	-1.048	-0.687	-0.369
P60903	P60903	S100A10	Protein S100-A10	11	HUMAN	11317	49.4	136.35	-4.515	-0.376	-5.968	-5.567	-4.471	0.88	5.567	4.691	-0.348	0.947	1.286	5.968	5.616	0.348	1.11	-3.902	0.376	-5.616	-4.691	-3.788	0.117	4.471	3.788	-1.11	-0.947	4.515	3.902	-1.286	-0.88	-0.117
P53621	P53621|P53621-2	COPA	Coatomer subunit alpha	11	HUMAN	139884	10	136.13	-3.373	-1.235	-4.445	-3.988	-4.166	0.524	3.988	3.321	-0.366	0.082	0.912	4.445	3.655	0.366	0.362	-3.131	1.235	-3.655	-3.321	-3.3	0.413	4.166	3.3	-0.362	-0.082	3.373	3.131	-0.912	-0.524	-0.413
P62136	P62136|P62136-2|P62136-3|P36873-2|F8W0W8|P36873|F8VYE8|F8VR82|A0A087WYY5	PPP1CA	Serine/threonine-protein phosphatase PP1-alpha catalytic subunit	10	HUMAN	38253.1	29	136.03	-3.622	-0.705	-4.054	-3.958	-3.95	0.403	3.958	2.499	-0.287	-0.264	0.635	4.054	3.104	0.287	0.233	-2.805	0.705	-3.104	-2.499	-3.112	0.237	3.95	3.112	-0.233	0.264	3.622	2.805	-0.635	-0.403	-0.237
P62140	P62140	PPP1CB	Serine/threonine-protein phosphatase PP1-beta catalytic subunit	9	HUMAN	37984.9	30.5	125.01	-3.803	-0.34	-4.242	-4.083	-4.038	0.364	4.083	4.324	-0.085	0.19	0.449	4.242	4.516	0.085	0.275	-4.1	0.34	-4.516	-4.324	-4.373	0.235	4.038	4.373	-0.275	-0.19	3.803	4.1	-0.449	-0.364	-0.235
P99999	P99999|P62894|P00004	CYCS	Cytochrome c	10	HUMAN	11862.6	48.5	135.1	-3.558	-1.195	-3.374	-3.496	-3.504	-0.336	3.496	3.399	0.249	0.07	-0.391	3.374	3.162	-0.249	-0.103	-3.633	1.195	-3.162	-3.399	-3.521	-0.528	3.504	3.521	0.103	-0.07	3.558	3.633	0.391	0.336	0.528
P52815	P52815|B4DLN1	MRPL12	39S ribosomal protein L12, mitochondrial	9	HUMAN	21576	43.9	134.79	-3.454	-0.249	-4.612	-4.381	-3.564	0.709	4.381	4.526	-0.472	0.47	1.191	4.612	4.998	0.472	0.872	-3.749	0.249	-4.998	-4.526	-3.957	0.274	3.564	3.957	-0.872	-0.47	3.454	3.749	-1.191	-0.709	-0.274
P00450	P00450|E9PFZ2	CP	Ceruloplasmin	13	HUMAN	123059	10.9	134.76	-3.643	-1.138	-4.416	-4.133	-4.375	0.398	4.133	3.922	-0.149	-0.306	0.494	4.416	4.208	0.149	-0.171	-3.416	1.138	-4.208	-3.922	-4.113	0.742	4.375	4.113	0.171	0.306	3.643	3.416	-0.494	-0.398	-0.742
Q16666	Q16666|Q16666-2|Q16666-3|Q16666-6|A0A0A0MRB1|Q6K0P9|Q6K0P9-2|Q6K0P9-3|Q6K0P9-4|Q6K0P9-5|Q6K0P9-6	IFI16	Gamma-interferon-inducible protein 16	11	HUMAN	88710.4	13.2	134.73	-3.932	-1.174	-4.871	-4.246	-4.111	0.567	4.246	3.2	-0.415	0.222	0.86	4.871	3.673	0.415	0.644	-2.577	1.174	-3.673	-3.2	-3.144	0.303	4.111	3.144	-0.644	-0.222	3.932	2.577	-0.86	-0.567	-0.303
P09110	P09110|C9JDE9|P09110-2	ACAA1	3-ketoacyl-CoA thiolase, peroxisomal	8	HUMAN	44861.8	26.8	134.66	-2.754	-0.264	-3.74	-3.78	-3.384	0.936	3.78	3.055	-0.344	0.33	1.458	3.74	3.377	0.344	0.798	-1.855	0.264	-3.377	-3.055	-2.573	0.485	3.384	2.573	-0.798	-0.33	2.754	1.855	-1.458	-0.936	-0.485
Q13217	Q13217|X6R9L0	DNAJC3	DnaJ homolog subfamily C member 3	11	HUMAN	58035.5	21	134.62	-2.957	-1.184	-4.078	-3.523	-3.209	0.687	3.523	3.676	-0.316	0.314	0.986	4.078	4.113	0.316	0.803	-3.164	1.184	-4.113	-3.676	-3.411	0.276	3.209	3.411	-0.803	-0.314	2.957	3.164	-0.986	-0.687	-0.276
P14621	P14621|U3KQL2|E9PF46|F8WA34|U3KPX8	ACYP2	Acylphosphatase-2	10	HUMAN	11196.4	71.7	134.59	-4.873	-0.705	-5.195	-5.293	-5.437	0.204	5.293	4.438	0.218	0.263	-0.011	5.195	4.476	-0.218	-0.019	-4.168	0.705	-4.476	-4.438	-4.377	-0.009	5.437	4.377	0.019	-0.263	4.873	4.168	0.011	-0.204	0.009
Q04323-2	Q04323-2|Q04323|E9PRQ7|A0A087WTZ5|E9PS08	UBXN1	UBX domain-containing protein 1	13	HUMAN	35220.7	26.9	134.54	-2.75	-1.213	-3.524	-3.45	-3.618	0.728	3.45	2.166	-0.3	0.118	0.883	3.524	2.499	0.3	0.303	-1.861	1.213	-2.499	-2.166	-2.161	0.539	3.618	2.161	-0.303	-0.118	2.75	1.861	-0.883	-0.728	-0.539
P15121	P15121|E9PCX2|E9PEF9	AKR1B1	Aldose reductase	10	HUMAN	36252.1	22.4	134.34	-3.98	-0.411	-4.103	-4.095	-3.974	0.038	4.095	4.364	0.014	0.143	0.002	4.103	4.372	-0.014	0.133	-4.46	0.411	-4.372	-4.364	-4.268	-0.143	3.974	4.268	-0.133	-0.143	3.98	4.46	-0.002	-0.038	0.143
P20674	P20674|H3BNX8|H3BV69|H3BRM5|H3BRI0	COX5A	Cytochrome c oxidase subunit 5A, mitochondrial	9	HUMAN	16933	38	134.12	-3.525	-0.292	-4.493	-4.193	-3.823	0.537	4.193	4.387	-0.374	0.42	0.919	4.493	4.773	0.374	0.911	-3.834	0.292	-4.773	-4.387	-4.158	0.126	3.823	4.158	-0.911	-0.42	3.525	3.834	-0.919	-0.537	-0.126
O14818	O14818|O14818-2|O14818-4|Q8TAA3|Q8TAA3-5|A0A087WYS6|Q8TAA3-2	PSMA7	Proteasome subunit alpha type-7	9	HUMAN	28057.5	30.2	133.75	-3.541	-0.291	-3.467	-3.562	-3.57	-0.08	3.562	3.83	-0.239	-0.048	0.089	3.467	4.031	0.239	0.18	-3.876	0.291	-4.031	-3.83	-3.937	0.036	3.57	3.937	-0.18	0.048	3.541	3.876	-0.089	0.08	-0.036
Q9NR56	A0A0A0MQX8|Q9NR56|Q9NR56-5|Q9NR56-2|C9JP00|Q9NR56-6|Q9NR56-7|Q9NR56-4|Q9NR56-3|Q5VZF2|Q5VZF2-3|Q5VZF2-2|O95205|Q86VM6|Q9NUK0|B1AKI6|Q9NUK0-2|Q9NUK0-3|Q9NUK0-4	MBNL1	Muscleblind-like protein 1	11	HUMAN	42558.2	21.6	133.7	-2.668	-1.196	-3.978	-3.501	-3.572	0.588	3.501	4.053	-0.302	0.307	0.906	3.978	4.22	0.302	0.525	-3.054	1.196	-4.22	-4.053	-3.608	0.276	3.572	3.608	-0.525	-0.307	2.668	3.054	-0.906	-0.588	-0.276
O60234	O60234|M0QYJ8|M0R0C1|M0QXC2|M0R1D2|M0QYG8|M0QX47|M0R2P2	GMFG	Glia maturation factor gamma	9	HUMAN	16972.2	58.4	133.66	-4.072	-0.809	-4.623	-4.547	-4.244	0.555	4.547	3.736	-0.184	0.389	0.748	4.623	4.079	0.184	0.528	-3.34	0.809	-4.079	-3.736	-3.606	0.228	4.244	3.606	-0.528	-0.389	4.072	3.34	-0.748	-0.555	-0.228
P60983	P60983|G3V3X4	GMFB	Glia maturation factor beta	6	HUMAN	16884	36.6	77.9	-5.68	-2.169	-6.205	-6.012	-5.829	0.342	6.012	4.097	-0.193	0.305	0.659	6.205	3.801	0.193	0.387	-3.501	2.169	-3.801	-4.097	-3.604	0.149	5.829	3.604	-0.387	-0.305	5.68	3.501	-0.659	-0.342	-0.149
Q12874	Q12874	SF3A3	Splicing factor 3A subunit 3	11	HUMAN	59190.2	19.1	133.63	-3.837	-1.226	-4.332	-4.136	-3.825	0.532	4.136	3.388	-0.254	0.439	0.818	4.332	3.802	0.254	0.682	-3.066	1.226	-3.802	-3.388	-3.093	0.136	3.825	3.093	-0.682	-0.439	3.837	3.066	-0.818	-0.532	-0.136
P49721	P49721|A0A087WVV1	PSMB2	Proteasome subunit beta type-2	11	HUMAN	23007	47.2	133.41	-4.544	-1.018	-4.728	-4.717	-4.682	-0.051	4.717	4.223	-0.218	0.073	0.237	4.728	4.165	0.218	0.294	-4.126	1.018	-4.165	-4.223	-4.272	-0.044	4.682	4.272	-0.294	-0.073	4.544	4.126	-0.237	0.051	0.044
P22897	P22897|P22897-2	MRC1	Macrophage mannose receptor 1	13	HUMAN	168975	7.2	133.39	-4.114	-1.246	-4.292	-3.997	-4.552	-0.113	3.997	3.135	-0.11	-0.64	-0.002	4.292	3.231	0.11	-0.462	-3.332	1.246	-3.231	-3.135	-4.072	0.442	4.552	4.072	0.462	0.64	4.114	3.332	0.002	0.113	-0.442
Q7Z4W1	Q7Z4W1	DCXR	L-xylulose reductase	10	HUMAN	26197.9	41.3	133.26	-4.355	-0.192	-5.161	-4.697	-4.525	0.577	4.697	4.749	-0.433	0.387	1.009	5.161	5.182	0.433	0.81	-4.58	0.192	-5.182	-4.749	-4.732	0.133	4.525	4.732	-0.81	-0.387	4.355	4.58	-1.009	-0.577	-0.133
Q9BRF8	Q9BRF8|Q9BRF8-2|Q9BRF8-3	CPPED1	Serine/threonine-protein phosphatase CPPED1	8	HUMAN	35889.9	30.2	133.19	-3.418	-0.589	-3.57	-3.657	-3.369	-0.096	3.657	3.97	-0.224	0.272	0.227	3.57	4.425	0.224	0.485	-3.968	0.589	-4.425	-3.97	-3.883	-0.274	3.369	3.883	-0.485	-0.272	3.418	3.968	-0.227	0.096	0.274
P23368	P23368|A0A1W2PPH1|A0A1W2PQY8|A0A1W2PQT3|A0A1W2PQH3|A0A1W2PR68|A0A1W2PQF8|P23368-2|A0A1W2PQ37|A0A1W2PRY9|A0A1W2PQH4|A0A1W2PRH1|Q16798|Q16798-2|Q6TCH8	ME2	NAD-dependent malic enzyme, mitochondrial	11	HUMAN	66070	20	133.09	-4.109	-0.189	-4.711	-4.371	-4.393	0.297	4.371	3.931	-0.37	-0.002	0.574	4.711	4.486	0.37	0.37	-3.884	0.189	-4.486	-3.931	-3.929	0.163	4.393	3.929	-0.37	0.002	4.109	3.884	-0.574	-0.297	-0.163
P22392-2	Q32Q12|P22392-2|J3KPD9|P22392|E7ERL0|O60361|E5RHP0|F6XY72	NME2	Nucleoside diphosphate kinase B	10	HUMAN	30364.8	35.2	132.8	-4.461	-1.725	-5.245	-4.911	-4.799	0.315	4.911	4.6	-0.372	0.077	0.633	5.245	5.036	0.372	0.52	-4.009	1.725	-5.036	-4.6	-4.57	0.129	4.799	4.57	-0.52	-0.077	4.461	4.009	-0.633	-0.315	-0.129
P12004	P12004	PCNA	Proliferating cell nuclear antigen	9	HUMAN	29110.6	36.3	132.66	-3.11	-0.37	-4.226	-4.037	-3.649	0.447	4.037	3.434	-0.316	0.28	0.777	4.226	3.914	0.316	0.544	-3.069	0.37	-3.914	-3.434	-3.415	0.331	3.649	3.415	-0.544	-0.28	3.11	3.069	-0.777	-0.447	-0.331
P35659	P35659|P35659-2|B4DFG0	DEK	Protein DEK	10	HUMAN	42958.8	18.6	132.55	-3.656	-0.708	-4.496	-4.465	-4.084	0.682	4.465	4.386	-0.274	0.516	0.901	4.496	4.531	0.274	0.664	-3.97	0.708	-4.531	-4.386	-3.866	0.184	4.084	3.866	-0.664	-0.516	3.656	3.97	-0.901	-0.682	-0.184
Q96RQ3	Q96RQ3|G5E9X5|E9PHF7|F5GYT8|F8WDI3	MCCC1	Methylcrotonoyl-CoA carboxylase subunit alpha, mitochondrial	11	HUMAN	80985.1	13.2	132.07	-1.856	0.11	-2.62	-2.412	-2.31	0.568	2.412	2.881	-0.204	0.091	0.809	2.62	3.238	0.204	0.309	-2.316	-0.11	-3.238	-2.881	-2.711	0.517	2.31	2.711	-0.309	-0.091	1.856	2.316	-0.809	-0.568	-0.517
P36543	P36543|P36543-3|P36543-2|Q96A05	ATP6V1E1	V-type proton ATPase subunit E 1	12	HUMAN	26201.9	43.3	131.92	-3.889	-0.929	-4.803	-4.553	-4.042	0.564	4.553	3.717	-0.378	0.45	0.97	4.803	3.807	0.378	0.828	-2.879	0.929	-3.807	-3.717	-3.085	0.122	4.042	3.085	-0.828	-0.45	3.889	2.879	-0.97	-0.564	-0.122
P43487	F6WQW2|P43487|P43487-2	RANBP1	Ran-specific GTPase-activating protein	10	HUMAN	23480.9	50.2	131.5	-4.559	-1.136	-5.347	-5.212	-4.734	0.621	5.212	4.814	-0.269	0.557	0.821	5.347	5.101	0.269	0.812	-4.129	1.136	-5.101	-4.814	-4.331	0.098	4.734	4.331	-0.812	-0.557	4.559	4.129	-0.821	-0.621	-0.098
Q9UH	Q9UH|Q9UH-2|Q9UH-5|Q9UH-3|Q9UH-6|Q9UH-4	PUF60	Poly(U)-binding-splicing factor PUF60	12	HUMAN	60045.6	24.1	131.28	-3.683	-1.184	-4.451	-4.046	-4.04	0.364	4.046	4.217	-0.137	0.273	0.546	4.451	4.642	0.137	0.432	-4.047	1.184	-4.642	-4.217	-4.154	0.07	4.04	4.154	-0.432	-0.273	3.683	4.047	-0.546	-0.364	-0.07
Q9H3T3	Q9H3T3|Q9H3T3-3	SEMA6B	Semaphorin-6B	10	HUMAN	96366.8	13.1	131.19	-2.371	-1.141	-3.583	-3.495	-3.758	1.319	3.495	3.024	-0.241	0.749	1.467	3.583	3.36	0.241	0.876	-1.862	1.141	-3.36	-3.024	-2.698	0.561	3.758	2.698	-0.876	-0.749	2.371	1.862	-1.467	-1.319	-0.561
F8WCF6	F8WCF6|P59998|P59998-2|F8WDD7|P59998-3|F8WE39|F8WDW3	ARPC4-TTLL3	Actin-related protein 2/3 complex subunit 4	9	HUMAN	21172.3	48	131.03	-4.08	-1.138	-4.756	-4.381	-4.3	0.115	4.381	3.943	-0.53	-0.038	0.672	4.756	4.134	0.53	0.401	-3.763	1.138	-4.134	-3.943	-3.936	0.209	4.3	3.936	-0.401	0.038	4.08	3.763	-0.672	-0.115	-0.209
P09525	P09525|Q6P452|P09525-2|B4E1S2	ANXA4	Annexin A4	13	HUMAN	36110.3	34.4	130.83	-3.252	-0.979	-3.85	-3.843	-3.602	0.514	3.843	2.871	-0.082	0.189	0.526	3.85	3.469	0.082	0.278	-2.688	0.979	-3.469	-2.871	-2.983	0.216	3.602	2.983	-0.278	-0.189	3.252	2.688	-0.526	-0.514	-0.216
Q6P4A8	Q6P4A8	PLBD1	Phospholipase B-like 1	10	HUMAN	63539	18.8	130.74	-5.396	-2.421	-5.697	-5.65	-5.309	0.309	5.65	4.172	-0.045	0.31	0.415	5.697	4.116	0.045	0.391	-3.867	2.421	-4.116	-4.172	-3.95	-0.059	5.309	3.95	-0.391	-0.31	5.396	3.867	-0.415	-0.309	0.059
Q9H444	Q9H444	CHMP4B	Charged multivesicular body protein 4b	11	HUMAN	24949.7	34.3	130.32	-4.13	-1.471	-4.877	-4.734	-4.4	0.457	4.734	4.756	-0.298	0.295	0.747	4.877	5.042	0.298	0.632	-4.192	1.471	-5.042	-4.756	-4.309	0.163	4.4	4.309	-0.632	-0.295	4.13	4.192	-0.747	-0.457	-0.163
Q9P0L0-2	Q9P0L0-2|Q9P0L0|J3QKM9	VAPA	Vesicle-associated membrane protein-associated protein A	11	HUMAN	32841.2	26.8	129.86	-3.694	-0.942	-4.638	-4.337	-3.895	0.666	4.337	4.137	-0.29	0.522	1.002	4.638	4.401	0.29	0.745	-3.523	0.942	-4.401	-4.137	-3.608	0.211	3.895	3.608	-0.745	-0.522	3.694	3.523	-1.002	-0.666	-0.211
O95292	O95292|O95292-2|E5RK64	VAPB	Vesicle-associated membrane protein-associated protein B/C	8	HUMAN	27456.1	29.6	92.01	-4.368	-1.251	-5.275	-5.054	-4.981	0.686	5.054	4.207	-0.237	0.524	0.935	5.275	4.454	0.237	0.755	-3.565	1.251	-4.454	-4.207	-3.622	0.216	4.981	3.622	-0.755	-0.524	4.368	3.565	-0.935	-0.686	-0.216
Q02218	E9PCR7|E9PDF2|Q02218|Q02218-2|A0A0D9SFS3|E9PFG7|Q9ULD0|Q9ULD0-2|Q9ULD0-3|Q02218-3	OGDH	2-oxoglutarate dehydrogenase, mitochondrial	12	HUMAN	117131	11.4	129.58	-4.056	-1.18	-4.953	-4.691	-4.176	0.741	4.691	3.153	-0.18	0.335	0.957	4.953	3.944	0.18	0.758	-3.018	1.18	-3.944	-3.153	-2.554	0.348	4.176	2.554	-0.758	-0.335	4.056	3.018	-0.957	-0.741	-0.348
O75643	O75643|O75643-2	SNRNP200	U5 small nuclear ribonucleoprotein 200 kDa helicase	12	HUMAN	246158	4.4	129.2	-2.897	-0.606	-3.442	-3.172	-3.584	0.633	3.172	4.122	-0.254	0.39	0.896	3.442	4.522	0.254	0.692	-3.512	0.606	-4.522	-4.122	-3.713	0.15	3.584	3.713	-0.692	-0.39	2.897	3.512	-0.896	-0.633	-0.15
A0A087WSV8	A0A087WSV8|V9HW75|E9PKG6|P80303-2|P80303|Q2L696	NUCB2	Nucleobindin 2, isoform CRA	11	HUMAN	50340.9	25.7	129	-4.092	-1.449	-5.408	-4.979	-4.754	0.823	4.979	4.723	-0.187	0.41	1.001	5.408	4.875	0.187	0.592	-3.936	1.449	-4.875	-4.723	-4.282	0.404	4.754	4.282	-0.592	-0.41	4.092	3.936	-1.001	-0.823	-0.404
P12955	P12955|P12955-2|P12955-3	PEPD	Xaa-Pro dipeptidase	11	HUMAN	55346	21.2	128.96	-3.672	-0.836	-3.746	-3.938	-3.806	0.021	3.938	3.867	0.111	0.08	0.015	3.746	3.632	-0.111	0	-3.637	0.836	-3.632	-3.867	-3.859	0.023	3.806	3.859	0	-0.08	3.672	3.637	-0.015	-0.021	-0.023
O14672	O14672|O14672-2	ADAM10	Disintegrin and metalloproteinase domain-containing protein 10	10	HUMAN	86194.6	13.7	128.8	-3.567	-0.595	-4.021	-3.9	-5.036	0.11	3.9	3.701	-0.143	-0.298	0.307	4.021	4.111	0.143	-0.177	-3.801	0.595	-4.111	-3.701	-4.449	0.374	5.036	4.449	0.177	0.298	3.567	3.801	-0.307	-0.11	-0.374
P62241	P62241|Q5JR95	RPS8	40S ribosomal protein S8	9	HUMAN	24490	46.6	128.66	-3.775	-1.247	-4.625	-4.271	-4.503	0.399	4.271	3.607	-0.394	-0.003	0.807	4.625	3.993	0.394	0.28	-3.531	1.247	-3.993	-3.607	-3.848	0.202	4.503	3.848	-0.28	0.003	3.775	3.531	-0.807	-0.399	-0.202
P27169	P27169|Q15166|F8WF42	PON1	Serum paraoxonase/arylesterase 1	9	HUMAN	39901.7	29.8	127.93	-3.622	-0.812	-4.169	-3.97	-3.833	0.274	3.97	4.599	-0.176	0.154	0.482	4.169	4.77	0.176	0.29	-4.412	0.812	-4.77	-4.599	-4.507	0.11	3.833	4.507	-0.29	-0.154	3.622	4.412	-0.482	-0.274	-0.11
P63167	P63167|F8VRV5|F8VXL2	DYNLL1	Dynein light chain 1, cytoplasmic	8	HUMAN	10536.9	65.1	127.54	-4.731	-0.652	-5.396	-4.953	-5.155	0.367	4.953	4.893	-0.084	0.314	0.647	5.396	5.002	0.084	0.461	-4.385	0.652	-5.002	-4.893	-4.652	0.139	5.155	4.652	-0.461	-0.314	4.731	4.385	-0.647	-0.367	-0.139
Q96FJ2	Q96FJ2	DYNLL2	Dynein light chain 2, cytoplasmic	6	HUMAN	10463.8	59.5	82.92	-4.3	0.026	-4.655	-4.561	-4.327	0.067	4.561	4.336	-0.045	0.326	0.176	4.655	4.38	0.045	0.354	-4.062	-0.026	-4.38	-4.336	-4.194	-0.258	4.327	4.194	-0.354	-0.326	4.3	4.062	-0.176	-0.067	0.258
P68871	P68871|P02042|P02081|E9PFT6|A0A0J9YWK4|D4QBB3|P02070|P02100|P69891|P69892|E9PBW4|P06642|P06643	HBB	Hemoglobin subunit beta	8	HUMAN	16112.2	65.9	127.42	-1.456	0.114	-2.418	-2.065	-2.241	0.401	2.065	2.322	-0.426	0.163	0.835	2.418	3.013	0.426	0.555	-1.945	-0.114	-3.013	-2.322	-2.252	0.187	2.241	2.252	-0.555	-0.163	1.456	1.945	-0.835	-0.401	-0.187
P31949	P31949	S100A11	Protein S100-A11	10	HUMAN	11854.4	65.7	127.11	-4.028	-0.934	-5.256	-4.882	-4.243	0.919	4.882	4.669	-0.247	0.718	1.171	5.256	4.994	0.247	0.994	-3.926	0.934	-4.994	-4.669	-3.811	0.091	4.243	3.811	-0.994	-0.718	4.028	3.926	-1.171	-0.919	-0.091
P42224	P42224|P42224-2|J3KPM9|D2KFR9	STAT1	Signal transducer and activator of transcription 1-alpha/beta	10	HUMAN	87903.7	10.9	127.06	-3.674	-1.016	-5.059	-4.68	-3.912	1.135	4.68	3.643	-0.255	0.883	1.354	5.059	4.041	0.255	1.119	-2.787	1.016	-4.041	-3.643	-3.036	0.22	3.912	3.036	-1.119	-0.883	3.674	2.787	-1.354	-1.135	-0.22
P33991	P33991	MCM4	DNA replication licensing factor MCM4	12	HUMAN	97126.8	14.3	126.61	-4.053	-0.901	-5.249	-4.849	-4.436	0.846	4.849	3.544	-0.335	0.382	1.138	5.249	3.827	0.335	0.603	-2.747	0.901	-3.827	-3.544	-3.47	0.281	4.436	3.47	-0.603	-0.382	4.053	2.747	-1.138	-0.846	-0.281
Q9NTJ5	Q9NTJ5|Q9NTJ5-2|E9PGZ4|F8WCQ2	SACM1L	Phosphatidylinositide phosphatase SAC1	10	HUMAN	67479.2	14.1	126.3	-3.117	-0.89	-4.167	-3.698	-3.824	0.679	3.698	3.079	-0.317	0.322	0.997	4.167	3.724	0.317	0.52	-2.48	0.89	-3.724	-3.079	-3.505	0.371	3.824	3.505	-0.52	-0.322	3.117	2.48	-0.997	-0.679	-0.371
Q9H4A4	Q9H4A4|A6NKB8	RNPEP	Aminopeptidase B	9	HUMAN	73279.1	17.8	126.12	-2.818	-0.59	-3.719	-3.139	-3.15	0.075	3.139	3.228	-0.459	-0.206	0.525	3.719	3.581	0.459	0.256	-3.511	0.59	-3.581	-3.228	-3.8	0.291	3.15	3.8	-0.256	0.206	2.818	3.511	-0.525	-0.075	-0.291
P84090	P84090|G3V279	ERH	Enhancer of rudimentary homolog	10	HUMAN	12429.9	62.5	126.09	-4.385	-0.867	-5.178	-5.056	-4.784	0.379	5.056	3.39	-0.493	0.077	0.804	5.178	3.632	0.493	0.517	-2.888	0.867	-3.632	-3.39	-3.303	0.35	4.784	3.303	-0.517	-0.077	4.385	2.888	-0.804	-0.379	-0.35
P12268	P12268	IMPDH2	Inosine-5'-monophosphate dehydrogenase 2	11	HUMAN	56260.4	20.4	125.88	-4.434	-1.224	-5.334	-4.891	-4.742	0.538	4.891	3.098	-0.346	0.315	0.821	5.334	3.507	0.346	0.646	-2.667	1.224	-3.507	-3.098	-3.073	0.243	4.742	3.073	-0.646	-0.315	4.434	2.667	-0.821	-0.538	-0.243
P20839-6	P20839-6|P20839-5|P20839-7|P20839-3|P20839|C9J381|P20839-4|P20839-2	IMPDH1	Inosine-5'-monophosphate dehydrogenase 1	7	HUMAN	64718.1	8.8	76.01	-5.045	-2.216	-5.553	-5.185	-5.108	0.195	5.185	3.415	-0.406	-0.086	0.558	5.553	3.849	0.406	0.339	-3.256	2.216	-3.849	-3.415	-3.888	0.247	5.108	3.888	-0.339	0.086	5.045	3.256	-0.558	-0.195	-0.247
Q7L014	A0A0C4DG89|Q7L014|D6RJA6	DDX46	Probable ATP-dependent RNA helicase DDX46	13	HUMAN	117874	11.6	125.37	-3.063	-0.737	-3.882	-3.612	-3.497	0.7	3.612	3.656	-0.204	0.326	0.966	3.882	3.874	0.204	0.441	-2.947	0.737	-3.874	-3.656	-3.251	0.389	3.497	3.251	-0.441	-0.326	3.063	2.947	-0.966	-0.7	-0.389
Q13451	Q13451|Q13451-2	FKBP5	Peptidyl-prolyl cis-trans isomerase FKBP5	11	HUMAN	51724.7	25.1	125.37	-4.396	-0.894	-5.121	-4.914	-4.605	0.661	4.914	4.377	-0.209	0.36	0.798	5.121	4.675	0.209	0.54	-3.926	0.894	-4.675	-4.377	-4.07	0.227	4.605	4.07	-0.54	-0.36	4.396	3.926	-0.798	-0.661	-0.227
Q12906-7	Q12906-7|Q12906|Q12906-6|Q12906-4|Q12906-3|Q12906-2|Q12906-5|K7ENK6	ILF3	Interleukin enhancer-binding factor 3	11	HUMAN	96205.6	12.5	125.36	-2.859	-1.224	-4.047	-3.83	-3.321	0.835	3.83	2.37	-0.193	0.393	1.07	4.047	2.696	0.193	0.62	-1.944	1.224	-2.696	-2.37	-2.22	0.418	3.321	2.22	-0.62	-0.393	2.859	1.944	-1.07	-0.835	-0.418
P19838-2	P19838-2|P19838|P19838-3	NFKB1	Nuclear factor NF-kappa-B p105 subunit	11	HUMAN	106053	10	125.11	-3.685	-1.187	-4.102	-3.91	-3.922	0.238	3.91	3.386	-0.258	0.092	0.704	4.102	3.642	0.258	0.306	-2.938	1.187	-3.642	-3.386	-3.189	0.165	3.922	3.189	-0.306	-0.092	3.685	2.938	-0.704	-0.238	-0.165
P07225	P07225|G5E9F8	PROS1	Vitamin K-dependent protein S	11	HUMAN	77175.2	15.6	124.7	-4.336	-1.012	-4.76	-4.717	-4.536	0.347	4.717	4.392	-0.067	0.111	0.411	4.76	4.572	0.067	0.191	-3.965	1.012	-4.572	-4.392	-4.194	0.234	4.536	4.194	-0.191	-0.111	4.336	3.965	-0.411	-0.347	-0.234
P30622	P30622|P30622-1|P30622-2|J3KP58|F5H0N7|Q9UDT6|Q9UDT6-2	CLIP1	CAP-Gly domain-containing linker protein 1	12	HUMAN	162985	6.9	124.62	-3.252	-1.031	-3.556	-3.518	-3.642	0.137	3.518	3.721	-0.149	-0.135	0.262	3.556	3.913	0.149	-0.069	-3.576	1.031	-3.913	-3.721	-4.017	0.148	3.642	4.017	0.069	0.135	3.252	3.576	-0.262	-0.137	-0.148
P51148-2	P51148-2|P51148|K7ERI8|F8VPW9|F8WD79|F8WCY6	RAB5C	Ras-related protein Rab-5C	9	HUMAN	27263.3	40.9	124.58	-3.483	-0.833	-4.384	-4.055	-4.038	0.3	4.055	3.284	-0.532	0.04	0.816	4.384	3.81	0.532	0.461	-2.879	0.833	-3.81	-3.284	-3.171	0.319	4.038	3.171	-0.461	-0.04	3.483	2.879	-0.816	-0.3	-0.319
P49588-2	P49588-2|P49588	AARS	Alanine--tRNA ligase, cytoplasmic	12	HUMAN	110057	13.3	124.55	-3.079	-1.296	-3.982	-3.448	-3.428	0.388	3.448	2.952	-0.39	0.234	0.762	3.982	3.278	0.39	0.555	-2.456	1.296	-3.278	-2.952	-2.772	0.208	3.428	2.772	-0.555	-0.234	3.079	2.456	-0.762	-0.388	-0.208
P08697	P08697|A0A0G2JPA8|P08697-2	SERPINF2	Alpha-2-antiplasmin	10	HUMAN	54907.1	19.9	124.51	-3.422	-0.599	-3.785	-3.559	-4.049	0.136	3.559	3.246	-0.14	-0.313	0.271	3.785	3.765	0.14	-0.317	-3.699	0.599	-3.765	-3.246	-3.812	0.342	4.049	3.812	0.317	0.313	3.422	3.699	-0.271	-0.136	-0.342
O75821	O75821|K7EL60	EIF3G	Eukaryotic translation initiation factor 3 subunit G	10	HUMAN	35895.6	37.8	124.42	-4.477	-0.619	-5.175	-4.97	-4.854	0.381	4.97	3.643	-0.186	0.146	0.561	5.175	3.953	0.186	0.362	-3.414	0.619	-3.953	-3.643	-3.947	0.238	4.854	3.947	-0.362	-0.146	4.477	3.414	-0.561	-0.381	-0.238
Q15293	Q15293|Q15293-2	RCN1	Reticulocalbin-1	8	HUMAN	38889.3	25.3	124.06	-5.305	-0.016	-6.081	-5.862	-5.608	0.52	5.862	5.351	-0.219	0.447	0.776	6.081	5.638	0.219	0.473	-5.003	0.016	-5.638	-5.351	-4.916	0.19	5.608	4.916	-0.473	-0.447	5.305	5.003	-0.776	-0.52	-0.19
P02786	P02786|G3V0E5|F8WBE5|Q9UP52|Q9UP52-3|Q9UP52-2	TFRC	Transferrin receptor protein 1	10	HUMAN	85326.2	13.9	123.77	-3.187	-0.542	-2.54	-2.446	-3.617	-0.978	2.446	2.418	-0.302	-1.262	-0.74	2.54	3.134	0.302	-0.995	-3.429	0.542	-3.134	-2.418	-3.702	0.284	3.617	3.702	0.995	1.262	3.187	3.429	0.74	0.978	-0.284
Q13418	A0A0A0MTH3|Q13418|Q13418-2|Q13418-3|A0A087WW45|E9PQ52	ILK	Integrin-linked protein kinase	12	HUMAN	51931.8	20.7	123.3	-3.253	-1.072	-4.119	-3.725	-4.039	0.442	3.725	3.125	-0.26	0.124	0.668	4.119	3.389	0.26	0.289	-2.68	1.072	-3.389	-3.125	-3.326	0.372	4.039	3.326	-0.289	-0.124	3.253	2.68	-0.668	-0.442	-0.372
Q14444	Q14444|Q14444-2|G3V153	CAPRIN1	Caprin-1	10	HUMAN	78536	12.5	123.15	-3.948	-0.584	-4.393	-4.269	-4.256	0.218	4.269	4.367	-0.032	0.151	0.298	4.393	4.422	0.032	0.12	-4.18	0.584	-4.422	-4.367	-4.392	0.107	4.256	4.392	-0.12	-0.151	3.948	4.18	-0.298	-0.218	-0.107
P17655	P17655|P17655-2	CAPN2	Calpain-2 catalytic subunit	10	HUMAN	80849.7	16.7	122.87	-3.62	-1.191	-4.483	-4.187	-4.012	0.702	4.187	3.392	-0.295	0.284	0.948	4.483	3.679	0.295	0.6	-2.746	1.191	-3.679	-3.392	-3.097	0.31	4.012	3.097	-0.6	-0.284	3.62	2.746	-0.948	-0.702	-0.31
P36551	P36551|P36551-2|D6RER6	CPOX	Oxygen-dependent coproporphyrinogen-III oxidase, mitochondrial	11	HUMAN	50949.8	28.1	122.74	-2.813	-1.07	-3.682	-3.687	-4.157	0.365	3.687	3.491	-0.114	-0.03	0.531	3.682	3.543	0.114	-0.014	-3.412	1.07	-3.543	-3.491	-3.509	0.365	4.157	3.509	0.014	0.03	2.813	3.412	-0.531	-0.365	-0.365
O60493	O60493|O60493-4|O60493-2|O60493-3	SNX3	Sorting nexin-3	11	HUMAN	18819.1	56.1	122.25	-3.795	-0.904	-4.555	-4.508	-3.946	0.685	4.508	4.229	-0.301	0.465	0.885	4.555	4.409	0.301	0.701	-3.556	0.904	-4.409	-4.229	-3.598	0.231	3.946	3.598	-0.701	-0.465	3.795	3.556	-0.885	-0.685	-0.231
O75347	O75347|E5RJD8|E5RIW3|E5RHG6|O75347-2|E5RIX8	TBCA	Tubulin-specific chaperone A	10	HUMAN	12911.7	62	122.02	-4.608	-1.113	-5.092	-4.97	-4.802	0.252	4.97	3.583	-0.075	0.087	0.293	5.092	3.831	0.075	0.185	-3.371	1.113	-3.831	-3.583	-3.607	0.154	4.802	3.607	-0.185	-0.087	4.608	3.371	-0.293	-0.252	-0.154
Q13151	Q13151	HNRNPA0	Heterogeneous nuclear ribonucleoprotein A0	9	HUMAN	31011.2	31.4	121.42	-3.778	-1.388	-4.948	-4.651	-4.258	0.563	4.651	3.928	-0.36	0.32	0.853	4.948	4.127	0.36	0.712	-3.318	1.388	-4.127	-3.928	-3.415	0.078	4.258	3.415	-0.712	-0.32	3.778	3.318	-0.853	-0.563	-0.078
O75131	O75131|Q9UBL6|O95741-2|Q9HCH3|Q96A23-2|Q86YQ8|Q96A23|O95741|E7ENV7|Q9UBL6-2|Q8IYJ1|Q96FN4|Q96FN4-2|Q9HCH3-2|Q86YQ8-2	CPNE3	Copine-3	12	HUMAN	60985.3	22.7	121.29	-4.289	-1.135	-5.057	-4.741	-4.676	0.489	4.741	3.725	-0.196	0.229	0.821	5.057	4.027	0.196	0.447	-3.235	1.135	-4.027	-3.725	-3.511	0.304	4.676	3.511	-0.447	-0.229	4.289	3.235	-0.821	-0.489	-0.304
P22352	P22352|A0A087J7	GPX3	Glutathione peroxidase 3	9	HUMAN	25766.4	37.1	121.24	-4.164	-1.313	-4.88	-4.65	-4.216	0.491	4.65	3.735	-0.175	0.33	0.75	4.88	3.977	0.175	0.522	-3.322	1.313	-3.977	-3.735	-3.396	0.112	4.216	3.396	-0.522	-0.33	4.164	3.322	-0.75	-0.491	-0.112
O94804	O94804	STK10	Serine/threonine-protein kinase 10	11	HUMAN	112818	10.7	121.23	-3.588	-0.714	-4.485	-4.322	-3.904	0.83	4.322	3.589	-0.192	0.542	0.954	4.485	3.732	0.192	0.659	-2.763	0.714	-3.732	-3.589	-3.205	0.308	3.904	3.205	-0.659	-0.542	3.588	2.763	-0.954	-0.83	-0.308
O75955	O75955|O75955-2	FLOT1	Flotillin-1	11	HUMAN	47582.7	21	121.09	-3.554	-1.195	-4.676	-4.387	-3.802	0.962	4.387	3.806	-0.141	0.586	1.129	4.676	3.996	0.141	0.686	-2.797	1.195	-3.996	-3.806	-3.311	0.308	3.802	3.311	-0.686	-0.586	3.554	2.797	-1.129	-0.962	-0.308
P26440	A0A0A0MT83|P26440|P26440-2	IVD	Isovaleryl-CoA dehydrogenase, mitochondrial	10	HUMAN	46832.1	20.3	121.02	-4.069	-0.575	-4.478	-4.322	-4.418	0.274	4.322	3.647	-0.183	0.189	0.457	4.478	3.936	0.183	0.315	-3.631	0.575	-3.936	-3.647	-3.888	0.174	4.418	3.888	-0.315	-0.189	4.069	3.631	-0.457	-0.274	-0.174
Q9Y383	Q96HJ9-2|Q9Y383|Q9Y383-2|Q9Y383-3|Q9NQ29|Q9NQ29-3|Q9NQ29-2|A8MYV2	LUC7L2	Putative RNA-binding protein Luc7-like 2	10	HUMAN	46969.6	24.7	121.02	-2.817	-0.661	-3.745	-3.657	-3.387	0.502	3.657	3.135	-0.214	0.083	0.623	3.745	3.349	0.214	0.199	-2.658	0.661	-3.349	-3.135	-3.037	0.574	3.387	3.037	-0.199	-0.083	2.817	2.658	-0.623	-0.502	-0.574
P62879	P62879|E7EP32|P62879-2	GNB2	Guanine nucleotide-binding protein G(I)/G(S)/G(T) subunit beta-2	8	HUMAN	38072.1	24.4	120.79	-2.987	-0.872	-3.854	-3.47	-3.482	0.332	3.47	3.132	-0.267	-0.014	0.844	3.854	3.47	0.267	0.311	-2.597	0.872	-3.47	-3.132	-2.979	0.316	3.482	2.979	-0.311	0.014	2.987	2.597	-0.844	-0.332	-0.316
P62873	P62873|P62873-2|B3KVK2	GNB1	Guanine nucleotide-binding protein G(I)/G(S)/G(T) subunit beta-1	8	HUMAN	38175.1	27.3	119.97	-3.839	-0.925	-4.631	-4.559	-4.093	0.422	4.559	3.799	-0.188	0.254	0.716	4.631	4.077	0.188	0.474	-3.326	0.925	-4.077	-3.799	-3.38	0.071	4.093	3.38	-0.474	-0.254	3.839	3.326	-0.716	-0.422	-0.071
Q92692	Q92692|Q92692-2	NECTIN2	Nectin-2	10	HUMAN	58197.4	16.9	120.63	-5.361	-1.159	-5.058	-4.606	-5.948	-0.776	4.606	2.502	-0.351	-1.011	-0.271	5.058	2.868	0.351	-0.64	-3.583	1.159	-2.868	-2.502	-3.697	0.292	5.948	3.697	0.64	1.011	5.361	3.583	0.271	0.776	-0.292
P0DP24	P0DP24|E7EMB3|E7ETZ0|Q96HY3|M0QZ52|G3V479|F8WBR5|G3V226	CALM2	Calmodulin-2	9	HUMAN	16837.3	58.3	120.04	-3.52	-0.233	-4.549	-4.202	-4.102	1.726	4.202	4.145	-0.299	0.298	1.978	4.549	4.444	0.299	0.558	-2.79	0.233	-4.444	-4.145	-3.78	1.387	4.102	3.78	-0.558	-0.298	3.52	2.79	-1.978	-1.726	-1.387
P08571	P08571	CD14	Monocyte differentiation antigen CD14	9	HUMAN	40703.1	27.4	119.96	-1.658	-0.64	-2.583	-2.376	-2.441	0.542	2.376	1.964	-0.323	0.096	1.016	2.583	1.984	0.323	0.397	-1.218	0.64	-1.984	-1.964	-1.809	0.46	2.441	1.809	-0.397	-0.096	1.658	1.218	-1.016	-0.542	-0.46
Q6ZMZ3	Q6ZMZ3|Q6ZMZ3-2|G3V533|Q6ZMZ3-3	SYNE3	Nesprin-3	11	HUMAN	112842	9.9	119.94	-2.497	-0.645	-3.815	-3.335	-3.026	0.924	3.335	2.777	-0.141	0.493	1.187	3.815	3.088	0.141	0.552	-1.89	0.645	-3.088	-2.777	-2.626	0.772	3.026	2.626	-0.552	-0.493	2.497	1.89	-1.187	-0.924	-0.772
Q8TD16-2	Q8TD16-2|Q8TD16|Q96G01|Q96G01-3|Q96G01-4|A8MVZ6	BICD2	Protein bicaudal D homolog 2	10	HUMAN	97260.4	10.2	119.91	-2.47	-0.809	-3.096	-3.103	-3.22	0.528	3.103	3.228	-0.163	0.2	0.777	3.096	3.314	0.163	0.439	-2.546	0.809	-3.314	-3.228	-3.037	0.299	3.22	3.037	-0.439	-0.2	2.47	2.546	-0.777	-0.528	-0.299
Q05655-2	Q05655-2|Q05655	PRKCD	Protein kinase C delta type	12	HUMAN	82263.9	16.5	119.88	-3.006	-1.081	-3.621	-3.457	-3.42	0.552	3.457	2.429	-0.25	-0.201	0.702	3.621	2.763	0.25	0.114	-2.086	1.081	-2.763	-2.429	-3.131	0.498	3.42	3.131	-0.114	0.201	3.006	2.086	-0.702	-0.552	-0.498
P49585	C9JEJ2|P49585|Q9Y5K3|Q9Y5K3-4|Q9Y5K3-3|Q9Y5K3-2|F8WAZ5	PCYT1A	Choline-phosphate cytidylyltransferase A	10	HUMAN	42072.6	25.8	119.82	-2.814	-1.062	-3.365	-3.567	-3.265	0.743	3.567	3.175	-0.152	0.261	0.817	3.365	2.998	0.152	0.425	-2.308	1.062	-2.998	-3.175	-2.84	0.388	3.265	2.84	-0.425	-0.261	2.814	2.308	-0.817	-0.743	-0.388
A6NC98	A6NC98|A6NC98-4|A6NC98-2|H7BY33|A6NC98-5|A6NC98-3	CCDC88B	Coiled-coil domain-containing protein 88B	12	HUMAN	165263	7.1	119.77	-2.997	-1.506	-3.766	-3.978	-3.45	0.844	3.978	2.531	-0.031	0.391	0.948	3.766	2.713	0.031	0.316	-1.946	1.506	-2.713	-2.531	-2.337	0.519	3.45	2.337	-0.316	-0.391	2.997	1.946	-0.948	-0.844	-0.519
Q15019-2	Q15019-2|Q15019|B5MCX3|Q15019-3	2023-09-02	Septin-2	10	HUMAN	45745.4	24.4	119.68	-4.162	-1.153	-4.832	-4.462	-4.698	0.486	4.462	3.707	-0.341	0.116	0.827	4.832	3.984	0.341	0.486	-3.095	1.153	-3.984	-3.707	-3.184	0.203	4.698	3.184	-0.486	-0.116	4.162	3.095	-0.827	-0.486	-0.203
O60486	O60486|B4DHQ7|F5H3A2	PLXNC1	Plexin-C1	10	HUMAN	178534	5.6	118.7	-3.943	-1.413	-5.06	-4.187	-4.655	-0.032	4.187	3.188	-0.371	-0.443	0.237	5.06	3.8	0.371	-0.06	-3.393	1.413	-3.8	-3.188	-3.679	0.346	4.655	3.679	0.06	0.443	3.943	3.393	-0.237	0.032	-0.346
O60216	O60216|E5RFZ5|E5RI01|E5RG18	RAD21	Double-strand-break repair protein rad21 homolog	10	HUMAN	71973.5	16.9	118.68	-2.304	-0.616	-3.162	-2.682	-3.101	0.382	2.682	2.903	-0.306	-0.021	0.773	3.162	3.383	0.306	0.232	-2.525	0.616	-3.383	-2.903	-3.217	0.396	3.101	3.217	-0.232	0.021	2.304	2.525	-0.773	-0.382	-0.396
Q13435	Q13435|E9PPJ0	SF3B2	Splicing factor 3B subunit 2	10	HUMAN	100340	10.8	118.57	-4.773	-1.205	-5.408	-5.174	-4.882	0.349	5.174	3.811	-0.234	0.166	0.523	5.408	4.044	0.234	0.403	-3.686	1.205	-4.044	-3.811	-3.641	0.12	4.882	3.641	-0.403	-0.166	4.773	3.686	-0.523	-0.349	-0.12
O94826	O94826	TOMM70	Mitochondrial import receptor subunit TOM70	9	HUMAN	68138.3	13.4	118.34	-4.404	-1.156	-5.332	-5.306	-4.771	0.791	5.306	4.548	-0.269	0.585	0.949	5.332	4.96	0.269	0.942	-4.045	1.156	-4.96	-4.548	-4.018	0.118	4.771	4.018	-0.942	-0.585	4.404	4.045	-0.949	-0.791	-0.118
Q9NVZ3	Q9NVZ3|Q9NVZ3-2|Q9NVZ3-4|F6SKB8|Q9NVZ3-3|D6RB24|D6RAN6|Q8NC96|A0A1W2PR09|A0A1W2PRL5|A0A1W2PRM0|A0A1W2PNT6	NECAP2	Adaptin ear-binding coat-associated protein 2	8	HUMAN	28452.4	39.5	118.25	-4.779	0.184	-5.431	-5.199	-5.045	0.425	5.199	4.573	-0.248	0.14	0.67	5.431	5.061	0.248	0.411	-4.407	-0.184	-5.061	-4.573	-4.756	0.305	5.045	4.756	-0.411	-0.14	4.779	4.407	-0.67	-0.425	-0.305
P20618	P20618	PSMB1	Proteasome subunit beta type-1	9	HUMAN	26717.1	36.5	118.05	-3.834	-0.679	-4.052	-4.162	-4.346	-0.116	4.162	3.868	-0.323	0.05	0.218	4.052	4.164	0.323	0.364	-3.934	0.679	-4.164	-3.868	-3.9	-0.112	4.346	3.9	-0.364	-0.05	3.834	3.934	-0.218	0.116	0.112
Q9Y2Q3	Q9Y2Q3|E9PFN5|Q9Y2Q3-2|Q9Y2Q3-3|Q9Y2Q3-4	GSTK1	Glutathione S-transferase kappa 1	8	HUMAN	25610.5	38.4	117.94	-3.459	0.103	-4.542	-4.208	-3.819	0.836	4.208	3.977	-0.273	0.468	1.158	4.542	4.305	0.273	0.802	-3.276	-0.103	-4.305	-3.977	-3.515	0.303	3.819	3.515	-0.802	-0.468	3.459	3.276	-1.158	-0.836	-0.303
P23381	P23381|P23381-2	WARS	Tryptophan--tRNA ligase, cytoplasmic	11	HUMAN	53506.8	24.6	117.91	-3	-0.488	-3.705	-3.55	-3.535	0.609	3.55	3.276	-0.218	0.422	0.808	3.705	3.466	0.218	0.554	-3.079	0.488	-3.466	-3.276	-3.225	0.281	3.535	3.225	-0.554	-0.422	3	3.079	-0.808	-0.609	-0.281
Q15007	Q15007|A0A087R4|Q15007-2	WTAP	Pre-mRNA-splicing regulator WTAP	9	HUMAN	44414	26.2	117.9	-4.015	-1.297	-4.479	-4.322	-4.123	0.441	4.322	3.565	-0.143	0.212	0.6	4.479	3.697	0.143	0.431	-3.023	1.297	-3.697	-3.565	-3.339	0.291	4.123	3.339	-0.431	-0.212	4.015	3.023	-0.6	-0.441	-0.291
O43488	O43488|Q8NHP1|O95154	AKR7A2	Aflatoxin B1 aldehyde reductase member 2	9	HUMAN	40044.7	25.9	117.84	-3.484	-0.854	-4.273	-4.117	-3.861	0.628	4.117	3.915	-0.154	0.265	0.755	4.273	4.144	0.154	0.455	-3.257	0.854	-4.144	-3.915	-3.59	0.258	3.861	3.59	-0.455	-0.265	3.484	3.257	-0.755	-0.628	-0.258
P08236	P08236|P08236-3|P08236-2|F2Z3L6|F8WBK6	GUSB	Beta-glucuronidase	11	HUMAN	75072.8	11.5	117.7	-2.404	-1.104	-4.309	-3.507	-3.353	1.134	3.507	2.899	-0.671	0.308	1.943	4.309	3.699	0.671	0.933	-1.406	1.104	-3.699	-2.899	-2.547	0.738	3.353	2.547	-0.933	-0.308	2.404	1.406	-1.943	-1.134	-0.738
Q5SSJ5	Q5SSJ5|Q5SSJ5-2|Q5SSJ5-3|Q5SSJ5-5	HP1BP3	Heterochromatin protein 1-binding protein 3	9	HUMAN	61491.1	13.2	117.41	-3.167	-1.334	-4.135	-3.543	-3.886	0.312	3.543	3.838	-0.416	-0.119	0.63	4.135	4.071	0.416	0.233	-3.389	1.334	-4.071	-3.838	-3.666	0.171	3.886	3.666	-0.233	0.119	3.167	3.389	-0.63	-0.312	-0.171
Q99459	Q99459	CDC5L	Cell division cycle 5-like protein	9	HUMAN	92477.2	12.4	117.37	-3.78	-1.257	-4.491	-4.388	-4.492	0.417	4.388	3.925	-0.224	0.214	0.715	4.491	3.909	0.224	0.326	-3.068	1.257	-3.909	-3.925	-3.715	0.245	4.492	3.715	-0.326	-0.214	3.78	3.068	-0.715	-0.417	-0.245
P26447	P26447	S100A4	Protein S100-A4	10	HUMAN	11956.5	64.3	117.34	-3.555	-0.762	-4.793	-4.46	-3.904	0.653	4.46	4.443	-0.23	0.574	0.958	4.793	4.751	0.23	0.841	-3.8	0.762	-4.751	-4.443	-3.673	0.165	3.904	3.673	-0.841	-0.574	3.555	3.8	-0.958	-0.653	-0.165
Q9UQ35	Q9UQ35|Q9UQ35-2	SRRM2	Serine/arginine repetitive matrix protein 2	12	HUMAN	300352	4.6	117.34	-3.751	-2.02	-4.473	-4.376	-4.257	0.787	4.376	3.172	-0.162	0.09	0.897	4.473	3.451	0.162	0.199	-2.856	2.02	-3.451	-3.172	-3.534	0.513	4.257	3.534	-0.199	-0.09	3.751	2.856	-0.897	-0.787	-0.513
P53999	P53999|D6R970	SUB1	Activated RNA polymerase II transcriptional coactivator p15	9	HUMAN	14395.1	53.5	116.75	-4.019	-0.741	-4.603	-4.333	-4.252	0.339	4.333	3.929	-0.297	0.264	0.648	4.603	4.106	0.297	0.517	-3.407	0.741	-4.106	-3.929	-3.843	0.088	4.252	3.843	-0.517	-0.264	4.019	3.407	-0.648	-0.339	-0.088
P22234-2	P22234-2|P22234|D6RF62	PAICS	Multifunctional protein ADE2	10	HUMAN	48699	21.5	116.7	-4.388	-1.229	-4.919	-4.76	-4.676	0.307	4.76	3.657	-0.218	0.037	0.586	4.919	3.986	0.218	0.308	-3.342	1.229	-3.986	-3.657	-3.657	0.279	4.676	3.657	-0.308	-0.037	4.388	3.342	-0.586	-0.307	-0.279
Q13011	Q13011|M0QZX8	ECH1	Delta(3,5)-Delta(2,4)-dienoyl-CoA isomerase, mitochondrial	10	HUMAN	36157.9	29.2	116.58	-3.812	-1.13	-4.578	-4.177	-4.07	0.44	4.177	3.469	-0.25	0.23	0.846	4.578	4.071	0.25	0.474	-3.305	1.13	-4.071	-3.469	-3.456	0.338	4.07	3.456	-0.474	-0.23	3.812	3.305	-0.846	-0.44	-0.338
P49720	P49720|A0A087WY10|A0A087WXQ8	PSMB3	Proteasome subunit beta type-3	9	HUMAN	23233.8	43.9	116.34	-3.654	-0.596	-3.914	-3.615	-3.788	-0.268	3.615	3.142	-0.425	-0.211	0.056	3.914	3.605	0.425	0.072	-3.272	0.596	-3.605	-3.142	-3.227	-0.023	3.788	3.227	-0.072	0.211	3.654	3.272	-0.056	0.268	0.023
P25685	P25685|P25685-2|Q9UDY4	DNAJB1	DnaJ homolog subfamily B member 1	9	HUMAN	38214.6	27.3	116.33	-1.2	-0.86	-3.893	-2.266	-2.445	0.702	2.266	1.506	-0.487	-0.176	1.005	3.893	2.268	0.487	0.362	-0.804	0.86	-2.268	-1.506	-1.782	0.825	2.445	1.782	-0.362	0.176	1.2	0.804	-1.005	-0.702	-0.825
Q8TDZ2-4	Q8TDZ2-4|Q8TDZ2|Q8TDZ2-2|Q8TDZ2-3	MICAL1	[F-actin]-monooxygenase MICAL1	11	HUMAN	121074	7	116.31	-3.908	-1.786	-4.724	-4.467	-4.309	0.585	4.467	3.88	-0.175	0.337	0.882	4.724	4.041	0.175	0.549	-3.161	1.786	-4.041	-3.88	-3.378	0.305	4.309	3.378	-0.549	-0.337	3.908	3.161	-0.882	-0.585	-0.305
O60711-2	O60711-2|O60711|B7Z5P7|E9PNX9	LPXN	Leupaxin	8	HUMAN	45061	23.7	116.19	-3.608	-0.409	-4.244	-4.352	-3.976	0.607	4.352	3.513	-0.238	0.28	0.839	4.244	3.697	0.238	0.423	-3.002	0.409	-3.697	-3.513	-3.32	0.341	3.976	3.32	-0.423	-0.28	3.608	3.002	-0.839	-0.607	-0.341
Q14498	Q14498|Q14498-2|Q14498-3|G3XAC6|Q86U06|Q86U06-2|Q86U06-5|Q86U06-4|Q86U06-3	RBM39	RNA-binding protein 39	8	HUMAN	59663.8	18.8	116.15	-2.987	-1.103	-4.09	-3.305	-3.616	0.422	3.305	3.689	-0.499	0.052	1.175	4.09	4.219	0.499	0.665	-3.005	1.103	-4.219	-3.689	-3.365	0.392	3.616	3.365	-0.665	-0.052	2.987	3.005	-1.175	-0.422	-0.392
Q16822	Q16822|H0YM31|Q16822-2|A0A0A0MS74|B4DW73|H0YML5	PCK2	Phosphoenolpyruvate carboxykinase [GTP], mitochondrial	9	HUMAN	71527.5	12.6	116.08	-2.612	-0.097	-3.603	-3.077	-3.112	0.667	3.077	2.05	-0.442	0.132	1.221	3.603	2.385	0.442	0.658	-1.619	0.097	-2.385	-2.05	-2.482	0.43	3.112	2.482	-0.658	-0.132	2.612	1.619	-1.221	-0.667	-0.43
Q07960	Q07960	ARHGAP1	Rho GTPase-activating protein 1	10	HUMAN	50491.8	21.1	116.03	-3.408	-0.633	-4.464	-3.999	-3.677	0.499	3.999	3.182	-0.381	0.261	0.885	4.464	3.465	0.381	0.431	-2.967	0.633	-3.465	-3.182	-3.19	0.327	3.677	3.19	-0.431	-0.261	3.408	2.967	-0.885	-0.499	-0.327
P68036	P68036|P68036-3|P68036-2|A0A1B0GUS4	UBE2L3	Ubiquitin-conjugating enzyme E2 L3	9	HUMAN	18032.4	42.2	116.02	-3.573	-0.694	-4.474	-3.92	-3.606	0.495	3.92	3.73	-0.275	0.216	0.727	4.474	4.147	0.275	0.521	-3.82	0.694	-4.147	-3.73	-3.8	0.217	3.606	3.8	-0.521	-0.216	3.573	3.82	-0.727	-0.495	-0.217
O14786	O14786|E9PEP6|Q5T7F0|E7EX60|O14786-2|O14786-3|Q5JWQ6|Q5JWQ4	NRP1	Neuropilin-1	10	HUMAN	104388	10.9	115.76	-2.638	-1.074	-2.476	-2.488	-3.338	-1.38	2.488	2.237	-0.242	-1.989	-0.899	2.476	2.314	0.242	-1.385	-3.119	1.074	-2.314	-2.237	-3.877	0.491	3.338	3.877	1.385	1.989	2.638	3.119	0.899	1.38	-0.491
P26368	P26368|P26368-2|K7ENG2	U2AF2	Splicing factor U2AF 65 kDa subunit	9	HUMAN	53842.4	18.9	115.33	-3.817	-1.315	-4.983	-5.104	-3.896	0.713	5.104	3.689	-0.316	0.579	1.155	4.983	4.001	0.316	0.912	-2.794	1.315	-4.001	-3.689	-2.931	0.225	3.896	2.931	-0.912	-0.579	3.817	2.794	-1.155	-0.713	-0.225
P41212	P41212	ETV6	Transcription factor ETV6	10	HUMAN	53284.3	16.8	114.96	-3.861	-1.36	-4.427	-4.24	-4.13	0.394	4.24	2.926	-0.186	0.157	0.711	4.427	3.131	0.186	0.392	-2.602	1.36	-3.131	-2.926	-2.837	0.237	4.13	2.837	-0.392	-0.157	3.861	2.602	-0.711	-0.394	-0.237
Q969G3	Q969G3|B4DGM3|Q969G3-2|Q969G3-4|Q969G3-3|Q969G3-5|Q969G3-6|J3QL66|J3KS99	SMARCE1	SWI/SNF-related matrix-associated actin-dependent regulator of chromatin subfamily E member 1	8	HUMAN	46705.7	15.5	114.71	-3.009	-0.564	-4.033	-3.87	-3.678	0.752	3.87	3.683	-0.188	0.293	0.87	4.033	4.009	0.188	0.423	-3.041	0.564	-4.009	-3.683	-3.754	0.493	3.678	3.754	-0.423	-0.293	3.009	3.041	-0.87	-0.752	-0.493
O14579	M0QXB4|O14579|O14579-3|O14579-2|M0R061	COPE	Coatomer subunit epsilon	10	HUMAN	34709.6	22.4	114.46	-3.958	-1.593	-4.749	-4.537	-4.439	0.266	4.537	2.8	-0.288	0.009	0.583	4.749	2.998	0.288	0.317	-2.555	1.593	-2.998	-2.8	-2.749	0.327	4.439	2.749	-0.317	-0.009	3.958	2.555	-0.583	-0.266	-0.327
Q13642-4	Q13642-4|Q13642-5|Q13642-1|Q13642|Q5JXI2|Q13642-3	FHL1	Four and a half LIM domains protein 1	9	HUMAN	36936.6	27.5	114.37	-3.917	-1.089	-4.597	-4.337	-4.141	0.505	4.337	3.742	-0.259	0.219	0.705	4.597	4.028	0.259	0.367	-3.302	1.089	-4.028	-3.742	-3.565	0.284	4.141	3.565	-0.367	-0.219	3.917	3.302	-0.705	-0.505	-0.284
P61088	P61088|F8VSD4|F8VV71|F8VQQ8|F8VZ29|Q5JXB2	UBE2N	Ubiquitin-conjugating enzyme E2 N	10	HUMAN	17194.6	52.6	114.09	-2.79	-1.102	-3.782	-3.453	-3.297	0.567	3.453	3.268	-0.284	0.456	0.81	3.782	3.569	0.284	0.701	-2.699	1.102	-3.569	-3.268	-2.835	0.295	3.297	2.835	-0.701	-0.456	2.79	2.699	-0.81	-0.567	-0.295
P25098	P25098|E9PRV7|P35626|Q8N433	GRK2	Beta-adrenergic receptor kinase 1	10	HUMAN	80371	11.9	113.89	-3.111	-0.848	-4.164	-3.857	-3.525	0.655	3.857	3.045	-0.292	0.287	0.966	4.164	3.53	0.292	0.64	-2.526	0.848	-3.53	-3.045	-2.899	0.348	3.525	2.899	-0.64	-0.287	3.111	2.526	-0.966	-0.655	-0.348
Q6WKZ4	Q6WKZ4|Q6WKZ4-3|E7EX40|Q6WKZ4-2|Q6WKZ4-1	RAB11FIP1	Rab11 family-interacting protein 1	11	HUMAN	137564	8.4	113.82	-4.442	-2.115	-5.586	-5.458	-4.945	0.958	5.458	3.889	-0.09	0.646	1.063	5.586	4.087	0.09	0.762	-3.135	2.115	-4.087	-3.889	-3.202	0.357	4.945	3.202	-0.762	-0.646	4.442	3.135	-1.063	-0.958	-0.357
Q9NQG5	Q9NQG5|E9PIQ9|E9PQF3	RPRD1B	Regulation of nuclear pre-mRNA domain-containing protein 1B	8	HUMAN	37013.2	30.9	113.42	-2.852	-1.167	-4.356	-3.373	-3.571	0.543	3.373	2.02	-0.329	-0.02	0.845	4.356	2.364	0.329	0.377	-1.676	1.167	-2.364	-2.02	-2.696	0.47	3.571	2.696	-0.377	0.02	2.852	1.676	-0.845	-0.543	-0.47
Q9UIQ6	Q9UIQ6|Q9UIQ6-2|Q9UIQ6-3	LNPEP	Leucyl-cystinyl aminopeptidase	11	HUMAN	117860	9.2	113.21	-3.851	-0.984	-4.578	-4.093	-4.273	0.238	4.093	3.827	-0.397	-0.195	0.712	4.578	4.285	0.397	0.223	-3.541	0.984	-4.285	-3.827	-3.93	0.502	4.273	3.93	-0.223	0.195	3.851	3.541	-0.712	-0.238	-0.502
P19652	P19652	ORM2	Alpha-1-acid glycoprotein 2	8	HUMAN	23887.5	30.8	113.19	-3.472	-0.519	-3.985	-3.93	-3.694	0.491	3.93	2.959	-0.143	0.32	0.721	3.985	3.276	0.143	0.378	-2.189	0.519	-3.276	-2.959	-2.94	0.25	3.694	2.94	-0.378	-0.32	3.472	2.189	-0.721	-0.491	-0.25
P02763	P02763	ORM1	Alpha-1-acid glycoprotein 1	4	HUMAN	23739.3	20.8	58.65	-4.062	-1.108	-4.748	-4.351	-4.096	0.424	4.351	3.61	-0.09	0.24	0.756	4.748	4.01	0.09	0.187	-3.288	1.108	-4.01	-3.61	-3.236	0.184	4.096	3.236	-0.187	-0.24	4.062	3.288	-0.756	-0.424	-0.184
P20810-6	P20810-6|P20810-7|P20810-10|P20810-5|P20810-9|A0A0C4DGB5|P20810|P20810-2|B7Z574|E7EVY3|P20810-8|E9PCH5|P20810-4|E9PDE4|P20810-3|E7EQ12|E7EQA0|A0A0A0MR45	CAST	Calpastatin	8	HUMAN	85340.8	13.6	112.95	-4.697	-0.74	-5.13	-4.945	-4.651	0.376	4.945	4.234	-0.02	0.228	0.402	5.13	4.337	0.02	0.264	-3.937	0.74	-4.337	-4.234	-3.973	0.118	4.651	3.973	-0.264	-0.228	4.697	3.937	-0.402	-0.376	-0.118
P01854	P01854	IGHE	Immunoglobulin heavy constant epsilon	9	HUMAN	47759.9	22.1	112.75	-4.057	-1.7	-3.552	-3.755	-4.092	-0.238	3.755	2.895	-0.291	-0.535	0.054	3.552	3.187	0.291	-0.26	-3.044	1.7	-3.187	-2.895	-3.494	0.266	4.092	3.494	0.26	0.535	4.057	3.044	-0.054	0.238	-0.266
P61626	P61626|A0A0B4J259|F8VV32	LYZ	Lysozyme C	10	HUMAN	16993.2	49.3	112.71	-3.481	-1.055	-3.817	-3.999	-3.823	0.335	3.999	3.187	0.104	0.235	0.266	3.817	3.17	-0.104	0.198	-2.692	1.055	-3.17	-3.187	-2.697	0.109	3.823	2.697	-0.198	-0.235	3.481	2.692	-0.266	-0.335	-0.109
P53597	P53597	SUCLG1	Succinate--CoA ligase [ADP/GDP-forming] subunit alpha, mitochondrial	8	HUMAN	36648.5	26.5	112.7	-3.838	-0.699	-4.713	-4.531	-4.165	0.658	4.531	4.004	-0.205	0.392	0.898	4.713	4.132	0.205	0.597	-3.256	0.699	-4.132	-4.004	-3.567	0.391	4.165	3.567	-0.597	-0.392	3.838	3.256	-0.898	-0.658	-0.391
P33993	P33993|P33993-2|P33993-3	MCM7	DNA replication licensing factor MCM7	11	HUMAN	81934.1	13	112.61	-3.939	-0.601	-5.125	-4.982	-4.161	0.927	4.982	4.461	-0.265	0.667	1.108	5.125	4.825	0.265	0.947	-3.827	0.601	-4.825	-4.461	-4.034	0.213	4.161	4.034	-0.947	-0.667	3.939	3.827	-1.108	-0.927	-0.213
Q13077	Q13077|Q13077-2	TRAF1	TNF receptor-associated factor 1	8	HUMAN	47132.7	20.1	112.48	-3.802	-0.672	-3.351	-3.275	-4.077	-0.832	3.275	3.605	-0.229	-1.064	-0.589	3.351	3.881	0.229	-0.849	-4.579	0.672	-3.881	-3.605	-4.744	0.202	4.077	4.744	0.849	1.064	3.802	4.579	0.589	0.832	-0.202
P28066	P28066|P28066-2	PSMA5	Proteasome subunit alpha type-5	7	HUMAN	26581.7	37.3	112.47	-3.934	-0.387	-4.16	-3.934	-3.981	-0.119	3.934	4.094	-0.221	-0.03	0.178	4.16	4.415	0.221	0.211	-4.255	0.387	-4.415	-4.094	-4.362	0.04	3.981	4.362	-0.211	0.03	3.934	4.255	-0.178	0.119	-0.04
P06703	P06703	S100A6	Protein S100-A6	10	HUMAN	10236.6	51.1	112.36	-4.499	-1.119	-5.594	-5.567	-4.859	0.736	5.567	4.714	0.068	0.774	0.586	5.594	4.984	-0.068	0.824	-4.234	1.119	-4.984	-4.714	-4.019	-0.064	4.859	4.019	-0.824	-0.774	4.499	4.234	-0.586	-0.736	0.064
P11766	P11766|D6RFE4	ADH5	Alcohol dehydrogenase class-3	9	HUMAN	40579.3	22.4	111.75	-4.167	-0.389	-4.026	-3.784	-4.042	-0.325	3.784	3.555	-0.069	-0.137	-0.241	4.026	3.687	0.069	-0.11	-3.947	0.389	-3.687	-3.555	-3.753	-0.194	4.042	3.753	0.11	0.137	4.167	3.947	0.241	0.325	0.194
P28332-2	P28332-2|A0A0A0MS56|P28332|Q8IUN7|P00326	ADH6	Alcohol dehydrogenase 6	3	HUMAN	40914	10.6	17.56	-3.628	-0.711	-4.623	-4.352	-4.068	0.724	4.352	3.641	-0.271	0.284	0.995	4.623	3.912	0.271	0.555	-2.917	0.711	-3.912	-3.641	-3.357	0.44	4.068	3.357	-0.555	-0.284	3.628	2.917	-0.995	-0.724	-0.44
O14879	O14879	IFIT3	Interferon-induced protein with tetratricopeptide repeats 3	8	HUMAN	56725.5	18.5	111.64	-1.961	-1.318	-3.417	-3.205	-3.311	1.964	3.205	2.504	-0.223	1.314	2.004	3.417	2.351	0.223	1.255	-0.836	1.318	-2.351	-2.504	-2.151	0.673	3.311	2.151	-1.255	-1.314	1.961	0.836	-2.004	-1.964	-0.673
A0A087WV22	A0A087WV22|F8W7C6|Q96L21	RPL10	60S ribosomal protein L10	9	HUMAN	20838.2	31.4	111.56	-3.767	-0.877	-4.664	-4.453	-4.032	0.732	4.453	4.298	-0.237	0.518	0.957	4.664	4.478	0.237	0.764	-3.665	0.877	-4.478	-4.298	-3.843	0.29	4.032	3.843	-0.764	-0.518	3.767	3.665	-0.957	-0.732	-0.29
P27635	P27635	RPL10	60S ribosomal protein L10	9	HUMAN	25059.9	28.9	105.93	-3.491	-1.095	-4.387	-4.159	-4.149	0.614	4.159	4.273	-0.229	0.667	0.854	4.387	4.479	0.229	0.912	-3.585	1.095	-4.479	-4.273	-4.041	-0.071	4.149	4.041	-0.912	-0.667	3.491	3.585	-0.854	-0.614	0.071
P02743	P02743	APCS	Serum amyloid P-component	9	HUMAN	25500.7	36.7	111.42	-6.077	-2.373	-5.873	-5.478	-6.288	-0.325	5.478	4.377	-0.078	-0.48	-0.293	5.873	4.335	0.078	-0.477	-4.649	2.373	-4.335	-4.377	-4.601	0.224	6.288	4.601	0.477	0.48	6.077	4.649	0.293	0.325	-0.224
Q12765	Q12765|Q12765-2|Q12765-3|B8ZZP4	SCRN1	Secernin-1	8	HUMAN	47008.8	19.3	111.42	-3.783	-0.696	-4.981	-4.818	-4.189	0.965	4.818	4.629	-0.163	0.804	1.186	4.981	4.845	0.163	0.884	-3.659	0.696	-4.845	-4.629	-3.496	0.231	4.189	3.496	-0.884	-0.804	3.783	3.659	-1.186	-0.965	-0.231
P04632	A0A0C4DGQ5|P04632|K7EKD8|K7ELJ7|K7EMQ1	CAPNS1	Calpain small subunit 1	9	HUMAN	28486.4	26.8	111.38	-4.135	-1.001	-5.695	-5.219	-4.534	0.629	5.219	4.181	-0.529	0.572	1.125	5.695	4.818	0.529	0.987	-3.602	1.001	-4.818	-4.181	-3.854	0.057	4.534	3.854	-0.987	-0.572	4.135	3.602	-1.125	-0.629	-0.057
Q15185	Q15185|Q15185-4|Q15185-3|A0A087WYT3|Q15185-2|B4DDC6	PTGES3	Prostaglandin E synthase 3	8	HUMAN	18982.3	39.3	111.33	-4.354	-0.998	-5.15	-4.738	-4.528	0.418	4.738	4.716	-0.246	0.359	0.759	5.15	4.906	0.246	0.459	-4.152	0.998	-4.906	-4.716	-4.354	0.233	4.528	4.354	-0.459	-0.359	4.354	4.152	-0.759	-0.418	-0.233
P46379-3	P46379-3|A0A0G2JK23|P46379|A0A024RCR6|P46379-2|A0A0G2JL47|P46379-5|P46379-4	BAG6	Large proline-rich protein BAG6	9	HUMAN	122796	6.5	111.07	-4.019	-1.478	-4.872	-4.568	-4.295	0.621	4.568	3.227	-0.332	0.221	0.888	4.872	3.762	0.332	0.618	-2.886	1.478	-3.762	-3.227	-3.121	0.263	4.295	3.121	-0.618	-0.221	4.019	2.886	-0.888	-0.621	-0.263
P06756	P06756|P06756-2|P06756-3	ITGAV	Integrin alpha-V	10	HUMAN	117120	8.9	111	-3.67	-1.186	-3.669	-3.456	-3.983	-0.456	3.456	2.939	-0.331	-1.037	-0.35	3.669	3.341	0.331	-0.807	-3.56	1.186	-3.341	-2.939	-3.746	0.406	3.983	3.746	0.807	1.037	3.67	3.56	0.35	0.456	-0.406
P18031	P18031|B4DSN5	PTPN1	Tyrosine-protein phosphatase non-receptor type 1	9	HUMAN	50536.5	17.2	110.94	-3.094	-1.508	-3.917	-3.658	-3.746	0.565	3.658	2.403	-0.361	-0.157	1.01	3.917	3.071	0.361	0.118	-2.009	1.508	-3.071	-2.403	-3.097	0.835	3.746	3.097	-0.118	0.157	3.094	2.009	-1.01	-0.565	-0.835
Q7RTV0	Q7RTV0	PHF5A	PHD finger-like domain-containing protein 5A	9	HUMAN	13146.9	71.8	110.8	-5.258	-0.861	-5.895	-5.559	-5.25	0.326	5.559	5.047	-0.341	0.222	0.65	5.895	5.536	0.341	0.613	-4.628	0.861	-5.536	-5.047	-4.88	0.143	5.25	4.88	-0.613	-0.222	5.258	4.628	-0.65	-0.326	-0.143
O00161	O00161|H3BPJ0|H3BNE1|O00161-2|H3BU94|H3BNG6	SNAP23	Synaptosomal-associated protein 23	9	HUMAN	23696	45.4	110.79	-3.059	-1.795	-4.119	-3.674	-3.591	0.769	3.674	2.307	-0.227	0.304	1.028	4.119	2.542	0.227	0.721	-1.859	1.795	-2.542	-2.307	-2.253	0.262	3.591	2.253	-0.721	-0.304	3.059	1.859	-1.028	-0.769	-0.262
B5ME19	B5ME19|Q99613|Q99613-2	EIF3CL	Eukaryotic translation initiation factor 3 subunit C-like protein	9	HUMAN	106156	9.7	110.76	-3.644	-0.631	-4.528	-4.365	-4.338	0.555	4.365	4.086	-0.252	0.316	0.901	4.528	4.265	0.252	0.504	-3.506	0.631	-4.265	-4.086	-3.837	0.35	4.338	3.837	-0.504	-0.316	3.644	3.506	-0.901	-0.555	-0.35
P09497-2	P09497-2|P09497	CLTB	Clathrin light chain B	9	HUMAN	23294.9	30.8	110.69	-4.235	-0.244	-5.689	-5.325	-4.426	1.238	5.325	5.156	-0.264	1.059	1.564	5.689	5.478	0.264	1.284	-4.11	0.244	-5.478	-5.156	-4.305	0.189	4.426	4.305	-1.284	-1.059	4.235	4.11	-1.564	-1.238	-0.189
P04839	P04839	CYBB	Cytochrome b-245 heavy chain	9	HUMAN	66247.6	14.7	109.91	-2.993	-1.271	-3.757	-3.506	-3.468	0.893	3.506	3.076	-0.289	0.584	1.23	3.757	3.165	0.289	0.928	-2.703	1.271	-3.165	-3.076	-3.064	0.304	3.468	3.064	-0.928	-0.584	2.993	2.703	-1.23	-0.893	-0.304
P08559-4	P08559-4|P08559-2|P08559|P08559-3|Q5JPU0|Q5JPU3|P29803	PDHA1	Pyruvate dehydrogenase E1 component subunit alpha, somatic form, mitochondrial	12	HUMAN	48320.5	24.5	109.61	-1.873	0.803	-2.87	-2.755	-2.161	0.556	2.755	3.477	-0.217	0.358	1.098	2.87	3.841	0.217	0.761	-2.812	-0.803	-3.841	-3.477	-3.037	0.338	2.161	3.037	-0.761	-0.358	1.873	2.812	-1.098	-0.556	-0.338
Q8NBJ5	Q8NBJ5	COLGALT1	Procollagen galactosyltransferase 1	8	HUMAN	71977.1	12.2	109.6	-2.221	-0.829	-3.244	-2.848	-3.074	0.622	2.848	2.293	-0.369	0.045	1.011	3.244	2.679	0.369	0.618	-1.666	0.829	-2.679	-2.293	-2.541	0.424	3.074	2.541	-0.618	-0.045	2.221	1.666	-1.011	-0.622	-0.424
P09871	P09871|A0A087X232|F8WCZ6	C1S	Complement C1s subcomponent	9	HUMAN	78223.5	10.4	109.6	-4.397	-1.331	-5.191	-4.692	-4.686	0.234	4.692	3.162	-0.231	-0.212	0.465	5.191	3.86	0.231	-0.071	-2.998	1.331	-3.86	-3.162	-3.341	0.307	4.686	3.341	0.071	0.212	4.397	2.998	-0.465	-0.234	-0.307
P58546	P58546|C9JL85	MTPN	Myotrophin	7	HUMAN	13065.7	41.5	109.55	-4.779	-0.627	-5.159	-5.159	-4.769	0.302	5.159	5.538	-0.047	0.495	0.414	5.159	5.597	0.047	0.527	-5.452	0.627	-5.597	-5.538	-5.036	-0.103	4.769	5.036	-0.527	-0.495	4.779	5.452	-0.414	-0.302	0.103
Q9Y2D5-4	Q9Y2D5-4|Q9Y2D5-6|Q9Y2D5-7|Q9Y2D5-5|Q9Y2D5	AKAP2	A-kinase anchor protein 2	10	HUMAN	122582	8.9	109.47	-5.488	-1.955	-6.183	-6.147	-5.614	0.695	6.147	4.092	-0.022	0.41	0.754	6.183	4.073	0.022	0.441	-3.275	1.955	-4.073	-4.092	-3.617	0.326	5.614	3.617	-0.441	-0.41	5.488	3.275	-0.754	-0.695	-0.326
Q9BY77	Q9BY77|F6VRR5|Q9BY77-2|F8WCX5|Q8WUT1|F8WEE2|Q6R954	POLDIP3	Polymerase delta-interacting protein 3	10	HUMAN	46316.7	25.6	109.29	-3.964	-0.942	-4.484	-4.439	-4.27	0.475	4.439	3.317	-0.21	0.045	0.779	4.484	3.316	0.21	0.291	-2.845	0.942	-3.316	-3.317	-3.299	0.408	4.27	3.299	-0.291	-0.045	3.964	2.845	-0.779	-0.475	-0.408
P50402	P50402|Q5HY57	EMD	Emerin	8	HUMAN	29050.4	27.9	109.24	-3	-1.161	-3.856	-3.67	-4.076	0.3	3.67	4.111	-0.24	0.082	0.63	3.856	4.396	0.24	0.367	-3.822	1.161	-4.396	-4.111	-3.986	0.219	4.076	3.986	-0.367	-0.082	3	3.822	-0.63	-0.3	-0.219
P62805	P62805	HIST1H4A	Histone H4	7	HUMAN	11367.1	53.3	109.16	-3.221	-1.011	-4.086	-3.711	-3.41	0.485	3.711	3.332	-0.409	0.271	0.844	4.086	3.358	0.409	0.491	-2.461	1.011	-3.358	-3.332	-3.061	0.278	3.41	3.061	-0.491	-0.271	3.221	2.461	-0.844	-0.485	-0.278
P00491	P00491	PNP	Purine nucleoside phosphorylase	8	HUMAN	32345.5	28.7	109.09	-4.301	-1.245	-4.796	-4.339	-4.264	0.225	4.339	3.026	-0.376	0.162	0.583	4.796	3.435	0.376	0.424	-2.76	1.245	-3.435	-3.026	-2.95	0.09	4.264	2.95	-0.424	-0.162	4.301	2.76	-0.583	-0.225	-0.09
Q9Y224	Q9Y224|G3V4C6|G3V4E7	RTRAF	RNA transcription, translation and transport factor protein	10	HUMAN	28181.7	35.2	109.06	-3.395	-0.734	-4.262	-4.071	-3.702	0.609	4.071	3.757	-0.32	0.467	0.87	4.262	4.1	0.32	0.774	-3.122	0.734	-4.1	-3.757	-3.28	0.131	3.702	3.28	-0.774	-0.467	3.395	3.122	-0.87	-0.609	-0.131
P42331-4	P42331-4|P42331-6|P42331|P42331-3|P42331-5|P42331-2|B7Z8K7|C9JB56	ARHGAP25	Rho GTPase-activating protein 25	9	HUMAN	74018.5	13.6	109.03	-3.626	-1.406	-4.261	-4.176	-3.873	0.6	4.176	3.078	-0.122	0.227	0.738	4.261	3.106	0.122	0.346	-2.438	1.406	-3.106	-3.078	-3.131	0.256	3.873	3.131	-0.346	-0.227	3.626	2.438	-0.738	-0.6	-0.256
Q9NQ25	Q9NQ25|Q9NQ25-6|B4DW98|Q9NQ25-2|Q9NQ25-7|Q9NQ25-3|Q9NQ25-5|Q9NQ25-4	SLAMF7	SLAM family member 7	7	HUMAN	37933.7	21.7	108.86	-3.697	-0.498	-3.546	-3.605	-4.215	-0.572	3.605	4.57	-0.237	-1.082	-0.151	3.546	4.897	0.237	-0.669	-5.142	0.498	-4.897	-4.57	-5.369	0.34	4.215	5.369	0.669	1.082	3.697	5.142	0.151	0.572	-0.34
P22061-2	H7BY58|A0A0A0MRJ6|P22061-2|P22061|F6S8N6|F8WAX2|F8WAV5|F8WDT3	PCMT1	Protein-L-isoaspartate(D-aspartate) O-methyltransferase	9	HUMAN	24850.1	39.4	108.8	-3.581	-1.073	-4.387	-3.984	-3.865	0.462	3.984	3.533	-0.42	0.278	0.917	4.387	3.956	0.42	0.698	-3.007	1.073	-3.956	-3.533	-3.281	0.243	3.865	3.281	-0.698	-0.278	3.581	3.007	-0.917	-0.462	-0.243
Q15056	Q15056|Q15056-2	EIF4H	Eukaryotic translation initiation factor 4H	9	HUMAN	27441.6	39.1	108.41	-4.852	-1.959	-4.995	-4.723	-4.879	-0.027	4.723	3.324	-0.2	-0.034	0.174	4.995	3.471	0.2	-0.036	-3.225	1.959	-3.471	-3.324	-3.369	0.058	4.879	3.369	0.036	0.034	4.852	3.225	-0.174	0.027	-0.058
P43034	P43034	PAFAH1B1	Platelet-activating factor acetylhydrolase IB subunit alpha	9	HUMAN	47207.7	20.2	108.25	-4.68	-1.318	-5.143	-4.83	-4.944	0.084	4.83	4.401	-0.196	0.034	0.257	5.143	4.584	0.196	0.136	-3.818	1.318	-4.584	-4.401	-3.922	0.095	4.944	3.922	-0.136	-0.034	4.68	3.818	-0.257	-0.084	-0.095
P28062	P28062|X5D2R7|P28062-2|A0A140T998|Q5JNW7	PSMB8	Proteasome subunit beta type-8	7	HUMAN	30696.1	27.8	108.21	-1.293	-0.116	-1.992	-1.473	-2.086	0.014	1.473	5.484	-0.298	-0.13	0.287	1.992	5.468	0.298	0.032	-5.534	0.116	-5.468	-5.484	-5.575	0.138	2.086	5.575	-0.032	0.13	1.293	5.534	-0.287	-0.014	-0.138
P35754	P35754	GLRX	Glutaredoxin-1	8	HUMAN	12060.8	63.2	107.98	-3.581	-0.796	-4.427	-3.656	-4.01	0.553	3.656	3.251	-0.466	0.196	0.943	4.427	3.58	0.466	0.612	-2.592	0.796	-3.58	-3.251	-3.156	0.246	4.01	3.156	-0.612	-0.196	3.581	2.592	-0.943	-0.553	-0.246
Q5BKZ1	Q5BKZ1|A0A0A0MRN4|Q5BKZ1-2|E2QRN4	ZNF326	DBIRD complex subunit ZNF326	8	HUMAN	65995	14.4	107.88	-6.835	-4.192	-7.444	-7.589	-7.049	0.376	7.589	4.339	-0.103	0.407	0.609	7.444	4.6	0.103	0.422	-3.827	4.192	-4.6	-4.339	-3.856	0.191	7.049	3.856	-0.422	-0.407	6.835	3.827	-0.609	-0.376	-0.191
Q5M775	Q5M775|Q5M775-4|Q5M775-2|Q5M775-3|Q5M775-5|J3QQM0	SPECC1	Cytospin-B	8	HUMAN	119268	7.9	107.77	-2.973	-1.278	-3.882	-3.859	-3.303	0.741	3.859	3.345	-0.023	0.555	0.661	3.882	3.419	0.023	0.527	-2.618	1.278	-3.419	-3.345	-2.914	0.143	3.303	2.914	-0.527	-0.555	2.973	2.618	-0.661	-0.741	-0.143
Q8N163-2	Q8N163-2|Q8N163|G3V119	CCAR2	Cell cycle and apoptosis regulator protein 2	10	HUMAN	103769	9.2	107.71	-2.924	-0.56	-3.691	-3.374	-3.06	0.649	3.374	3.807	-0.342	0.221	0.973	3.691	4.022	0.342	0.704	-3.107	0.56	-4.022	-3.807	-3.234	0.171	3.06	3.234	-0.704	-0.221	2.924	3.107	-0.973	-0.649	-0.171
Q16698	Q16698|Q16698-2|E5RID6	DECR1	2,4-dienoyl-CoA reductase, mitochondrial	9	HUMAN	36352.3	30.1	107.68	-2.909	0.05	-4.06	-3.622	-3.582	0.719	3.622	3.343	-0.397	0.349	1.184	4.06	3.703	0.397	0.66	-2.648	-0.05	-3.703	-3.343	-2.926	0.381	3.582	2.926	-0.66	-0.349	2.909	2.648	-1.184	-0.719	-0.381
P56181-2	P56181-2	NDUFV3	NADH dehydrogenase [ubiquinone] flavoprotein 3, mitochondrial	10	HUMAN	51040.2	19.8	107.66	-3.33	-1.587	-4.509	-4.646	-4.211	1	4.646	3.414	-0.167	0.501	1.143	4.509	3.395	0.167	0.643	-2.333	1.587	-3.395	-3.414	-3.002	0.431	4.211	3.002	-0.643	-0.501	3.33	2.333	-1.143	-1	-0.431
P22307	P22307|P22307-8|P22307-7|P22307-4|P22307-2|P22307-6	SCP2	Non-specific lipid-transfer protein	8	HUMAN	59677.2	10	107.57	-3.865	-1.67	-4.98	-4.511	-4.313	0.646	4.511	4.719	-0.395	0.544	1.11	4.98	5.312	0.395	0.914	-4.092	1.67	-5.312	-4.719	-4.082	0.14	4.313	4.082	-0.914	-0.544	3.865	4.092	-1.11	-0.646	-0.14
Q96I25	Q96I25	RBM17	Splicing factor 45	9	HUMAN	45188.9	24.9	107.54	-3.24	-1.076	-4.222	-3.512	-3.751	0.277	3.512	2.508	-0.421	-0.035	0.803	4.222	2.949	0.421	0.394	-1.966	1.076	-2.949	-2.508	-2.875	0.325	3.751	2.875	-0.394	0.035	3.24	1.966	-0.803	-0.277	-0.325
Q92499	Q92499|A0A087X2G1|F1T0B3|Q92499-3|Q92499-2	DD	ATP-dependent RNA helicase DD	9	HUMAN	83400.6	11.2	107.49	-3.879	-0.969	-4.193	-4.028	-4.106	0.251	4.028	4.688	-0.268	0.143	0.57	4.193	4.918	0.268	0.488	-4.365	0.969	-4.918	-4.688	-4.387	0.031	4.106	4.387	-0.488	-0.143	3.879	4.365	-0.57	-0.251	-0.031
P02751-15	P02751-15|P02751-7|P02751|P02751-3|P02751-17|P02751-8|P02751-14|P02751-13|P02751-9|P02751-5|P02751-6|P02751-10|P02751-11|P02751-4|P02751-12	FN1	Fibronectin	11	HUMAN	275910	4.7	107.39	-3.46	-2.12	-3.993	-4.11	-4.071	0.13	4.11	3.507	-0.092	-0.464	0.349	3.993	3.567	0.092	-0.203	-3.189	2.12	-3.567	-3.507	-3.737	0.548	4.071	3.737	0.203	0.464	3.46	3.189	-0.349	-0.13	-0.548
Q13404	Q13404|Q13404-8|I3L0A0|Q13404-1|Q13404-7|Q13404-2|G3V2F7|Q13404-6|A0A0A0MSL3|D6RG00	UBE2V1	Ubiquitin-conjugating enzyme E2 variant 1	9	HUMAN	16608.8	47.6	107.18	-3.778	-0.865	-4.388	-3.932	-4.02	0.31	3.932	4.325	-0.321	0.08	0.726	4.388	4.599	0.321	0.412	-3.759	0.865	-4.599	-4.325	-4.033	0.234	4.02	4.033	-0.412	-0.08	3.778	3.759	-0.726	-0.31	-0.234
Q15819	Q15819|G3V113	UBE2V2	Ubiquitin-conjugating enzyme E2 variant 2	9	HUMAN	16419.5	46.8	102.52	-5.161	-1.948	-5.743	-5.684	-5.472	0.427	5.684	4.676	-0.199	0.259	0.62	5.743	4.691	0.199	0.377	-4.154	1.948	-4.691	-4.676	-4.417	0.25	5.472	4.417	-0.377	-0.259	5.161	4.154	-0.62	-0.427	-0.25
Q6YN16	Q6YN16|Q6YN16-2	HSDL2	Hydroxysteroid dehydrogenase-like protein 2	9	HUMAN	45679.2	19.3	106.83	-3.07	-0.47	-4.347	-4.132	-3.513	0.655	4.132	4.041	-0.348	0.576	1.108	4.347	4.358	0.348	0.861	-3.431	0.47	-4.358	-4.041	-3.429	0.158	3.513	3.429	-0.861	-0.576	3.07	3.431	-1.108	-0.655	-0.158
Q9HC73	Q9HC73|Q9HC73-3	CRLF2	Cytokine receptor-like factor 2	7	HUMAN	42411.3	24.7	106.61	-3.802	-0.114	-3.239	-3.033	-4.222	-0.8	3.033	3.529	-0.303	-1.067	-0.5	3.239	3.732	0.303	-0.925	-4.154	0.114	-3.732	-3.529	-4.493	0.228	4.222	4.493	0.925	1.067	3.802	4.154	0.5	0.8	-0.228
Q9UHD1	Q9UHD1|Q9UHD1-2|E9PHZ2|E9PPQ5|E9PSD5|E9PIZ4	CHORDC1	Cysteine and histidine-rich domain-containing protein 1	8	HUMAN	38287.9	22.2	106.48	-3.095	-0.716	-4.071	-3.605	-3.555	0.379	3.605	3.782	-0.263	0.114	0.629	4.071	3.948	0.263	0.491	-3.365	0.716	-3.948	-3.782	-3.497	0.189	3.555	3.497	-0.491	-0.114	3.095	3.365	-0.629	-0.379	-0.189
P04792	P04792|F8WE04|C9J3N8	HSPB1	Heat shock protein beta-1	8	HUMAN	22839.1	40.4	106.41	-3.482	-0.89	-3.629	-3.535	-3.288	0.182	3.535	2.674	-0.205	0.256	0.354	3.629	2.814	0.205	0.372	-2.71	0.89	-2.814	-2.674	-2.507	-0.107	3.288	2.507	-0.372	-0.256	3.482	2.71	-0.354	-0.182	0.107
P31939	P31939|P31939-2	ATIC	Bifunctional purine biosynthesis protein PURH	9	HUMAN	65128.2	17.3	106.32	-4.075	-0.851	-4.918	-4.68	-4.205	0.424	4.68	3.827	-0.272	0.101	0.92	4.918	4.604	0.272	0.526	-3.651	0.851	-4.604	-3.827	-3.952	0.13	4.205	3.952	-0.526	-0.101	4.075	3.651	-0.92	-0.424	-0.13
Q9UII2	Q9UII2|A0A0B4J230|Q9UII2-2|Q9UII2-3	ATPIF1	ATPase inhibitor, mitochondrial	10	HUMAN	12248.6	48.1	106.27	-3.328	-1.285	-4.316	-4.672	-4.439	1.026	4.672	3.883	-0.103	0.586	1.081	4.316	3.801	0.103	0.615	-2.957	1.285	-3.801	-3.883	-3.167	0.441	4.439	3.167	-0.615	-0.586	3.328	2.957	-1.081	-1.026	-0.441
P43405	P43405|P43405-2	SYK	Tyrosine-protein kinase SYK	8	HUMAN	72578.4	11.8	106.2	-3.905	-1.399	-4.606	-4.271	-3.97	0.102	4.271	4.309	-0.246	0.136	0.226	4.606	4.644	0.246	0.323	-4.002	1.399	-4.644	-4.309	-3.85	-0.028	3.97	3.85	-0.323	-0.136	3.905	4.002	-0.226	-0.102	0.028
P45880-1	P45880-1|P45880|P45880-2	VDAC2	Voltage-dependent anion-selective channel protein 2	7	HUMAN	33884.5	25.2	106.06	-4.365	-0.836	-5.315	-4.5	-4.453	0.313	4.5	4.212	-0.714	0.164	0.985	5.315	4.902	0.714	0.839	-3.917	0.836	-4.902	-4.212	-3.952	0.114	4.453	3.952	-0.839	-0.164	4.365	3.917	-0.985	-0.313	-0.114
O00560	O00560|O00560-2|O00560-3|G5EA09|E9PBU7|B4DHN5	SDCBP	Syntenin-1	10	HUMAN	32615	33.8	106.02	-3.558	-0.602	-4.316	-4.047	-3.771	0.464	4.047	4.205	-0.403	0.405	0.863	4.316	4.141	0.403	0.503	-3.423	0.602	-4.141	-4.205	-3.94	0.15	3.771	3.94	-0.503	-0.405	3.558	3.423	-0.863	-0.464	-0.15
M0R0R2	M0R0R2|P46782|M0QZN2	RPS5	40S ribosomal protein S5	9	HUMAN	25504	32.4	105.91	-3.293	-0.662	-3.775	-3.206	-3.857	-0.031	3.206	2.485	-0.438	-0.23	0.671	3.775	3.084	0.438	0.107	-2.786	0.662	-3.084	-2.485	-3.199	0.181	3.857	3.199	-0.107	0.23	3.293	2.786	-0.671	0.031	-0.181
Q14974	Q14974|Q14974-2	KPNB1	Importin subunit beta-1	9	HUMAN	98480.7	12.3	105.65	-1.705	-0.545	-2.787	-2.169	-2.645	0.524	2.169	2.589	-0.53	0.075	1.021	2.787	3.076	0.53	0.473	-2.116	0.545	-3.076	-2.589	-2.514	0.343	2.645	2.514	-0.473	-0.075	1.705	2.116	-1.021	-0.524	-0.343
P27986-4	P27986-4|P27986|P27986-2|P27986-3|P27986-5|F6TDL0|Q92569|Q92569-2|Q92569-3|O00459	PIK3R1	Phosphatidylinositol 3-kinase regulatory subunit alpha	11	HUMAN	84872.2	12.7	105.51	-3.967	-0.2	-5.016	-4.896	-4.155	0.885	4.896	4.676	-0.12	0.648	1.043	5.016	4.797	0.12	0.752	-3.779	0.2	-4.797	-4.676	-3.962	0.184	4.155	3.962	-0.752	-0.648	3.967	3.779	-1.043	-0.885	-0.184
P11177	P11177|P11177-3|P11177-2|C9J634|F8WF02	PDHB	Pyruvate dehydrogenase E1 component subunit beta, mitochondrial	8	HUMAN	39575	21.7	105.47	-2.531	-0.435	-3.982	-3.42	-2.911	0.89	3.42	3.79	-0.472	0.504	1.288	3.982	4.397	0.472	0.892	-3.013	0.435	-4.397	-3.79	-3.226	0.407	2.911	3.226	-0.892	-0.504	2.531	3.013	-1.288	-0.89	-0.407
P27797	P27797	CALR	Calreticulin	8	HUMAN	48311.8	18.7	105.39	-4.795	0.129	-5.027	-4.983	-4.724	0.343	4.983	4.173	-0.115	0.24	0.453	5.027	4.836	0.115	0.277	-4.35	-0.129	-4.836	-4.173	-3.836	0.249	4.724	3.836	-0.277	-0.24	4.795	4.35	-0.453	-0.343	-0.249
B3KS98	B3KS98|O15372|A0A087WZK9|E5RH59|E5RHC7	EIF3S3	Eukaryotic translation initiation factor 3 subunit H	8	HUMAN	41751.7	22.4	105.23	-4.696	-0.196	-5.482	-5.372	-4.98	0.528	5.372	4.91	-0.184	0.353	0.77	5.482	5.207	0.184	0.528	-4.449	0.196	-5.207	-4.91	-4.68	0.157	4.98	4.68	-0.528	-0.353	4.696	4.449	-0.77	-0.528	-0.157
O60264	O60264	SMARCA5	SWI/SNF-related matrix-associated actin-dependent regulator of chromatin subfamily A member 5	10	HUMAN	122588	9.4	105.15	-3.518	-0.722	-4.491	-4.12	-3.844	0.494	4.12	4.189	-0.188	0.12	0.693	4.491	4.464	0.188	0.441	-3.743	0.722	-4.464	-4.189	-3.968	0.272	3.844	3.968	-0.441	-0.12	3.518	3.743	-0.693	-0.494	-0.272
Q96PD5-2	Q96PD5-2|Q96PD5	PGLYRP2	N-acetylmuramoyl-L-alanine amidase	8	HUMAN	68740.8	12.9	105.12	-4.585	-1.67	-5.141	-5.226	-5.022	0.272	5.226	3.279	-0.286	-0.055	0.568	5.141	3.274	0.286	0.154	-2.907	1.67	-3.274	-3.279	-3.117	0.21	5.022	3.117	-0.154	0.055	4.585	2.907	-0.568	-0.272	-0.21
Q9UHD8	Q9UHD8|Q9UHD8-5|Q9UHD8-2|Q9UHD8-7|Q9UHD8-8|Q9UHD8-3|Q9UHD8-9|Q9UHD8-4	2023-09-09	Septin-9	11	HUMAN	65685.6	15.5	105.08	-3.426	-1.098	-3.92	-3.856	-3.895	0.439	3.856	3.527	-0.346	-0.005	0.711	3.92	3.677	0.346	0.208	-3.011	1.098	-3.677	-3.527	-3.131	0.319	3.895	3.131	-0.208	0.005	3.426	3.011	-0.711	-0.439	-0.319
P28065	P28065|P28065-2|A2ACR1|A0A0G2JJA7|A0A0G2JJ13|A0A0G2JHI2	PSMB9	Proteasome subunit beta type-9	7	HUMAN	23378	35.6	105.05	-3.258	-0.717	-3.717	-3.376	-3.509	0.066	3.376	2.728	-0.305	0.025	0.405	3.717	3.238	0.305	0.241	-2.54	0.717	-3.238	-2.728	-3.298	0.3	3.509	3.298	-0.241	-0.025	3.258	2.54	-0.405	-0.066	-0.3
Q9NT62	Q9NT62|Q9NT62-2|F8WDI0	ATG3	Ubiquitin-like-conjugating enzyme ATG3	10	HUMAN	36320.2	23.2	104.99	-4.364	-1.072	-5.145	-4.863	-4.695	0.825	4.863	4.612	-0.254	0.469	1.111	5.145	4.943	0.254	0.633	-3.833	1.072	-4.943	-4.612	-4.143	0.406	4.695	4.143	-0.633	-0.469	4.364	3.833	-1.111	-0.825	-0.406
P41240	P41240	CSK	Tyrosine-protein kinase CSK	8	HUMAN	51274	17.7	104.81	-3.411	-0.332	-4.164	-3.759	-3.808	0.413	3.759	3.234	-0.456	-0.061	0.99	4.164	3.714	0.456	0.475	-2.713	0.332	-3.714	-3.234	-3.358	0.394	3.808	3.358	-0.475	0.061	3.411	2.713	-0.99	-0.413	-0.394
P02775	P02775	PPBP	Platelet basic protein	7	HUMAN	14179.2	47.6	104.58	-5.056	-2.116	-5.376	-5.357	-5.015	0.263	5.357	4.766	-0.089	0.264	0.353	5.376	4.882	0.089	0.391	-4.616	2.116	-4.882	-4.766	-4.577	-0.002	5.015	4.577	-0.391	-0.264	5.056	4.616	-0.353	-0.263	0.002
A6NHR9	A6NHR9|A6NHR9-2|A6NHR9-3	SMCHD1	Structural maintenance of chromosomes flexible hinge domain-containing protein 1	10	HUMAN	228081	4.7	104.54	-3.182	-0.816	-4.346	-4.198	-3.729	0.802	4.198	2.902	-0.258	0.364	0.948	4.346	3.03	0.258	0.476	-2.119	0.816	-3.03	-2.902	-2.583	0.426	3.729	2.583	-0.476	-0.364	3.182	2.119	-0.948	-0.802	-0.426
P62263	P62263|E5RH77	RPS14	40S ribosomal protein S14	8	HUMAN	16443.6	45	104.53	-3.838	-1.223	-4.591	-4.341	-4.179	0.545	4.341	3.256	-0.328	0.29	0.82	4.591	3.87	0.328	0.502	-2.935	1.223	-3.87	-3.256	-3.202	0.267	4.179	3.202	-0.502	-0.29	3.838	2.935	-0.82	-0.545	-0.267
Q99471	Q99471|Q99471-3|H3BMQ1|Q99471-2	PFDN5	Prefoldin subunit 5	7	HUMAN	17384.9	46.7	104.36	-2.847	-0.889	-3.526	-3.242	-3.373	0.192	3.242	2.949	-0.34	-0.074	0.631	3.526	3.288	0.34	0.295	-2.686	0.889	-3.288	-2.949	-2.955	0.289	3.373	2.955	-0.295	0.074	2.847	2.686	-0.631	-0.192	-0.289
Q9Y2B0	Q9Y2B0|Q9Y2B0-2	CNPY2	Protein canopy homolog 2	8	HUMAN	20994.2	48.3	104.3	-4.137	-1.103	-5.05	-4.742	-4.28	0.62	4.742	4.493	-0.318	0.631	0.99	5.05	4.745	0.318	0.918	-3.806	1.103	-4.745	-4.493	-3.939	0.073	4.28	3.939	-0.918	-0.631	4.137	3.806	-0.99	-0.62	-0.073
Q9Y6G9	Q9Y6G9|E9PHI6	DYNC1LI1	Cytoplasmic dynein 1 light intermediate chain 1	8	HUMAN	56863.4	13.9	104.25	-2.627	-0.782	-3.816	-3.676	-3.132	0.972	3.676	3.996	-0.207	0.684	1.306	3.816	4.226	0.207	0.975	-2.929	0.782	-4.226	-3.996	-3.125	0.125	3.132	3.125	-0.975	-0.684	2.627	2.929	-1.306	-0.972	-0.125
J3KQL8	J3KQL8|Q9BQE5	APOL2	Apolipoprotein L2	7	HUMAN	49085.6	16.4	104.15	-4.126	-2.245	-5.251	-4.899	-4.687	0.077	4.899	3.402	-0.299	-0.115	0.387	5.251	3.839	0.299	0.309	-2.92	2.245	-3.839	-3.402	-3.232	0.199	4.687	3.232	-0.309	0.115	4.126	2.92	-0.387	-0.077	-0.199
P50995	P50995|P50995-2	ANXA11	Annexin A11	9	HUMAN	54731.1	17.2	104	-4.109	-1.098	-4.745	-4.369	-4.159	0.471	4.369	3.866	-0.255	0.164	0.677	4.745	4.177	0.255	0.475	-3.399	1.098	-4.177	-3.866	-3.742	0.3	4.159	3.742	-0.475	-0.164	4.109	3.399	-0.677	-0.471	-0.3
Q13232	Q13232|H3BPR2	NME3	Nucleoside diphosphate kinase 3	9	HUMAN	19242.9	45.5	103.93	-2.947	-0.771	-3.834	-3.55	-3.626	0.384	3.55	3.378	-0.307	0.061	0.669	3.834	3.65	0.307	0.431	-2.511	0.771	-3.65	-3.378	-3.272	0.331	3.626	3.272	-0.431	-0.061	2.947	2.511	-0.669	-0.384	-0.331
Q8IUI8-2	Q8IUI8-2|Q8IUI8|J3KST8	CRLF3	Cytokine receptor-like factor 3	8	HUMAN	49920	18.4	103.76	-2.892	-0.41	-3.786	-3.718	-3.124	0.482	3.718	3.428	-0.197	0.274	0.9	3.786	3.602	0.197	0.413	-2.688	0.41	-3.602	-3.428	-3.139	0.283	3.124	3.139	-0.413	-0.274	2.892	2.688	-0.9	-0.482	-0.283
P25205-2	P25205-2|P25205|J3KQ69	MCM3	DNA replication licensing factor MCM3	10	HUMAN	96534.2	10.1	103.68	-3.633	-1.094	-3.969	-3.998	-3.803	0.434	3.998	3.027	-0.266	0.137	0.67	3.969	3.237	0.266	0.289	-2.746	1.094	-3.237	-3.027	-3.412	0.21	3.803	3.412	-0.289	-0.137	3.633	2.746	-0.67	-0.434	-0.21
P25445	P25445|P25445-6	FAS	Tumor necrosis factor receptor superfamily member 6	8	HUMAN	38929.7	19.4	103.54	-3.816	-1.415	-4.786	-4.375	-4.587	0.211	4.375	4.226	-0.284	0.035	0.547	4.786	4.584	0.284	0.282	-4.175	1.415	-4.584	-4.226	-4.095	0.431	4.587	4.095	-0.282	-0.035	3.816	4.175	-0.547	-0.211	-0.431
O60610	A0A0G2JH68|O60610|A0A140T8Z0|O60610-3|O60610-2|H9KV28|B4E2I7	DIAPH1	Protein diaphanous homolog 1	11	HUMAN	142030	8	103.25	-3.15	-0.873	-4.038	-4.07	-3.645	0.59	4.07	3.482	-0.203	0.334	0.682	4.038	3.805	0.203	0.5	-2.745	0.873	-3.805	-3.482	-3.141	0.396	3.645	3.141	-0.5	-0.334	3.15	2.745	-0.682	-0.59	-0.396
J3QRS3	J3QRS3|P19105|O14950	MYL12A	Myosin regulatory light chain 12A	7	HUMAN	20513.6	42.9	102.89	-3.849	-0.368	-4.802	-4.679	-3.993	0.663	4.679	4.273	-0.165	0.548	0.835	4.802	4.369	0.165	0.771	-3.527	0.368	-4.369	-4.273	-3.723	0.15	3.993	3.723	-0.771	-0.548	3.849	3.527	-0.835	-0.663	-0.15
O00478	O00478|O00478-2|O00481|O00481-4|O00481-3|O00481-2	BTN3A3	Butyrophilin subfamily 3 member A3	7	HUMAN	65514.3	14	102.81	-4.087	-0.973	-4.292	-3.983	-4.365	0.257	3.983	3.258	-0.176	-0.165	0.451	4.292	3.463	0.176	-0.009	-3.096	0.973	-3.463	-3.258	-3.528	0.503	4.365	3.528	0.009	0.165	4.087	3.096	-0.451	-0.257	-0.503
P16333	P16333|P16333-2	NCK1	Cytoplasmic protein NCK1	9	HUMAN	43091.9	23.6	102.54	-3.426	-1.076	-3.917	-3.772	-3.509	0.173	3.772	2.912	-0.15	0.061	0.452	3.917	3.138	0.15	0.144	-2.616	1.076	-3.138	-2.912	-3.12	0.231	3.509	3.12	-0.144	-0.061	3.426	2.616	-0.452	-0.173	-0.231
O43639	O43639	NCK2	Cytoplasmic protein NCK2	7	HUMAN	43142.5	16	80.42	-4.26	-1.403	-3.785	-4.012	-4.334	-0.451	4.012	3.807	-0.095	-0.382	-0.326	3.785	3.964	0.095	-0.359	-4.175	1.403	-3.964	-3.807	-4.268	0.021	4.334	4.268	0.359	0.382	4.26	4.175	0.326	0.451	-0.021
P07919	P07919|A0A096LP55	UQCRH	Cytochrome b-c1 complex subunit 6, mitochondrial	7	HUMAN	11023.9	56	102.42	-3.287	-0.444	-4.123	-3.984	-3.602	0.532	3.984	4.141	-0.188	0.373	0.727	4.123	4.378	0.188	0.627	-3.643	0.444	-4.378	-4.141	-3.813	0.172	3.602	3.813	-0.627	-0.373	3.287	3.643	-0.727	-0.532	-0.172
Q14258	Q14258	TRIM25	E3 ubiquitin/ISG15 ligase TRIM25	8	HUMAN	72626.7	11.4	102.35	-3.051	-0.306	-4.161	-4.04	-3.263	0.986	4.04	3.811	-0.157	0.438	1.11	4.161	4.068	0.157	0.695	-2.843	0.306	-4.068	-3.811	-3.373	0.557	3.263	3.373	-0.695	-0.438	3.051	2.843	-1.11	-0.986	-0.557
P49023-3	A0A1B0GTU4|P49023-3|P49023|F5GZ78|P49023-2|P49023-4|A0A1B0GU60	PXN	Paxillin	8	HUMAN	67751.8	13.7	102.23	-3.844	-0.643	-4.585	-4.256	-4.576	0.566	4.256	3.956	-0.145	0.207	0.706	4.585	4.328	0.145	0.265	-3.588	0.643	-4.328	-3.956	-3.78	0.272	4.576	3.78	-0.265	-0.207	3.844	3.588	-0.706	-0.566	-0.272
Q9Y6K9-2	Q9Y6K9-2|Q9Y6K9|A0A087B1|A0A087WUW6|A0A087X0G7|Q9Y6K9-3	IKBKG	NF-kappa-B essential modulator	8	HUMAN	56584.6	19.7	102.14	-2.422	-0.838	-3.294	-3.57	-3.537	0.371	3.57	3.977	-0.139	0.02	0.539	3.294	4.151	0.139	0.223	-3.564	0.838	-4.151	-3.977	-3.956	0.313	3.537	3.956	-0.223	-0.02	2.422	3.564	-0.539	-0.371	-0.313
Q9Y3L3	Q9Y3L3|Q9Y3L3-2|Q6ZT62|Q6ZT62-2|F8WEQ3	SH3BP1	SH3 domain-binding protein 1	8	HUMAN	76054.2	11.5	102.12	-4.983	-1.035	-6.178	-5.871	-5.164	0.709	5.871	5.124	-0.288	0.434	0.934	6.178	5.414	0.288	0.687	-4.495	1.035	-5.414	-5.124	-4.606	0.198	5.164	4.606	-0.687	-0.434	4.983	4.495	-0.934	-0.709	-0.198
Q969H8	Q969H8|M0QYN0	MYDGF	Myeloid-derived growth factor	7	HUMAN	18909	33.5	102.07	-3.388	-1.115	-4.248	-4.011	-3.744	0.736	4.011	3.071	-0.234	0.555	0.989	4.248	3.311	0.234	0.777	-2.328	1.115	-3.311	-3.071	-2.729	0.271	3.744	2.729	-0.777	-0.555	3.388	2.328	-0.989	-0.736	-0.271
P49773	P49773|D6RD60|D6REP8|D6RE99|D6RC06	HINT1	Histidine triad nucleotide-binding protein 1	8	HUMAN	13915.8	50.7	101.94	-4.277	-1.887	-4.85	-4.904	-4.36	0.35	4.904	4.915	-0.287	0.307	0.573	4.85	5.067	0.287	0.575	-4.528	1.887	-5.067	-4.915	-4.21	0.014	4.36	4.21	-0.575	-0.307	4.277	4.528	-0.573	-0.35	-0.014
Q92556	Q92556	ELMO1	Engulfment and cell motility protein 1	9	HUMAN	84569.7	10.7	101.63	-2.956	-0.868	-3.873	-3.774	-3.467	0.742	3.774	3.07	-0.244	0.379	0.906	3.873	3.256	0.244	0.607	-2.61	0.868	-3.256	-3.07	-2.849	0.3	3.467	2.849	-0.607	-0.379	2.956	2.61	-0.906	-0.742	-0.3
O43815	O43815|O43815-2	STRN	Striatin	7	HUMAN	86587	11.5	101.62	-2.885	-1.01	-3.41	-3.069	-3.405	0.261	3.069	2.059	-0.24	-0.218	0.641	3.41	2.61	0.24	0.211	-2.034	1.01	-2.61	-2.059	-2.424	0.344	3.405	2.424	-0.211	0.218	2.885	2.034	-0.641	-0.261	-0.344
Q13422	Q13422|Q13422-7|Q13422-2|Q13422-3|Q13422-4|Q13422-5|A0A087WU46|A0A0A0MST1|Q13422-6|R9R4D9|A0A0A0MRA0|Q13422-8	IKZF1	DNA-binding protein Ikaros	8	HUMAN	58668.5	14.2	101.59	-3.13	-1.28	-3.878	-3.713	-3.586	0.677	3.713	2.391	-0.207	0.042	0.608	3.878	2.493	0.207	0.128	-1.87	1.28	-2.493	-2.391	-2.4	0.265	3.586	2.4	-0.128	-0.042	3.13	1.87	-0.608	-0.677	-0.265
K7EK33	K7EK33|Q96EP5|K7EQ55|Q96EP5-2	DAZAP1	DAZ-associated protein 1	8	HUMAN	43482.7	24.8	101.32	-3.433	0.077	-4.229	-3.845	-3.804	0.495	3.845	4.523	-0.221	0.371	0.637	4.229	4.735	0.221	0.4	-3.985	-0.077	-4.735	-4.523	-4.081	0.191	3.804	4.081	-0.4	-0.371	3.433	3.985	-0.637	-0.495	-0.191
Q9BZZ2	Q9BZZ2|Q9BZZ2-3|Q9BZZ2-2	SIGLEC1	Sialoadhesin	8	HUMAN	185074	5	101.14	-2.743	-1.266	-4.421	-4.271	-3.189	1.806	4.271	2.404	-0.15	0.88	1.915	4.421	2.663	0.15	0.853	-1.088	1.266	-2.663	-2.404	-1.782	0.557	3.189	1.782	-0.853	-0.88	2.743	1.088	-1.915	-1.806	-0.557
P46781	P46781|C9JM19|B5MCT8|A8MXK4|F2Z3C0	RPS9	40S ribosomal protein S9	12	HUMAN	22648.1	54.6	100.91	-2.939	-1.194	-3.603	-3.515	-3.336	0.632	3.515	2.213	-0.297	0.405	0.722	3.603	2.599	0.297	0.397	-2.036	1.194	-2.599	-2.213	-2.188	0.244	3.336	2.188	-0.397	-0.405	2.939	2.036	-0.722	-0.632	-0.244
P78406	P78406|E9PQ57|E9PPG9	RAE1	mRNA export factor	9	HUMAN	41595	22.8	100.51	-3.968	-1.091	-4.978	-4.759	-4.314	0.689	4.759	3.673	-0.274	0.311	0.971	4.978	3.92	0.274	0.595	-3.145	1.091	-3.92	-3.673	-3.44	0.373	4.314	3.44	-0.595	-0.311	3.968	3.145	-0.971	-0.689	-0.373
Q96JB5-4	Q96JB5-4|Q96JB5|Q96JB5-2|Q96JB5-3	CDK5RAP3	CDK5 regulatory subunit-associated protein 3	8	HUMAN	59930	14.8	100.47	-4.698	-1.447	-5.392	-5.378	-5.167	0.684	5.378	3.932	-0.118	0.351	0.818	5.392	4.05	0.118	0.522	-3.455	1.447	-4.05	-3.932	-3.721	0.216	5.167	3.721	-0.522	-0.351	4.698	3.455	-0.818	-0.684	-0.216
B5MDF5	B5MDF5|P62826|B4DV51|A0A087X0W0	RAN	GTP-binding nuclear protein Ran	7	HUMAN	26394.9	33	100.03	-3.448	-1.022	-4.082	-3.756	-3.73	0.233	3.756	2.894	-0.326	0.026	0.634	4.082	3.285	0.326	0.344	-2.563	1.022	-3.285	-2.894	-2.747	0.241	3.73	2.747	-0.344	-0.026	3.448	2.563	-0.634	-0.233	-0.241
P26885	P26885	FKBP2	Peptidyl-prolyl cis-trans isomerase FKBP2	7	HUMAN	15820.1	31.6	99.98	-2.576	-0.564	-3.155	-3.339	-2.975	0.685	3.339	2.696	-0.358	0.317	1.088	3.155	3.107	0.358	0.658	-2.062	0.564	-3.107	-2.696	-2.464	0.403	2.975	2.464	-0.658	-0.317	2.576	2.062	-1.088	-0.685	-0.403
O00764	O00764|O00764-2|F2Z2Y4|O00764-3|A8MV33	PDXK	Pyridoxal kinase	9	HUMAN	35329.9	27.5	99.82	-2.994	-0.692	-3.561	-3.482	-3.583	0.573	3.482	2.693	-0.038	0.083	0.556	3.561	2.817	0.038	-0.019	-2.26	0.692	-2.817	-2.693	-2.844	0.578	3.583	2.844	0.019	-0.083	2.994	2.26	-0.556	-0.573	-0.578
P21580	P21580|A0A087WU80|D3TTY5|A0A087N1|A0A087WXL5	TNFAIP3	Tumor necrosis factor alpha-induced protein 3	10	HUMAN	91894.6	14	99.61	-3.329	-0.45	-3.396	-3.042	-3.739	-0.244	3.042	2.89	-0.263	-0.747	-0.08	3.396	3.199	0.263	-0.555	-3.196	0.45	-3.199	-2.89	-3.62	0.412	3.739	3.62	0.555	0.747	3.329	3.196	0.08	0.244	-0.412
O75410-2	O75410-2|O75410|O75410-7|O75410-3|E7ET87|E7EVI4|O75410-6|O75410-4|O75410-5|B4E3H6|O75410-8|R4GMT7|O95359|E9PBC6|O95359-3|E7EMZ9|O95359-5|Q4VXL8|O95359-1|D6RAA5|O95359-6|Q4VXL4|O95359-2	TACC1	Transforming acidic coiled-coil-containing protein 1	9	HUMAN	90129.3	11.6	99.25	-3.872	-1.142	-4.421	-4.292	-4.162	0.469	4.292	3.563	-0.048	0.278	0.569	4.421	3.609	0.048	0.382	-3.123	1.142	-3.609	-3.563	-3.356	0.141	4.162	3.356	-0.382	-0.278	3.872	3.123	-0.569	-0.469	-0.141
P21964	P21964|P21964-2	COMT	Catechol O-methyltransferase	6	HUMAN	30492.9	23.9	99.21	-2.657	-0.268	-3.892	-3.217	-3.363	0.556	3.217	4.03	-0.306	0.349	0.987	3.892	4.082	0.306	0.581	-3.482	0.268	-4.082	-4.03	-3.587	0.149	3.363	3.587	-0.581	-0.349	2.657	3.482	-0.987	-0.556	-0.149
P46779-3	P46779-3|H0YKD8|P46779-2|P46779|H0YMF4|P46779-5|H0YLP6|P46779-4	RPL28	60S ribosomal protein L28	8	HUMAN	19490.3	33.1	99.17	-2.257	-0.709	-2.913	-3.206	-2.655	0.46	3.206	1.584	-0.292	-0.013	0.72	2.913	1.435	0.292	0.321	-1.165	0.709	-1.435	-1.584	-1.359	0.313	2.655	1.359	-0.321	0.013	2.257	1.165	-0.72	-0.46	-0.313
P50570	P50570|P50570-5|P50570-4|P50570-2|P50570-3	DNM2	Dynamin-2	10	HUMAN	98404.9	10.1	98.99	-2.872	-0.933	-3.961	-3.403	-3.342	0.554	3.403	2.961	-0.331	0.157	0.929	3.961	3.261	0.331	0.56	-2.544	0.933	-3.261	-2.961	-2.781	0.309	3.342	2.781	-0.56	-0.157	2.872	2.544	-0.929	-0.554	-0.309
P63151	P63151|P63151-2|Q66LE6|E5RIY1|E5RJV2|E5RHQ2|Q9Y2T4|Q9Y2T4-2|Q9Y2T4-4|Q9Y2T4-3|A0A1W2PQI2	PPP2R2A	Serine/threonine-protein phosphatase 2A 55 kDa regulatory subunit B alpha isoform	8	HUMAN	52204.6	19.6	98.94	-3.424	-0.976	-3.912	-3.597	-3.632	0.205	3.597	2.941	-0.312	-0.089	0.609	3.912	3.252	0.312	0.157	-2.644	0.976	-3.252	-2.941	-3.434	0.275	3.632	3.434	-0.157	0.089	3.424	2.644	-0.609	-0.205	-0.275
P62857	P62857	RPS28	40S ribosomal protein S28	8	HUMAN	7898	72.4	98.52	-3.66	-1.353	-4.298	-4.177	-4.435	0.275	4.177	3.78	-0.193	0.045	0.471	4.298	4.073	0.193	0.1	-3.695	1.353	-4.073	-3.78	-3.814	0.453	4.435	3.814	-0.1	-0.045	3.66	3.695	-0.471	-0.275	-0.453
Q96C01	Q96C01|E7EQY1|C9J2Y4	FAM136A	Protein FAM136A	8	HUMAN	16154.5	52.8	98.46	-3.962	-1.229	-4.266	-4.128	-4.275	0.16	4.128	3.638	-0.184	-0.063	0.34	4.266	3.992	0.184	0.111	-3.654	1.229	-3.992	-3.638	-4.08	0.362	4.275	4.08	-0.111	0.063	3.962	3.654	-0.34	-0.16	-0.362
P35658-5	P35658-5|P35658-3|P35658|P35658-4|P35658-2|A0A0A0MSW3|B7ZAV2	NUP214	Nuclear pore complex protein Nup214	9	HUMAN	216253	4.2	98.32	-3.875	-1.697	-4.459	-4.551	-4.244	0.781	4.551	2.881	-0.17	0.105	0.851	4.459	2.915	0.17	0.204	-2.173	1.697	-2.915	-2.881	-2.87	0.496	4.244	2.87	-0.204	-0.105	3.875	2.173	-0.851	-0.781	-0.496
P50914	P50914|E7EPB3	RPL14	60S ribosomal protein L14	8	HUMAN	23545.5	33	97.88	-3.04	-1.003	-3.994	-3.727	-3.639	0.364	3.727	3.198	-0.341	0.028	0.721	3.994	3.753	0.341	0.378	-3.037	1.003	-3.753	-3.198	-3.125	0.312	3.639	3.125	-0.378	-0.028	3.04	3.037	-0.721	-0.364	-0.312
P42229	P42229|K7EK35|P42229-2|P51692	STAT5A	Signal transducer and activator of transcription 5A	9	HUMAN	91215.9	10.5	97.81	-3.011	-1.112	-3.536	-2.82	-3.939	0.049	2.82	1.595	-0.144	-0.341	0.421	3.536	1.884	0.144	-0.247	-1.433	1.112	-1.884	-1.595	-2.313	0.561	3.939	2.313	0.247	0.341	3.011	1.433	-0.421	-0.049	-0.561
O94874	O94874|O94874-3|O94874-2	UFL1	E3 UFM1-protein ligase 1	7	HUMAN	90050.1	8.4	97.68	-4.098	-0.42	-5	-4.846	-4.197	0.773	4.846	3.95	-0.212	0.649	0.999	5	4.278	0.212	0.913	-3.394	0.42	-4.278	-3.95	-3.33	0.028	4.197	3.33	-0.913	-0.649	4.098	3.394	-0.999	-0.773	-0.028
P62249	P62249|M0R210|M0R3H0|Q6IPX4	RPS16	40S ribosomal protein S16	9	HUMAN	16559.1	56.1	97.64	-3.341	-1.009	-4.301	-3.932	-3.762	0.568	3.932	2.693	-0.35	0.051	0.852	4.301	3.116	0.35	0.188	-2.619	1.009	-3.116	-2.693	-2.642	0.329	3.762	2.642	-0.188	-0.051	3.341	2.619	-0.852	-0.568	-0.329
P31930	P31930	UQCRC1	Cytochrome b-c1 complex subunit 1, mitochondrial	9	HUMAN	53329.5	16.6	97.6	-3.205	-1.205	-4.159	-3.968	-3.781	0.761	3.968	2.748	-0.274	0.186	0.953	4.159	3.037	0.274	0.638	-2.226	1.205	-3.037	-2.748	-2.565	0.283	3.781	2.565	-0.638	-0.186	3.205	2.226	-0.953	-0.761	-0.283
Q02790	Q02790	FKBP4	Peptidyl-prolyl cis-trans isomerase FKBP4	8	HUMAN	52088.9	16.1	97.37	-3.657	-1.121	-4.325	-3.834	-4.678	0.095	3.834	3.603	-0.107	-0.052	0.14	4.325	3.492	0.107	0.008	-3.309	1.121	-3.492	-3.603	-3.583	0.137	4.678	3.583	-0.008	0.052	3.657	3.309	-0.14	-0.095	-0.137
Q03169	Q03169|H0YKI8	TNFAIP2	Tumor necrosis factor alpha-induced protein 2	8	HUMAN	73059.4	11.6	97.28	-2.8	-1.254	-3.269	-3.362	-3.067	0.482	3.362	3.255	-0.134	0.145	0.484	3.269	3.283	0.134	0.191	-2.939	1.254	-3.283	-3.255	-3.085	0.267	3.067	3.085	-0.191	-0.145	2.8	2.939	-0.484	-0.482	-0.267
P52758	P52758	RIDA	2-iminobutanoate/2-iminopropanoate deaminase	6	HUMAN	14550.5	60.5	96.83	-4.104	-0.476	-4.83	-4.076	-4.431	-0.098	4.076	4.583	-0.466	-0.012	0.326	4.83	5.185	0.466	0.399	-5.042	0.476	-5.185	-4.583	-4.717	-0.09	4.431	4.717	-0.399	0.012	4.104	5.042	-0.326	0.098	0.09
Q07812-2	Q07812-2|Q07812|Q07812-8|Q07812-5|Q07812-7|K4JQN1|Q07812-4|I6LPK7|Q07812-6	BAX	Apoptosis regulator BAX	6	HUMAN	24390.7	34.8	96.8	-4.484	-0.983	-5.518	-5.406	-4.722	0.71	5.406	4.664	-0.124	0.533	0.976	5.518	4.907	0.124	0.795	-3.854	0.983	-4.907	-4.664	-4.087	0.238	4.722	4.087	-0.795	-0.533	4.484	3.854	-0.976	-0.71	-0.238
P30041	P30041	PRDX6	Peroxiredoxin-6	9	HUMAN	25148.6	33.9	96.54	-2.39	-1.294	-3.458	-3.172	-3.228	0.641	3.172	3.109	-0.287	0.27	0.946	3.458	2.991	0.287	0.552	-2.459	1.294	-2.991	-3.109	-3.134	0.304	3.228	3.134	-0.552	-0.27	2.39	2.459	-0.946	-0.641	-0.304
O95433	O95433|O95433-2|G3V3W9	AHSA1	Activator of 90 kDa heat shock protein ATPase homolog 1	8	HUMAN	38444.8	24.2	96.41	-4.092	-0.777	-4.757	-4.784	-4.164	0.566	4.784	4.662	-0.124	0.328	0.664	4.757	4.868	0.124	0.502	-4.204	0.777	-4.868	-4.662	-4.366	0.162	4.164	4.366	-0.502	-0.328	4.092	4.204	-0.664	-0.566	-0.162
Q9BT09	Q9BT09|A0A0C4DFY8|Q8N129	CNPY3	Protein canopy homolog 3	8	HUMAN	31146.8	28.7	96.34	-3.57	-0.212	-4.958	-4.764	-4.605	0.892	4.764	5.333	-0.239	0.656	1.21	4.958	5.519	0.239	0.759	-4.124	0.212	-5.519	-5.333	-4.519	0.376	4.605	4.519	-0.759	-0.656	3.57	4.124	-1.21	-0.892	-0.376
P39023	P39023|G5E9G0|Q92901	RPL3	60S ribosomal protein L3	9	HUMAN	46393.3	18.6	96.33	-3.885	-0.772	-4.408	-4.197	-4.074	0.45	4.197	2.885	-0.21	0.124	0.587	4.408	3.296	0.21	0.397	-2.618	0.772	-3.296	-2.885	-2.945	0.226	4.074	2.945	-0.397	-0.124	3.885	2.618	-0.587	-0.45	-0.226
Q9UNP9	Q9UNP9|E9PEQ6|Q9UNP9-3|Q9UNP9-2	PPIE	Peptidyl-prolyl cis-trans isomerase E	9	HUMAN	33715.5	23.5	96.3	-4.123	-1.503	-4.937	-4.721	-4.394	0.531	4.721	3.807	-0.093	0.444	0.574	4.937	4.069	0.093	0.389	-3.323	1.503	-4.069	-3.807	-3.485	0.18	4.394	3.485	-0.389	-0.444	4.123	3.323	-0.574	-0.531	-0.18
P14927-2	B7Z2R2|P14927-2|P14927|E5RHG9	UQCRB	Cytochrome b-c1 complex subunit 7	8	HUMAN	16380.5	42.8	96.2	-3.816	-1.074	-5.101	-4.566	-4.21	0.72	4.566	3.83	-0.409	0.334	1.154	5.101	4.016	0.409	0.671	-3.76	1.074	-4.016	-3.83	-3.444	0.289	4.21	3.444	-0.671	-0.334	3.816	3.76	-1.154	-0.72	-0.289
P82979	P82979|F8VZQ9|F8VS12	SARNP	SAP domain-containing ribonucleoprotein	9	HUMAN	23727.4	48	95.41	-3.911	-0.707	-4.119	-3.874	-4.055	0.266	3.874	4.454	-0.245	0.056	0.456	4.119	4.616	0.245	0.195	-4.16	0.707	-4.616	-4.454	-4.275	0.224	4.055	4.275	-0.195	-0.056	3.911	4.16	-0.456	-0.266	-0.224
P17931	P17931|G3V3R6	LGALS3	Galectin-3	7	HUMAN	26208.9	31.2	95.38	-3.68	-0.494	-4.086	-3.63	-3.796	-0.274	3.63	3.748	-0.379	-0.435	0.146	4.086	3.761	0.379	0.033	-3.311	0.494	-3.761	-3.748	-3.477	0.147	3.796	3.477	-0.033	0.435	3.68	3.311	-0.146	0.274	-0.147
Q9BT78	Q9BT78|D6RAX7|D6RFN0|Q9BT78-2	COPS4	COP9 signalosome complex subunit 4	8	HUMAN	46553.3	16.7	95.32	-3.444	-0.811	-4.264	-4.095	-3.839	0.399	4.095	3.846	-0.399	0.256	0.82	4.264	4.236	0.399	0.492	-3.411	0.811	-4.236	-3.846	-3.573	0.165	3.839	3.573	-0.492	-0.256	3.444	3.411	-0.82	-0.399	-0.165
P00740	P00740|P00740-2	F9	Coagulation factor IX	8	HUMAN	53146.8	15.1	95.31	-5.515	-1.102	-6.316	-6.122	-5.775	0.477	6.122	4.787	-0.235	0.337	0.792	6.316	5.11	0.235	0.542	-4.317	1.102	-5.11	-4.787	-4.619	0.25	5.775	4.619	-0.542	-0.337	5.515	4.317	-0.792	-0.477	-0.25
O94906	O94906|O94906-2	PRPF6	Pre-mRNA-processing factor 6	8	HUMAN	107722	9.2	95.26	-3.093	-0.94	-3.809	-4.104	-3.617	0.567	4.104	3.639	-0.177	0.228	0.717	3.809	3.993	0.177	0.458	-3.3	0.94	-3.993	-3.639	-3.497	0.304	3.617	3.497	-0.458	-0.228	3.093	3.3	-0.717	-0.567	-0.304
O00170	O00170	AIP	AH receptor-interacting protein	7	HUMAN	38091.8	22.7	95.19	-3.183	-1.018	-4.072	-3.824	-3.797	0.767	3.824	3.561	-0.27	0.347	0.97	4.072	3.809	0.27	0.686	-2.977	1.018	-3.809	-3.561	-3.604	0.454	3.797	3.604	-0.686	-0.347	3.183	2.977	-0.97	-0.767	-0.454
O60496	O60496|G3V114	DOK2	Docking protein 2	7	HUMAN	45777.4	19.9	94.93	-3.547	-0.211	-4.237	-4.022	-3.918	0.423	4.022	4.199	-0.286	0.174	0.718	4.237	4.587	0.286	0.394	-3.884	0.211	-4.587	-4.199	-4.106	0.249	3.918	4.106	-0.394	-0.174	3.547	3.884	-0.718	-0.423	-0.249
Q9NVI7	Q9NVI7|Q9NVI7-2|Q9NVI7-3|Q5T9A4|Q5T9A4-3|Q5T9A4-2|Q5T2N8	ATAD3A	ATPase family AAA domain-containing protein 3A	10	HUMAN	71653.2	13.4	94.84	-2.984	-0.235	-4.06	-3.969	-3.343	0.936	3.969	3.824	-0.249	0.658	1.245	4.06	4.149	0.249	0.962	-2.918	0.235	-4.149	-3.824	-3.439	0.344	3.343	3.439	-0.962	-0.658	2.984	2.918	-1.245	-0.936	-0.344
P16150	P16150	SPN	Leukosialin	6	HUMAN	40321.2	17.7	94.79	-4.613	-0.221	-4.54	-4.612	-4.865	-0.238	4.612	5.212	-0.27	-0.396	0.032	4.54	5.442	0.27	-0.011	-5.743	0.221	-5.442	-5.212	-5.71	0.159	4.865	5.71	0.011	0.396	4.613	5.743	-0.032	0.238	-0.159
Q8N8A2	Q8N8A2|Q8N8A2-2|Q8N8A2-4	ANKRD44	Serine/threonine-protein phosphatase 6 regulatory ankyrin repeat subunit B	6	HUMAN	109427	7	94.64	-3.078	-0.665	-3.902	-3.595	-3.583	0.57	3.595	3.119	-0.083	0.168	0.824	3.902	3.622	0.083	0.081	-2.731	0.665	-3.622	-3.119	-2.918	0.402	3.583	2.918	-0.081	-0.168	3.078	2.731	-0.824	-0.57	-0.402
Q9Y624	Q9Y624|Q9Y624-2|A0A087WY82	F11R	Junctional adhesion molecule A	8	HUMAN	32981.9	20.4	94.56	-5.275	-1.429	-5.439	-5.165	-5.653	-0.192	5.165	3.83	-0.265	-0.488	0.144	5.439	4.27	0.265	-0.223	-4.076	1.429	-4.27	-3.83	-4.369	0.392	5.653	4.369	0.223	0.488	5.275	4.076	-0.144	0.192	-0.392
Q96CN7	Q96CN7	ISOC1	Isochorismatase domain-containing protein 1	8	HUMAN	32521.4	26.1	94.2	-3.56	-0.858	-3.831	-3.678	-3.891	-0.649	3.678	3.224	-0.219	-0.869	-0.409	3.831	3.245	0.219	-0.583	-3.451	0.858	-3.245	-3.224	-3.405	-0.035	3.891	3.405	0.583	0.869	3.56	3.451	0.409	0.649	0.035
Q7Z2W4	Q7Z2W4|Q7Z2W4-2|C9J6P4|Q7Z2W4-3	ZC3HAV1	Zinc finger CCCH-type antiviral protein 1	7	HUMAN	103198	9.5	94.18	-3.751	-1.259	-4.743	-4.545	-4.146	0.509	4.545	3.624	-0.177	0.204	0.75	4.743	3.819	0.177	0.438	-3.057	1.259	-3.819	-3.624	-3.507	0.183	4.146	3.507	-0.438	-0.204	3.751	3.057	-0.75	-0.509	-0.183
P14384	P14384|F8VR29	CPM	Carboxypeptidase M	9	HUMAN	50969.3	15.5	94.17	-3.524	-0.277	-2.562	-2.784	-3.911	-1.335	2.784	3.351	-0.272	-1.519	-0.907	2.562	3.312	0.272	-1.083	-4.369	0.277	-3.312	-3.351	-4.451	0.194	3.911	4.451	1.083	1.519	3.524	4.369	0.907	1.335	-0.194
P02776	P02776	PF4	Platelet factor 4	6	HUMAN	11130	39.6	94.05	-3.636	-1.3	-4.956	-3.923	-4.354	0.455	3.923	3.205	-0.637	0.311	1.224	4.956	4.004	0.637	0.942	-2.74	1.3	-4.004	-3.205	-2.979	0.28	4.354	2.979	-0.942	-0.311	3.636	2.74	-1.224	-0.455	-0.28
Q96C86	Q96C86	DCPS	m7GpppX diphosphatase	8	HUMAN	38779.2	21	93.99	-2.282	-0.901	-3.058	-2.925	-2.941	0.592	2.925	3.028	-0.335	0.286	0.849	3.058	3.197	0.335	0.483	-2.478	0.901	-3.197	-3.028	-2.707	0.229	2.941	2.707	-0.483	-0.286	2.282	2.478	-0.849	-0.592	-0.229
P78417	P78417|P78417-3|P78417-2	GSTO1	Glutathione S-transferase omega-1	7	HUMAN	27850.6	27.8	93.85	-3.175	-0.704	-3.877	-3.251	-3.557	0.116	3.251	3.254	-0.266	0.101	0.478	3.877	3.559	0.266	0.331	-3.005	0.704	-3.559	-3.254	-3.494	0.139	3.557	3.494	-0.331	-0.101	3.175	3.005	-0.478	-0.116	-0.139
P01591	P01591	JCHAIN	Immunoglobulin J chain	6	HUMAN	18554.7	41.5	93.55	-3.413	-0.728	-4.043	-3.671	-3.822	0.222	3.671	4.263	-0.308	-0.033	0.601	4.043	4.661	0.308	0.238	-3.833	0.728	-4.661	-4.263	-4.151	0.225	3.822	4.151	-0.238	0.033	3.413	3.833	-0.601	-0.222	-0.225
P35244	P35244|B5MC59	RPA3	Replication protein A 14 kDa subunit	6	HUMAN	13682.6	67.7	93.43	-2.803	-0.861	-3.801	-3.412	-2.931	0.266	3.412	3.104	-0.522	0.306	0.882	3.801	3.498	0.522	0.766	-2.617	0.861	-3.498	-3.104	-2.733	0.159	2.931	2.733	-0.766	-0.306	2.803	2.617	-0.882	-0.266	-0.159
P07357	P07357	C8A	Complement component C8 alpha chain	8	HUMAN	66873.7	15.5	93.23	-5.719	-1.252	-6.315	-6.291	-6.12	0.754	6.291	4.861	-0.045	0.296	0.742	6.315	4.916	0.045	0.358	-4.189	1.252	-4.916	-4.861	-4.722	0.496	6.12	4.722	-0.358	-0.296	5.719	4.189	-0.742	-0.754	-0.496
Q13439-5	Q13439-5|Q13439|Q13439-4|Q13439-3	GOLGA4	Golgin subfamily A member 4	11	HUMAN	263236	4.8	93.21	-2.798	-0.659	-3.051	-3.024	-3.35	0.157	3.024	2.627	-0.118	-0.106	0.263	3.051	2.636	0.118	-0.11	-2.47	0.659	-2.636	-2.627	-2.791	0.234	3.35	2.791	0.11	0.106	2.798	2.47	-0.263	-0.157	-0.234
Q16718	Q16718|F8WAS3|A0A087G1|Q16718-2|A0A087WXR5	NDUFA5	NADH dehydrogenase [ubiquinone] 1 alpha subcomplex subunit 5	6	HUMAN	13515.5	49.1	93.11	-3.673	-0.368	-4.805	-4.345	-4.251	0.552	4.345	4.555	-0.293	0.319	0.991	4.805	4.704	0.293	0.786	-3.684	0.368	-4.704	-4.555	-3.856	0.218	4.251	3.856	-0.786	-0.319	3.673	3.684	-0.991	-0.552	-0.218
P13693	P13693|A0A0B4J2C3|Q5W0H4|J3KPG2|P13693-2|Q56UQ5	TPT1	Translationally-controlled tumor protein	8	HUMAN	19709.1	34.3	93.07	-5.014	-1.968	-5.576	-5.355	-5.141	0.27	5.355	4.154	-0.222	0.134	0.447	5.576	4.128	0.222	0.303	-3.77	1.968	-4.128	-4.154	-3.958	0.188	5.141	3.958	-0.303	-0.134	5.014	3.77	-0.447	-0.27	-0.188
P56199	P56199	ITGA1	Integrin alpha-1	8	HUMAN	132386	5.6	92.31	-3.793	-1.387	-4.388	-3.913	-4.394	-2.787	3.913	2.326	-0.248	-3.032	-2.551	4.388	2.709	0.248	-2.864	-5.424	1.387	-2.709	-2.326	-5.67	0.326	4.394	5.67	2.864	3.032	3.793	5.424	2.551	2.787	-0.326
Q9NR28	Q9NR28|Q9NR28-3|Q9NR28-2|A0A024RBT2	DIABLO	Diablo homolog, mitochondrial	7	HUMAN	27358.5	23.4	92.04	-4.633	-1.213	-4.984	-4.847	-4.869	0.155	4.847	4.629	-0.103	0.083	0.254	4.984	4.278	0.103	0.098	-4.074	1.213	-4.278	-4.629	-4.568	0.221	4.869	4.568	-0.098	-0.083	4.633	4.074	-0.254	-0.155	-0.221
Q14696	Q14696|Q14696-2|H0YLI4	MESD	LRP chaperone MESD	7	HUMAN	26247.3	27.3	91.75	-3.679	-0.814	-4.249	-4.046	-3.865	0.579	4.046	3.946	-0.262	0.31	0.812	4.249	3.737	0.262	0.576	-3.214	0.814	-3.737	-3.946	-3.538	0.15	3.865	3.538	-0.576	-0.31	3.679	3.214	-0.812	-0.579	-0.15
Q9Y371-2	A0A087WW40|Q9Y371-2|Q9Y371	SH3GLB1	Endophilin-B1	7	HUMAN	43480.5	17	91.72	-3.587	-0.749	-4.333	-4.12	-3.876	0.542	4.12	4.225	-0.083	0.532	0.747	4.333	4.258	0.083	0.586	-3.639	0.749	-4.258	-4.225	-3.818	0.109	3.876	3.818	-0.586	-0.532	3.587	3.639	-0.747	-0.542	-0.109
P46926	P46926|P46926-2|D6R9P4|Q8TDQ7|Q8TDQ7-2|Q8TDQ7-3|Q8TDQ7-5|Q8TDQ7-4	GNPDA1	Glucosamine-6-phosphate isomerase 1	8	HUMAN	32839.1	24.2	91.44	-3.789	-1.157	-4.099	-3.762	-3.828	0.072	3.762	3.151	-0.196	-0.044	0.374	4.099	3.569	0.196	0.122	-3.069	1.157	-3.569	-3.151	-3.434	0.196	3.828	3.434	-0.122	0.044	3.789	3.069	-0.374	-0.072	-0.196
Q10713	Q10713|Q10713-2	PMPCA	Mitochondrial-processing peptidase subunit alpha	8	HUMAN	58765.4	15.2	91.3	-2.997	-1.137	-4.005	-3.705	-3.589	0.775	3.705	2.604	-0.178	0.292	0.988	4.005	2.85	0.178	0.442	-1.811	1.137	-2.85	-2.604	-2.4	0.551	3.589	2.4	-0.442	-0.292	2.997	1.811	-0.988	-0.775	-0.551
P07333	P07333|E9PEK4|P10721|P10721-2|P07333-2	CSF1R	Macrophage colony-stimulating factor 1 receptor	8	HUMAN	109180	8.5	91.26	-3.958	-0.946	-5.087	-4.831	-4.015	1.338	4.831	3.723	-0.291	0.777	1.747	5.087	3.963	0.291	1.04	-2.853	0.946	-3.963	-3.723	-2.993	0.561	4.015	2.993	-1.04	-0.777	3.958	2.853	-1.747	-1.338	-0.561
P15880	P15880|E9PQD7	RPS2	40S ribosomal protein S2	7	HUMAN	31609.1	21.8	91.26	-3.551	-1.764	-4.169	-3.88	-3.812	0.573	3.88	3.192	-0.32	0.08	0.843	4.169	3.309	0.32	0.415	-2.619	1.764	-3.309	-3.192	-2.749	0.341	3.812	2.749	-0.415	-0.08	3.551	2.619	-0.843	-0.573	-0.341
P81605	P81605|P81605-2	DCD	Dermcidin	7	HUMAN	11397.8	46.3	91.08	0.36	-0.046	-0.182	0.235	-0.347	0.397	-0.235	-0.025	-0.438	-0.389	0.864	0.182	0.41	0.438	-0.018	0.262	0.046	-0.41	0.025	-0.303	0.707	0.347	0.303	0.018	0.389	-0.36	-0.262	-0.864	-0.397	-0.707
Q9NR31	Q9NR31|Q9NR31-2|Q9Y6B6|Q5SQT8|Q9H029|D6RDB2	SAR1A	GTP-binding protein SAR1a	7	HUMAN	22480.5	32.8	90.92	-3.398	-0.471	-4.601	-4.202	-3.512	0.79	4.202	4.079	-0.208	0.685	0.971	4.601	4.292	0.208	0.734	-2.932	0.471	-4.292	-4.079	-3.558	0.318	3.512	3.558	-0.734	-0.685	3.398	2.932	-0.971	-0.79	-0.318
O15511	O15511|B1ALC0|O15511-2	ARPC5	Actin-related protein 2/3 complex subunit 5	6	HUMAN	16377.2	39.7	90.91	-3.582	-0.584	-4.145	-3.713	-3.636	0.099	3.713	4.077	-0.537	0.165	0.624	4.145	4.408	0.537	0.737	-3.607	0.584	-4.408	-4.077	-3.726	-0.066	3.636	3.726	-0.737	-0.165	3.582	3.607	-0.624	-0.099	0.066
Q53EL6	Q53EL6|Q53EL6-2	PDCD4	Programmed cell death protein 4	7	HUMAN	52133.7	18.9	90.77	-3.811	-0.338	-4.973	-4.943	-4.217	0.885	4.943	4.41	-0.376	0.396	1.182	4.973	4.576	0.376	0.737	-3.404	0.338	-4.576	-4.41	-3.913	0.422	4.217	3.913	-0.737	-0.396	3.811	3.404	-1.182	-0.885	-0.422
Q9NZB2-6	Q9NZB2-6|Q9NZB2|Q9NZB2-4|Q9NZB2-5|Q9NZB2-2	FAM120A	Constitutive coactivator of PPAR-gamma-like protein 1	8	HUMAN	126525	7.5	90.77	-3.259	-1.04	-4.047	-3.901	-3.6	0.678	3.901	2.46	-0.157	0.39	0.895	4.047	2.5	0.157	0.545	-1.711	1.04	-2.5	-2.46	-2.032	0.231	3.6	2.032	-0.545	-0.39	3.259	1.711	-0.895	-0.678	-0.231
P49321-3	P49321-3|P49321|P49321-2|Q5T624|P49321-4	NASP	Nuclear autoantigenic sperm protein	8	HUMAN	86552	11	90.66	-3.759	-0.785	-4.596	-4.509	-4.188	0.635	4.509	4.117	-0.199	0.379	0.882	4.596	4.438	0.199	0.569	-3.68	0.785	-4.438	-4.117	-3.916	0.142	4.188	3.916	-0.569	-0.379	3.759	3.68	-0.882	-0.635	-0.142
P84077	P84077|P61204|F5H423|P61204-2|P84085|F8WDB3	ARF1	ADP-ribosylation factor 1	8	HUMAN	20753.5	44.1	90.64	-3.11	-1.403	-3.754	-3.286	-3.27	0.225	3.286	1.9	-0.479	0.006	0.748	3.754	2.526	0.479	0.316	-1.632	1.403	-2.526	-1.9	-2.029	0.392	3.27	2.029	-0.316	-0.006	3.11	1.632	-0.748	-0.225	-0.392
P18085	P18085|C9JAK5	ARF4	ADP-ribosylation factor 4	4	HUMAN	20624.5	18.8	35.08	-3.283	-1.067	-4.146	-3.772	-3.509	0.488	3.772	2.949	-0.207	0.262	0.863	4.146	3.151	0.207	0.365	-2.225	1.067	-3.151	-2.949	-2.686	0.439	3.509	2.686	-0.365	-0.262	3.283	2.225	-0.863	-0.488	-0.439
Q96HC4	Q96HC4|Q96HC4-6|Q96HC4-4|Q96HC4-7|A0A0A0MSP3|Q96HC4-2|Q96HC4-3	PDLIM5	PDZ and LIM domain protein 5	8	HUMAN	65142.1	11.7	90.5	-2.21	-0.689	-3.406	-3.6	-3.131	0.701	3.6	2.18	-0.165	0.199	0.729	3.406	1.911	0.165	0.251	-1.499	0.689	-1.911	-2.18	-2.363	0.478	3.131	2.363	-0.251	-0.199	2.21	1.499	-0.729	-0.701	-0.478
Q9H7M9	Q9H7M9	VSIR	V-type immunoglobulin domain-containing suppressor of T-cell activation	8	HUMAN	34364.2	16.3	90.42	-3.516	-0.816	-4.378	-4.603	-4.799	0.702	4.603	3.161	-0.188	-0.104	0.852	4.378	3.595	0.188	0.085	-2.786	0.816	-3.595	-3.161	-3.216	0.652	4.799	3.216	-0.085	0.104	3.516	2.786	-0.852	-0.702	-0.652
Q9Y4D7	Q9Y4D7|Q9Y4D7-2	PLXND1	Plexin-D1	7	HUMAN	215426	4.9	90.37	-3.568	-0.886	-3.06	-2.816	-3.562	-0.708	2.816	2.105	-0.27	-1	-0.379	3.06	2.464	0.27	-0.514	-2.891	0.886	-2.464	-2.105	-2.793	0.269	3.562	2.793	0.514	1	3.568	2.891	0.379	0.708	-0.269
P21912	P21912	SDHB	Succinate dehydrogenase [ubiquinone] iron-sulfur subunit, mitochondrial	8	HUMAN	32427.9	29.2	90.36	-3.479	-0.944	-4.325	-3.732	-3.702	0.568	3.732	2.589	-0.359	0.297	0.895	4.325	2.858	0.359	0.6	-2.299	0.944	-2.858	-2.589	-2.557	0.182	3.702	2.557	-0.6	-0.297	3.479	2.299	-0.895	-0.568	-0.182
Q14699	Q14699|G3XAJ6|F8WAR1	RFTN1	Raftlin	7	HUMAN	63715	15.3	90.35	-3.083	-0.738	-3.578	-3.212	-4.301	-0.016	3.212	2.909	-0.316	-0.499	0.253	3.578	3.164	0.316	-0.066	-2.885	0.738	-3.164	-2.909	-3.451	0.362	4.301	3.451	0.066	0.499	3.083	2.885	-0.253	0.016	-0.362
P50238	P50238	CRIP1	Cysteine-rich protein 1	7	HUMAN	8932.1	46.7	90.23	-4.493	-1.151	-4.939	-4.619	-4.583	0.126	4.619	4.777	-0.02	0.069	0.033	4.939	4.844	0.02	0.043	-4.605	1.151	-4.844	-4.777	-4.934	0.12	4.583	4.934	-0.043	-0.069	4.493	4.605	-0.033	-0.126	-0.12
P62913	P62913	RPL11	60S ribosomal protein L11	7	HUMAN	20480.2	37	90.21	-2.949	-1.088	-3.869	-3.563	-3.715	0.264	3.563	3.683	-0.321	0.035	0.585	3.869	3.935	0.321	0.333	-3.37	1.088	-3.935	-3.683	-3.602	0.267	3.715	3.602	-0.333	-0.035	2.949	3.37	-0.585	-0.264	-0.267
P62913-2	P62913-2	RPL11	60S ribosomal protein L11	7	HUMAN	20352.1	36.7	81.1	-2.896	-0.753	-3.38	-2.995	-2.895	0.181	2.995	3.132	-0.385	0.008	0.566	3.38	3.458	0.385	0.406	-2.624	0.753	-3.458	-3.132	-2.894	0.173	2.895	2.894	-0.406	-0.008	2.896	2.624	-0.566	-0.181	-0.173
Q8N684-3	Q8N684-3|Q8N684|Q8N684-2	CPSF7	Cleavage and polyadenylation specificity factor subunit 7	7	HUMAN	56545.1	13.2	90.17	-3.992	-2.158	-4.781	-4.686	-4.832	0.554	4.686	3.565	-0.128	0.203	0.788	4.781	3.706	0.128	0.344	-3.061	2.158	-3.706	-3.565	-3.361	0.301	4.832	3.361	-0.344	-0.203	3.992	3.061	-0.788	-0.554	-0.301
Q86WV6	Q86WV6	TMEM173	Stimulator of interferon genes protein	5	HUMAN	42762.4	20.3	90.12	-2.883	-0.915	-3.719	-3.278	-3.402	0.729	3.278	2.784	-0.318	0.048	1.133	3.719	3.056	0.318	0.33	-2.342	0.915	-3.056	-2.784	-2.753	0.266	3.402	2.753	-0.33	-0.048	2.883	2.342	-1.133	-0.729	-0.266
Q14677-3	Q14677-3|Q14677|Q14677-2	CLINT1	Clathrin interactor 1	9	HUMAN	70350.7	15.3	90.04	-4.137	-1.23	-4.634	-4.711	-4.703	0.462	4.711	3.471	-0.15	0.074	0.599	4.634	3.716	0.15	0.181	-3.103	1.23	-3.716	-3.471	-3.397	0.355	4.703	3.397	-0.181	-0.074	4.137	3.103	-0.599	-0.462	-0.355
Q16836-2	Q16836-2|E9PF18|Q16836-3|A0A0D9SFP2|Q16836|A0A0A0MSE2|A0A1W2PQV5|A0A1W2PQ78	HADH	Hydroxyacyl-coenzyme A dehydrogenase, mitochondrial	9	HUMAN	42481.1	18.7	90	-5.114	-0.886	-6.146	-5.692	-4.926	0.804	5.692	4.121	-0.46	0.732	1.122	6.146	4.596	0.46	1.045	-3.416	0.886	-4.596	-4.121	-3.5	0.11	4.926	3.5	-1.045	-0.732	5.114	3.416	-1.122	-0.804	-0.11
P05388	Q8NHW5|P05388|F8VWS0|P05388-2|G3V210|F8VRK7|F8VQY6	RPLP0	60S acidic ribosomal protein P0	7	HUMAN	34444.1	20.1	90	-3.74	-0.915	-4.287	-4.189	-3.925	0.452	4.189	3.434	-0.259	0.069	0.751	4.287	3.811	0.259	0.306	-3.248	0.915	-3.811	-3.434	-3.34	0.102	3.925	3.34	-0.306	-0.069	3.74	3.248	-0.751	-0.452	-0.102
Q9BX68	Q9BX68	HINT2	Histidine triad nucleotide-binding protein 2, mitochondrial	5	HUMAN	17218.5	46	89.93	-3.465	-0.737	-4.281	-3.782	-3.627	0.583	3.782	3.258	-0.292	0.287	0.966	4.281	3.578	0.292	0.599	-2.553	0.737	-3.578	-3.258	-2.93	0.339	3.627	2.93	-0.599	-0.287	3.465	2.553	-0.966	-0.583	-0.339
P49750-4	P49750-4|P49750|P49750-3|F8VU51	YLPM1	YLP motif-containing protein 1	9	HUMAN	241869	4.9	89.77	-2.678	-1.211	-3.331	-3.328	-3.237	0.679	3.328	1.969	0.119	0.084	0.703	3.331	1.964	-0.119	-0.035	-1.804	1.211	-1.964	-1.969	-1.911	0.595	3.237	1.911	0.035	-0.084	2.678	1.804	-0.703	-0.679	-0.595
Q03518	Q03518|A0A140T9T7	TAP1	Antigen peptide transporter 1	7	HUMAN	87786.6	6.8	89.26	-4.337	-1.03	-5.071	-4.907	-4.85	0.739	4.907	4.153	-0.173	0.51	0.862	5.071	4.126	0.173	0.635	-3.397	1.03	-4.126	-4.153	-3.833	0.353	4.85	3.833	-0.635	-0.51	4.337	3.397	-0.862	-0.739	-0.353
Q9GZP4	Q9GZP4|Q9GZP4-2|X6R8S9	PITHD1	PITH domain-containing protein 1	8	HUMAN	24405.6	35.5	88.98	-4.226	-1.479	-4.467	-4.875	-4.225	0.572	4.875	4.013	0.513	0.683	0.051	4.467	3.302	-0.513	0.134	-3.458	1.479	-3.302	-4.013	-3.168	-0.119	4.225	3.168	-0.134	-0.683	4.226	3.458	-0.051	-0.572	0.119
P25787	P25787|H3BT36	PSMA2	Proteasome subunit alpha type-2	8	HUMAN	26012.2	26	88.84	-4.802	-1.468	-4.916	-5.578	-4.537	-0.092	5.578	4.04	-0.083	-0.052	0	4.916	4.059	0.083	0.048	-3.994	1.468	-4.059	-4.04	-3.837	-0.082	4.537	3.837	-0.048	0.052	4.802	3.994	0	0.092	0.082
Q9UHV9	Q9UHV9	PFDN2	Prefoldin subunit 2	8	HUMAN	16704.6	56.4	88.82	-5.121	-0.833	-5.315	-5.4	-4.844	0.42	5.4	4.404	-0.064	0.413	0.618	5.315	4.457	0.064	0.45	-3.642	0.833	-4.457	-4.404	-4.004	0.133	4.844	4.004	-0.45	-0.413	5.121	3.642	-0.618	-0.42	-0.133
P63220	P63220|Q8WVC2|Q9BYK1|Q9BYK2	RPS21	40S ribosomal protein S21	7	HUMAN	9225.3	60.2	88.7	-3.384	-1.394	-3.608	-3.371	-3.655	0.46	3.371	2.324	-0.248	0.313	0.608	3.608	2.501	0.248	0.505	-1.964	1.394	-2.501	-2.324	-2.751	0.184	3.655	2.751	-0.505	-0.313	3.384	1.964	-0.608	-0.46	-0.184
Q9NSD9	Q9NSD9|Q9NSD9-2	FARSB	Phenylalanine--tRNA ligase beta subunit	8	HUMAN	66742	12.2	88.37	-3.613	-0.842	-4.21	-3.992	-3.975	0.442	3.992	3.422	-0.326	0.083	0.788	4.21	3.758	0.326	0.425	-3.118	0.842	-3.758	-3.422	-3.459	0.301	3.975	3.459	-0.425	-0.083	3.613	3.118	-0.788	-0.442	-0.301
Q9H3K6	Q9H3K6|A0A087WZT3|Q9H3K6-2|A0A0B4J295|H3BV85	BOLA2	BolA-like protein 2	6	HUMAN	10287.5	79	88.32	-4.755	-0.838	-5.364	-5.206	-4.995	0.407	5.206	5.09	-0.217	0.252	0.598	5.364	5.323	0.217	0.453	-4.539	0.838	-5.323	-5.09	-4.792	0.138	4.995	4.792	-0.453	-0.252	4.755	4.539	-0.598	-0.407	-0.138
Q9Y6K5	Q9Y6K5	OAS3	2'-5'-oligoadenylate synthase 3	7	HUMAN	122937	5.8	88.31	-3.254	-1.651	-4.604	-4.274	-3.787	0.963	4.274	3.596	-0.323	0.32	1.09	4.604	4.045	0.323	0.694	-3.373	1.651	-4.045	-3.596	-3.425	0.283	3.787	3.425	-0.694	-0.32	3.254	3.373	-1.09	-0.963	-0.283
O75832	O75832|B1AJY7|B1AJY5|O75832-2|B1AJY6	PSMD10	26S proteasome non-ATPase regulatory subunit 10	7	HUMAN	24712.7	26.5	88.16	-4.366	-1.962	-5.217	-4.726	-4.54	0.443	4.726	3.472	-0.343	0.341	0.865	5.217	3.973	0.343	0.71	-3.108	1.962	-3.973	-3.472	-3.292	0.184	4.54	3.292	-0.71	-0.341	4.366	3.108	-0.865	-0.443	-0.184
Q9NVJ2	Q9NVJ2|Q9NVJ2-2|A0A087X2J2	ARL8B	ADP-ribosylation factor-like protein 8B	7	HUMAN	21766.9	40.3	88.13	-3.946	-0.006	-4.597	-4.503	-4.036	0.375	4.503	4.452	-0.309	0.225	0.675	4.597	4.843	0.309	0.527	-4.274	0.006	-4.843	-4.452	-4.705	0.171	4.036	4.705	-0.527	-0.225	3.946	4.274	-0.675	-0.375	-0.171
P62829	P62829|J3KTJ3|J3KT29	RPL23	60S ribosomal protein L23	7	HUMAN	14979.3	32.1	87.8	-3.476	-0.744	-4.287	-3.818	-3.761	0.464	3.818	4.017	-0.34	0.535	0.782	4.287	4.453	0.34	0.719	-3.56	0.744	-4.453	-4.017	-3.695	0.269	3.761	3.695	-0.719	-0.535	3.476	3.56	-0.782	-0.464	-0.269
Q03405	Q03405|Q03405-3|Q03405-2|M0R1I2	PLAUR	Urokinase plasminogen activator surface receptor	6	HUMAN	38631.9	22.6	87.79	-3.312	-1.249	-3.859	-3.47	-4.077	0.045	3.47	3.044	-0.254	-0.715	0.319	3.859	3.301	0.254	-0.463	-2.916	1.249	-3.301	-3.044	-3.563	0.611	4.077	3.563	0.463	0.715	3.312	2.916	-0.319	-0.045	-0.611
Q96FW1	F5GYJ8|J3KR44|Q96FW1|F5GYN4|F5H6Q1|F5H3F0|Q96FW1-2	OTUB1	Ubiquitin thioesterase OTUB1	7	HUMAN	31511.7	22.8	87.69	-3.581	-1.09	-4.046	-4.209	-4.005	0.529	4.209	3.195	0.035	0.156	0.492	4.046	3.233	-0.035	0.151	-2.73	1.09	-3.233	-3.195	-2.901	0.323	4.005	2.901	-0.151	-0.156	3.581	2.73	-0.492	-0.529	-0.323
Q7Z5L9	Q7Z5L9|Q7Z5L9-2|Q9H1B7	IRF2BP2	Interferon regulatory factor 2-binding protein 2	7	HUMAN	61765.3	14.1	87.57	-3.387	-1.388	-4.285	-4.081	-3.717	0.885	4.081	3.542	-0.115	0.449	0.922	4.285	3.698	0.115	0.572	-2.776	1.388	-3.698	-3.542	-2.947	0.255	3.717	2.947	-0.572	-0.449	3.387	2.776	-0.922	-0.885	-0.255
P17858	P17858|P17858-2|Q01813|Q01813-2|P08237-3|P08237	PFKL	ATP-dependent 6-phosphofructokinase, liver type	7	HUMAN	85815.7	10	87.36	-3.063	-1.331	-3.433	-3.047	-3.542	-0.017	3.047	2.707	-0.386	-0.561	0.469	3.433	3.087	0.386	-0.09	-2.802	1.331	-3.087	-2.707	-3.25	0.407	3.542	3.25	0.09	0.561	3.063	2.802	-0.469	0.017	-0.407
Q969T9	Q969T9|K7EMC9|A6NG10|K7ENL2|Q969T9-2	WBP2	WW domain-binding protein 2	7	HUMAN	28200.6	24.9	87.28	-4.158	-0.92	-4.695	-4.5	-4.734	0.142	4.5	5.31	-0.215	0.062	0.399	4.695	5.543	0.215	0.248	-5.312	0.92	-5.543	-5.31	-5.233	0.09	4.734	5.233	-0.248	-0.062	4.158	5.312	-0.399	-0.142	-0.09
Q9UMX5	Q9UMX5	NENF	Neudesin	6	HUMAN	18856	47.6	87.28	-3.583	-0.723	-4.484	-4.203	-3.675	0.622	4.203	4.377	-0.31	0.505	0.935	4.484	4.696	0.31	0.83	-3.804	0.723	-4.696	-4.377	-3.93	0.142	3.675	3.93	-0.83	-0.505	3.583	3.804	-0.935	-0.622	-0.142
Q9P013	Q9P013	CWC15	Spliceosome-associated protein CWC15 homolog	7	HUMAN	26680.9	22.7	87.12	-4.062	-1.613	-4.174	-4.112	-4.172	0.122	4.112	4.749	-0.05	-0.032	0.191	4.174	4.721	0.05	-0.004	-4.446	1.613	-4.721	-4.749	-4.754	0.202	4.172	4.754	0.004	0.032	4.062	4.446	-0.191	-0.122	-0.202
P01031	P01031	C5	Complement C5	9	HUMAN	190013	4.9	86.97	-4.137	-2.572	-4.44	-4.011	-4.332	0.168	4.011	2.543	-0.173	-0.151	0.307	4.44	2.567	0.173	-0.099	-1.919	2.572	-2.567	-2.543	-2.494	0.272	4.332	2.494	0.099	0.151	4.137	1.919	-0.307	-0.168	-0.272
P13073	P13073|H3BNV9|H3BN72|Q86WV2	COX4I1	Cytochrome c oxidase subunit 4 isoform 1, mitochondrial	6	HUMAN	19633.4	31.3	86.83	-4.485	-1.043	-5.336	-5.137	-4.805	0.652	5.137	4.113	-0.266	0.348	0.855	5.336	4.439	0.266	0.604	-3.414	1.043	-4.439	-4.113	-3.587	0.32	4.805	3.587	-0.604	-0.348	4.485	3.414	-0.855	-0.652	-0.32
Q8TD55	Q8TD55|Q8TD55-2	PLEKHO2	Pleckstrin homology domain-containing family O member 2	7	HUMAN	53691.3	14	86.78	-3.257	-0.571	-3.989	-3.602	-4.066	0.365	3.602	4.543	-0.265	0.205	0.579	3.989	4.774	0.265	0.392	-4.218	0.571	-4.774	-4.543	-4.293	0.157	4.066	4.293	-0.392	-0.205	3.257	4.218	-0.579	-0.365	-0.157
Q04864	Q04864|Q04864-2	REL	Proto-oncogene c-Rel	7	HUMAN	69317.2	12.9	86.65	-4.462	-0.538	-4.403	-4.405	-4.639	-0.058	4.405	3.929	-0.257	-0.224	0.467	4.403	4.228	0.257	0.185	-3.881	0.538	-4.228	-3.929	-4.063	0.375	4.639	4.063	-0.185	0.224	4.462	3.881	-0.467	0.058	-0.375
Q00653	Q00653|Q00653-4|Q00653-3	NFKB2	Nuclear factor NF-kappa-B p100 subunit	4	HUMAN	97432.1	4.6	36.42	-0.498	-0.621	-0.69	-0.801	-0.751	0.161	0.801	0.684	0.111	-0.24	0.016	0.69	0.573	-0.111	-0.238	0.088	0.621	-0.573	-0.684	-0.59	0.401	0.751	0.59	0.238	0.24	0.498	-0.088	-0.016	-0.161	-0.401
O75351	O75351|K7EKZ3|K7EL71|Q6PIW4|Q6PIW4-2	VPS4B	Vacuolar protein sorting-associated protein 4B	8	HUMAN	49472.3	16.2	86.6	-2.971	-1.062	-3.928	-3.67	-3.202	0.651	3.67	2.608	-0.258	0.468	0.956	3.928	2.865	0.258	0.726	-1.909	1.062	-2.865	-2.608	-2.139	0.274	3.202	2.139	-0.726	-0.468	2.971	1.909	-0.956	-0.651	-0.274
Q9UN37	Q9UN37	VPS4A	Vacuolar protein sorting-associated protein 4A	8	HUMAN	49182.3	16.4	83.51	-3.628	-1.404	-4.432	-3.944	-3.957	0.543	3.944	2.738	-0.254	0.127	0.804	4.432	3.114	0.254	0.432	-2.271	1.404	-3.114	-2.738	-2.682	0.542	3.957	2.682	-0.432	-0.127	3.628	2.271	-0.804	-0.543	-0.542
O75150	O75150|H3BP71|O75150-4|O75150-3	RNF40	E3 ubiquitin-protein ligase BRE1B	8	HUMAN	114390	8.3	86.53	-2.316	-0.658	-3.829	-3.325	-2.826	0.817	3.325	2.256	-0.208	0.609	0.983	3.829	2.572	0.208	0.872	-1.444	0.658	-2.572	-2.256	-1.802	0.205	2.826	1.802	-0.872	-0.609	2.316	1.444	-0.983	-0.817	-0.205
Q5VTR2	Q5VTR2	RNF20	E3 ubiquitin-protein ligase BRE1A	8	HUMAN	114288	8.6	73.27	-3.198	-1.508	-3.736	-3.759	-3.225	0.752	3.759	2.985	-0.077	0.242	0.798	3.736	3.055	0.077	0.219	-2.393	1.508	-3.055	-2.985	-2.559	0.39	3.225	2.559	-0.219	-0.242	3.198	2.393	-0.798	-0.752	-0.39
Q9Y2Z0	Q9Y2Z0|Q9Y2Z0-2	SUGT1	Protein SGT1 homolog	7	HUMAN	41308.6	21	86.26	-4.52	-0.938	-4.782	-5.132	-5.078	0.509	5.132	3.602	-0.089	0.182	0.624	4.782	3.252	0.089	0.394	-2.99	0.938	-3.252	-3.602	-3.548	0.287	5.078	3.548	-0.394	-0.182	4.52	2.99	-0.624	-0.509	-0.287
P34910-2	P34910-2|P34910	EVI2B	Protein EVI2B	5	HUMAN	50924.9	12.7	86.25	-3.781	-0.329	-4.082	-3.849	-4.114	0.107	3.849	4.218	-0.265	-0.257	0.366	4.082	4.452	0.265	-0.004	-4.191	0.329	-4.452	-4.218	-4.532	0.408	4.114	4.532	0.004	0.257	3.781	4.191	-0.366	-0.107	-0.408
Q13596-3	Q13596-3|Q13596|Q13596-2|H0YK42	SN	Sorting nexin-1	7	HUMAN	63252.3	13.4	86.25	-3.501	-1.576	-4.319	-3.853	-4.717	0.381	3.853	3.835	-0.327	0.199	0.731	4.319	4.207	0.327	0.635	-3.389	1.576	-4.207	-3.835	-3.571	0.182	4.717	3.571	-0.635	-0.199	3.501	3.389	-0.731	-0.381	-0.182
O60749	O60749|O60749-2	SNX2	Sorting nexin-2	5	HUMAN	58584.2	8.6	74.71	-3.992	-0.823	-4.863	-4.755	-4.304	0.706	4.755	4.347	-0.166	0.274	0.871	4.863	4.562	0.166	0.544	-3.758	0.823	-4.562	-4.347	-4.051	0.313	4.304	4.051	-0.544	-0.274	3.992	3.758	-0.871	-0.706	-0.313
O95571	M0QXB5|O95571|M0QY80|M0QX80	ETHE1	Persulfide dioxygenase ETHE1, mitochondrial	6	HUMAN	28385.9	24	86.2	-4.197	-1.193	-5.339	-4.969	-4.516	0.838	4.969	4.256	-0.336	0.546	1.229	5.339	4.724	0.336	0.983	-3.431	1.193	-4.724	-4.256	-3.516	0.261	4.516	3.516	-0.983	-0.546	4.197	3.431	-1.229	-0.838	-0.261
O60884	O60884	DNAJA2	DnaJ homolog subfamily A member 2	8	HUMAN	46372.4	17.4	86.07	-3.231	-1.431	-4.304	-3.863	-3.695	0.669	3.863	4.087	-0.24	0.549	0.944	4.304	4.395	0.24	0.769	-3.503	1.431	-4.395	-4.087	-3.548	0.228	3.695	3.548	-0.769	-0.549	3.231	3.503	-0.944	-0.669	-0.228
P30153	P30153|B3KQV6|P30154-2|P30154|P30154-4|P30154-5|E9PHZ6|E9PPI5	PPP2R1A	Serine/threonine-protein phosphatase 2A 65 kDa regulatory subunit A alpha isoform	6	HUMAN	66106.2	9.5	86.05	-4.11	-0.974	-4.861	-4.71	-4.528	0.345	4.71	4.661	-0.382	0.189	0.742	4.861	5.113	0.382	0.682	-4.393	0.974	-5.113	-4.661	-4.399	0.097	4.528	4.399	-0.682	-0.189	4.11	4.393	-0.742	-0.345	-0.097
P63208	E5RJR5|P63208	SKP1	S-phase kinase-associated protein 1	6	HUMAN	18828.8	25.1	85.65	-5.268	-1.085	-5.947	-5.559	-5.509	0.375	5.559	5.198	-0.326	0.263	0.663	5.947	5.45	0.326	0.724	-4.756	1.085	-5.45	-5.198	-4.737	0.027	5.509	4.737	-0.724	-0.263	5.268	4.756	-0.663	-0.375	-0.027
P98175	A0A0A0MR66|P98175|P98175-2|P98175-3|P98175-4	RBM10	RNA-binding protein 10	7	HUMAN	103873	9.2	85.6	-2.55	-0.805	-3.532	-3.52	-3.373	0.435	3.52	2.902	-0.221	0.137	0.785	3.532	3.271	0.221	0.353	-2.273	0.805	-3.271	-2.902	-2.978	0.392	3.373	2.978	-0.353	-0.137	2.55	2.273	-0.785	-0.435	-0.392
P52756	P52756|P52756-5|P52756-2|P52756-4	RBM5	RNA-binding protein 5	4	HUMAN	92665.7	5.2	46.79	-3.453	-2.618	-4.001	-4.086	-4.094	0.465	4.086	3.35	-0.124	0.063	0.565	4.001	3.266	0.124	0.259	-2.718	2.618	-3.266	-3.35	-3.359	0.32	4.094	3.359	-0.259	-0.063	3.453	2.718	-0.565	-0.465	-0.32
P05387	P05387|P05386-2	RPLP2	60S acidic ribosomal protein P2	5	HUMAN	11664.7	74.7	85.49	-3.611	-1.183	-4.566	-3.951	-4.219	0.326	3.951	3.713	-0.615	0.349	0.891	4.566	4.45	0.615	0.82	-3.49	1.183	-4.45	-3.713	-3.711	-0.025	4.219	3.711	-0.82	-0.349	3.611	3.49	-0.891	-0.326	0.025
Q16531	Q16531|F5GY55	DDB1	DNA damage-binding protein 1	7	HUMAN	128221	4.7	85.49	-4.34	-1.8	-5.019	-4.627	-4.496	0.163	4.627	2.861	-0.393	0.008	0.367	5.019	3.255	0.393	0.351	-2.435	1.8	-3.255	-2.861	-2.58	0.039	4.496	2.58	-0.351	-0.008	4.34	2.435	-0.367	-0.163	-0.039
P22695	P22695|H3BRG4|H3BSJ9	UQCRC2	Cytochrome b-c1 complex subunit 2, mitochondrial	7	HUMAN	48613.3	15.4	85.4	-4.021	-0.772	-5.077	-4.767	-4.275	0.624	4.767	5.11	-0.417	0.475	1.097	5.077	5.439	0.417	0.848	-4.417	0.772	-5.439	-5.11	-4.703	0.238	4.275	4.703	-0.848	-0.475	4.021	4.417	-1.097	-0.624	-0.238
Q96JY6-5	Q96JY6-5|Q96JY6-3|Q96JY6|Q96JY6-4|A0A087WVI1|B3KPU0|E5RGS7|Q96JY6-2|A0A087WUQ1	PDLIM2	PDZ and LIM domain protein 2	6	HUMAN	63315	11.1	84.71	-3.656	-1.191	-4.239	-4.202	-4.398	0.327	4.202	3.803	-0.189	-0.022	0.484	4.239	3.965	0.189	0.223	-3.688	1.191	-3.965	-3.803	-3.781	0.419	4.398	3.781	-0.223	0.022	3.656	3.688	-0.484	-0.327	-0.419
P35914	P35914|P35914-2|P35914-3	HMGCL	Hydroxymethylglutaryl-CoA lyase, mitochondrial	8	HUMAN	34816	23.6	84.67	-3.038	-0.784	-4.016	-3.816	-3.198	0.718	3.816	3.969	-0.246	0.442	1.012	4.016	4.118	0.246	0.818	-3.251	0.784	-4.118	-3.969	-3.691	0.229	3.198	3.691	-0.818	-0.442	3.038	3.251	-1.012	-0.718	-0.229
P27694	P27694	RPA1	Replication protein A 70 kDa DNA-binding subunit	8	HUMAN	68764.6	11.5	84.59	-3.757	-1.01	-4.405	-4.252	-4.005	0.455	4.252	3.976	-0.297	0.166	0.71	4.405	4.212	0.297	0.583	-3.548	1.01	-4.212	-3.976	-3.751	0.191	4.005	3.751	-0.583	-0.166	3.757	3.548	-0.71	-0.455	-0.191
P09960	P09960|P09960-2|P09960-4|B4DEH5|P09960-3	LTA4H	Leukotriene A-4 hydrolase	8	HUMAN	69911.6	11.9	84.5	-3.706	-0.079	-4.258	-4.142	-3.674	0.229	4.142	4.381	-0.135	0.188	0.514	4.258	4.515	0.135	0.521	-4.033	0.079	-4.515	-4.381	-4.059	0.027	3.674	4.059	-0.521	-0.188	3.706	4.033	-0.514	-0.229	-0.027
Q9UBR2	Q9UBR2	CTSZ	Cathepsin Z	6	HUMAN	34552	19.8	84.49	-5.675	-2.345	-6.297	-6.304	-5.742	0.318	6.304	4.975	-0.171	0.501	0.499	6.297	5.001	0.171	0.631	-4.408	2.345	-5.001	-4.975	-4.475	-0.061	5.742	4.475	-0.631	-0.501	5.675	4.408	-0.499	-0.318	0.061
P27816	E7EVA0|P27816|P27816-6|P27816-2|P27816-4|P27816-5|F8W9U4	MAP4	Microtubule-associated protein 4	8	HUMAN	121516	7.8	84.41	-6.337	-1.822	-6.809	-6.755	-6.613	0.236	6.755	4.129	-0.082	0.067	0.351	6.809	4.153	0.082	0.066	-3.879	1.822	-4.153	-4.129	-4.088	0.383	6.613	4.088	-0.066	-0.067	6.337	3.879	-0.351	-0.236	-0.383
Q92542	Q92542|Q92542-2	NCSTN	Nicastrin	6	HUMAN	79151.2	7.7	84.4	-5.554	-2.096	-5.679	-5.268	-5.656	-0.148	5.268	3.955	0.058	-0.408	-0.3	5.679	4.039	-0.058	-0.409	-3.944	2.096	-4.039	-3.955	-4.395	0.13	5.656	4.395	0.409	0.408	5.554	3.944	0.3	0.148	-0.13
Q9NZN3	Q9NZN3|Q9NZN3-2|Q9NZN4	EHD3	EH domain-containing protein 3	7	HUMAN	60943.1	10	84.28	-3.748	-1.079	-4.359	-4.078	-4.183	0.358	4.078	3.691	-0.299	-0.026	0.631	4.359	3.985	0.299	0.367	-3.333	1.079	-3.985	-3.691	-3.618	0.285	4.183	3.618	-0.367	0.026	3.748	3.333	-0.631	-0.358	-0.285
Q9H223	Q9H223	EHD4	EH domain-containing protein 4	7	HUMAN	61402.2	10.9	74.68	-3.145	-0.798	-3.567	-3.407	-3.487	0.667	3.407	2.918	-0.262	-0.08	0.929	3.567	3.078	0.262	0.079	-2.655	0.798	-3.078	-2.918	-2.998	0.404	3.487	2.998	-0.079	0.08	3.145	2.655	-0.929	-0.667	-0.404
P30084	P30084	ECHS1	Enoyl-CoA hydratase, mitochondrial	6	HUMAN	31843.3	23.1	84.14	-3.945	-0.596	-5.215	-4.747	-4.102	0.792	4.747	4.141	-0.325	0.635	1.332	5.215	4.444	0.325	1.076	-3.349	0.596	-4.444	-4.141	-3.506	0.369	4.102	3.506	-1.076	-0.635	3.945	3.349	-1.332	-0.792	-0.369
Q9UBV8	Q9UBV8	PEF1	Peflin	7	HUMAN	30665.6	17.6	84.11	-4.987	-1.436	-6.06	-5.416	-5.221	0.521	5.416	3.924	-0.431	0.466	0.948	6.06	4.532	0.431	0.859	-3.545	1.436	-4.532	-3.924	-3.611	0.095	5.221	3.611	-0.859	-0.466	4.987	3.545	-0.948	-0.521	-0.095
P07384	P07384|E9PRM1	CAPN1	Calpain-1 catalytic subunit	7	HUMAN	82516.1	10.2	83.84	-4.315	-1.405	-5.006	-5.078	-4.394	0.546	5.078	4.499	-0.21	0.524	0.741	5.006	4.403	0.21	0.702	-3.507	1.405	-4.403	-4.499	-3.806	0.094	4.394	3.806	-0.702	-0.524	4.315	3.507	-0.741	-0.546	-0.094
P11310-2	Q5T4U5|P11310-2|P11310|B7Z9I1|E9PJM9|E9PRX4	ACADM	Medium-chain specific acyl-CoA dehydrogenase, mitochondrial	9	HUMAN	47532.5	19.7	83.83	-2.173	-0.51	-3.213	-2.927	-2.861	0.698	2.927	2.766	-0.345	0.337	1.044	3.213	2.861	0.345	0.537	-2.012	0.51	-2.861	-2.766	-2.033	0.314	2.861	2.033	-0.537	-0.337	2.173	2.012	-1.044	-0.698	-0.314
P62753	P62753|A2A3R7|A2A3R5	RPS6	40S ribosomal protein S6	7	HUMAN	28851.3	18.4	83.81	-3.736	-0.388	-4.56	-4.497	-3.976	0.682	4.497	4.08	-0.174	0.157	0.841	4.56	4.237	0.174	0.429	-3.348	0.388	-4.237	-4.08	-3.532	0.248	3.976	3.532	-0.429	-0.157	3.736	3.348	-0.841	-0.682	-0.248
P53990-3	P53990-3|P53990-4|P53990|P53990-2|P53990-5	IST1	IST1 homolog	7	HUMAN	40212.3	15.2	83.43	-2.896	-1.508	-3.972	-3.447	-3.626	0.59	3.447	4.837	-0.342	0.435	0.931	3.972	5.097	0.342	0.736	-4.247	1.508	-5.097	-4.837	-4.347	0.212	3.626	4.347	-0.736	-0.435	2.896	4.247	-0.931	-0.59	-0.212
Q04637-9	Q04637-9|Q04637-8|Q04637|E7EUU4|Q04637-3|E9PGM1|Q04637-4|E7EX73|Q04637-5|Q04637-7|Q04637-6|A0A0U1RQK7|A0A0A0MSA7|O43432-3|O43432|O43432-4	EIF4G1	Eukaryotic translation initiation factor 4 gamma 1	9	HUMAN	176975	6.4	83.29	-3.506	0.506	-4.041	-4.035	-3.866	0.573	4.035	3.717	-0.175	0.129	0.708	4.041	3.909	0.175	0.304	-3.331	-0.506	-3.909	-3.717	-3.595	0.287	3.866	3.595	-0.304	-0.129	3.506	3.331	-0.708	-0.573	-0.287
Q07866-4	Q07866-4|Q07866-6|Q07866-7|E7EVH7|Q07866-9|G3V5R9|Q07866-5|Q07866-10|G3V3H3|F8W6L3|Q07866|Q07866-3|Q07866-2|Q07866-8|G3V2E7|G5E9S8|Q9H0B6|Q9H0B6-2|A8MZ87|A8MX29	KLC1	Kinesin light chain 1	6	HUMAN	72508.2	7.8	83.26	-3.983	-0.751	-4.525	-4.318	-4.055	0.287	4.318	4.595	-0.188	0.255	0.492	4.525	4.783	0.188	0.524	-4.191	0.751	-4.783	-4.595	-4.34	-0.003	4.055	4.34	-0.524	-0.255	3.983	4.191	-0.492	-0.287	0.003
Q9NSK0-3	Q9NSK0-3|Q9NSK0|Q9NSK0-5|Q9NSK0-4|Q9NSK0-2	KLC4	Kinesin light chain 4	6	HUMAN	71007	8.7	55.89	-3.07	-0.583	-3.908	-3.789	-3.278	0.63	3.789	3.572	-0.095	0.419	0.833	3.908	3.554	0.095	0.551	-2.991	0.583	-3.554	-3.572	-3.341	0.25	3.278	3.341	-0.551	-0.419	3.07	2.991	-0.833	-0.63	-0.25
O00422	X6RAL5|O00422	SAP18	Histone deacetylase complex subunit SAP18	7	HUMAN	17617.8	33.3	83.18	-5.101	-1.304	-5.999	-5.691	-5.086	0.658	5.691	4.449	-0.213	0.481	0.889	5.999	4.645	0.213	0.757	-3.756	1.304	-4.645	-4.449	-3.755	0.044	5.086	3.755	-0.757	-0.481	5.101	3.756	-0.889	-0.658	-0.044
Q13492	Q13492|Q13492-5|Q13492-2|Q13492-3|Q13492-4|E9PK13|E9PJT1	PICALM	Phosphatidylinositol-binding clathrin assembly protein	6	HUMAN	70924.4	8.5	83.17	-4.161	-1.621	-5.125	-5.224	-4.567	0.816	5.224	4.596	-0.039	0.443	0.786	5.125	4.635	0.039	0.558	-3.773	1.621	-4.635	-4.596	-4.152	0.085	4.567	4.152	-0.558	-0.443	4.161	3.773	-0.786	-0.816	-0.085
P61163	P61163|R4GMT0|A0A1B0GVS3	ACTR1A	Alpha-centractin	7	HUMAN	42727.1	17.8	83.03	-4.426	-0.808	-5.15	-4.569	-4.647	0.305	4.569	3.83	-0.473	0.159	0.734	5.15	4.459	0.473	0.638	-3.991	0.808	-4.459	-3.83	-4.181	0.111	4.647	4.181	-0.638	-0.159	4.426	3.991	-0.734	-0.305	-0.111
P42025	P42025	ACTR1B	Beta-centractin	6	HUMAN	42406.7	17	71.22	-1.443	-0.251	-1.712	-1.605	-2.067	0.162	1.605	0.888	-0.636	-0.168	0.579	1.712	0.995	0.636	0.468	-0.726	0.251	-0.995	-0.888	-1.452	0.372	2.067	1.452	-0.468	0.168	1.443	0.726	-0.579	-0.162	-0.372
P39656	P39656|P39656-3|A0A0C4DGS1|P39656-2	DDOST	Dolichyl-diphosphooligosaccharide--protein glycosyltransferase 48 kDa subunit	8	HUMAN	50971	16	83	-3.86	-0.949	-4.795	-4.259	-3.947	0.473	4.259	3.572	-0.522	0.135	1.053	4.795	4.249	0.522	0.585	-3.271	0.949	-4.249	-3.572	-3.655	0.533	3.947	3.655	-0.585	-0.135	3.86	3.271	-1.053	-0.473	-0.533
P11717	P11717	IGF2R	Cation-independent mannose-6-phosphate receptor	7	HUMAN	281330	2.8	82.92	-3.504	-1.783	-3.818	-3.718	-4.061	0.058	3.718	2.011	-0.101	-0.414	0.315	3.818	2.103	0.101	-0.243	-1.978	1.783	-2.103	-2.011	-2.285	0.503	4.061	2.285	0.243	0.414	3.504	1.978	-0.315	-0.058	-0.503
P21291	P21291|E9PP21|E9PS42	CSRP1	Cysteine and glycine-rich protein 1	5	HUMAN	21422.8	39.3	82.88	-3.243	-0.917	-4.024	-4.035	-3.66	0.783	4.035	5.2	-0.114	0.375	0.74	4.024	4.986	0.114	0.457	-4.417	0.917	-4.986	-5.2	-4.912	0.273	3.66	4.912	-0.457	-0.375	3.243	4.417	-0.74	-0.783	-0.273
Q01081	Q01081|Q01081-2|Q01081-4|Q8WU68|Q8WU68-3	U2AF1	Splicing factor U2AF 35 kDa subunit	5	HUMAN	28385.1	22.5	82.83	-3.147	-0.151	-4.308	-4.074	-3.552	0.665	4.074	4.299	-0.231	0.373	0.738	4.308	4.459	0.231	0.612	-3.718	0.151	-4.459	-4.299	-3.996	0.259	3.552	3.996	-0.612	-0.373	3.147	3.718	-0.738	-0.665	-0.259
P56537	P56537|P56537-2|F8WDS6|A0A0B4J1Y7|F8WD20	EIF6	Eukaryotic translation initiation factor 6	5	HUMAN	27112.1	30.2	82.66	-3.955	-1.72	-4.451	-4.144	-4.309	0.078	4.144	2.599	-0.223	0.087	0.45	4.451	2.905	0.223	0.273	-2.569	1.72	-2.905	-2.599	-2.594	0.329	4.309	2.594	-0.273	-0.087	3.955	2.569	-0.45	-0.078	-0.329
O75348	O75348|O95670|F2Z307|O95670-2	ATP6V1G1	V-type proton ATPase subunit G 1	5	HUMAN	13871.4	42.3	82.62	-3.323	-1.347	-4.378	-3.841	-3.816	0.61	3.841	3.661	-0.387	0.374	1.017	4.378	4.066	0.387	0.683	-2.973	1.347	-4.066	-3.661	-3.401	0.38	3.816	3.401	-0.683	-0.374	3.323	2.973	-1.017	-0.61	-0.38
Q01151	Q01151|A0A087WX61	CD83	CD83 antigen	6	HUMAN	23440.5	27.3	82.43	-3.753	-1.227	-4.261	-4.314	-4.228	0.083	4.314	2.881	-0.25	-0.165	0.376	4.261	3.133	0.25	0.024	-3.06	1.227	-3.133	-2.881	-3.587	0.256	4.228	3.587	-0.024	0.165	3.753	3.06	-0.376	-0.083	-0.256
P47897	P47897|P47897-2|B4DDN1|A0A0U1RQU2|F2Z2V6|A0A0U1RQC3	QARS	Glutamine--tRNA ligase	7	HUMAN	88710	9.9	82.17	-4.351	-0.944	-5.388	-5.128	-4.549	0.335	5.128	2.376	-0.29	-0.132	0.872	5.388	2.788	0.29	0.431	-2.584	0.944	-2.788	-2.376	-2.687	0.277	4.549	2.687	-0.431	0.132	4.351	2.584	-0.872	-0.335	-0.277
Q66GS9	Q66GS9	CEP135	Centrosomal protein of 135 kDa	8	HUMAN	133944	5.1	82.05	-3.694	-1.266	-3.426	-3.32	-4.135	-1.112	3.32	2.872	-0.126	-1.266	-0.709	3.426	3.105	0.126	-0.887	-3.552	1.266	-3.105	-2.872	-3.68	0.152	4.135	3.68	0.887	1.266	3.694	3.552	0.709	1.112	-0.152
Q96CM8-2	Q96CM8-2|Q96CM8|Q96CM8-3|E9PF16|Q96CM8-4	ACSF2	Acyl-CoA synthetase family member 2, mitochondrial	7	HUMAN	71534.2	13.2	82.01	-2.16	0.102	-3.593	-3.384	-2.652	1.171	3.384	3.378	-0.209	0.736	1.397	3.593	3.587	0.209	0.915	-2.207	-0.102	-3.587	-3.378	-2.641	0.302	2.652	2.641	-0.915	-0.736	2.16	2.207	-1.397	-1.171	-0.302
Q8NC56	Q8NC56|D6RBV0	LEMD2	LEM domain-containing protein 2	7	HUMAN	57373.5	14.1	82	-3.675	-1.045	-4.946	-4.541	-4.153	0.862	4.541	3.864	-0.305	0.625	1.032	4.946	4.17	0.305	0.835	-2.492	1.045	-4.17	-3.864	-3.029	0.345	4.153	3.029	-0.835	-0.625	3.675	2.492	-1.032	-0.862	-0.345
O75367	O75367|O75367-3|O75367-2|B4DJC3	H2AFY	Core histone macro-H2A.1	6	HUMAN	39787.5	16.3	81.93	-4.285	-0.52	-5.15	-4.969	-4.585	0.737	4.969	5.116	-0.227	0.394	0.893	5.15	5.282	0.227	0.607	-4.581	0.52	-5.282	-5.116	-4.763	0.281	4.585	4.763	-0.607	-0.394	4.285	4.581	-0.893	-0.737	-0.281
Q9BR76	Q9BR76	CORO1B	Coronin-1B	7	HUMAN	54918.3	11.6	81.92	-4.605	-1.082	-5.308	-5.102	-4.702	0.63	5.102	4.169	-0.206	0.424	0.799	5.308	4.285	0.206	0.606	-3.619	1.082	-4.285	-4.169	-3.84	0.107	4.702	3.84	-0.606	-0.424	4.605	3.619	-0.799	-0.63	-0.107
O15145	O15145	ARPC3	Actin-related protein 2/3 complex subunit 3	7	HUMAN	20774.5	35.9	81.87	-4.596	-0.902	-5.194	-5.243	-4.9	0.426	5.243	4.2	-0.095	0.181	0.667	5.194	4.152	0.095	0.45	-3.641	0.902	-4.152	-4.2	-3.924	0.177	4.9	3.924	-0.45	-0.181	4.596	3.641	-0.667	-0.426	-0.177
Q15428	Q15428	SF3A2	Splicing factor 3A subunit 2	8	HUMAN	49368.8	12.9	81.79	-3.776	-1.898	-4.407	-4.318	-4.065	0.575	4.318	3.371	0.022	0.304	0.574	4.407	3.487	-0.022	0.172	-2.968	1.898	-3.487	-3.371	-3.151	0.358	4.065	3.151	-0.172	-0.304	3.776	2.968	-0.574	-0.575	-0.358
Q9NZ08-2	Q9NZ08-2|Q9NZ08	ERAP1	Endoplasmic reticulum aminopeptidase 1	7	HUMAN	108410	6.4	81.74	-3.958	-1.014	-4.763	-4.452	-4.094	0.482	4.452	3.634	-0.335	0.188	0.768	4.763	3.921	0.335	0.5	-3.199	1.014	-3.921	-3.634	-3.391	0.2	4.094	3.391	-0.5	-0.188	3.958	3.199	-0.768	-0.482	-0.2
Q16762	Q16762	TST	Thiosulfate sulfurtransferase	7	HUMAN	33656.5	15.4	81.41	-2.95	-0.09	-3.859	-3.773	-3.84	0.774	3.773	4.05	-0.329	0.537	1.207	3.859	4.379	0.329	0.866	-3.312	0.09	-4.379	-4.05	-4.179	0.201	3.84	4.179	-0.866	-0.537	2.95	3.312	-1.207	-0.774	-0.201
P11216	P11216|P11217|P11217-2|P06737|E9PK47|P06737-2	PYGB	Glycogen phosphorylase, brain form	9	HUMAN	97378.8	9.8	81.32	-2.364	-0.704	-3.301	-2.833	-3.427	0.363	2.833	2.921	-0.174	-0.025	0.541	3.301	3.192	0.174	0.157	-2.447	0.704	-3.192	-2.921	-3.19	0.431	3.427	3.19	-0.157	0.025	2.364	2.447	-0.541	-0.363	-0.431
Q15025	Q15025|Q15025-2|A0A0A0MRZ4|Q15025-3|Q15025-4|Q15025-6|Q15025-5|Q15025-8|Q15025-7|E7EMV7	TNIP1	TNFAIP3-interacting protein 1	6	HUMAN	72148.2	8.4	81.13	-2.278	-0.371	-2.691	-2.504	-3.056	-0.014	2.504	3.193	-0.124	-0.425	0.142	2.691	3.157	0.124	-0.209	-3.288	0.371	-3.157	-3.193	-3.615	0.438	3.056	3.615	0.209	0.425	2.278	3.288	-0.142	0.014	-0.438
Q8N1G4	Q8N1G4	LRRC47	Leucine-rich repeat-containing protein 47	8	HUMAN	64042.3	11.3	81.04	-2.836	-1.109	-3.7	-3.447	-3.313	0.626	3.447	2.191	-0.281	0.162	0.899	3.7	2.621	0.281	0.457	-1.512	1.109	-2.621	-2.191	-2.125	0.46	3.313	2.125	-0.457	-0.162	2.836	1.512	-0.899	-0.626	-0.46
P14868	P14868|P14868-2	DARS	Aspartate--tRNA ligase, cytoplasmic	7	HUMAN	57534.6	13.3	80.97	-1.723	-0.655	-2.575	-2.02	-2.341	0.312	2.02	2.921	-0.383	0.079	0.675	2.575	3.327	0.383	0.505	-2.652	0.655	-3.327	-2.921	-2.757	0.303	2.341	2.757	-0.505	-0.079	1.723	2.652	-0.675	-0.312	-0.303
Q96DZ1	Q96DZ1|Q96DZ1-3|Q96DZ1-2	ERLEC1	Endoplasmic reticulum lectin 1	6	HUMAN	55713.1	13	80.85	-2.205	-0.422	-2.892	-3.106	-2.551	0.771	3.106	2.21	-0.3	0.174	0.959	2.892	2.507	0.3	0.311	-1.67	0.422	-2.507	-2.21	-2.234	0.622	2.551	2.234	-0.311	-0.174	2.205	1.67	-0.959	-0.771	-0.622
P36776	P36776|P36776-2|K7EKE6|K7EJE8|P36776-3	LONP1	Lon protease homolog, mitochondrial	7	HUMAN	107001	6.4	80.81	-3.17	-0.165	-4.199	-3.956	-3.313	0.734	3.956	3.811	-0.308	0.503	1.119	4.199	4.066	0.308	0.811	-3.03	0.165	-4.066	-3.811	-3.277	0.246	3.313	3.277	-0.811	-0.503	3.17	3.03	-1.119	-0.734	-0.246
P98171-2	P98171-2|P98171|E7EQN5|E9PCM6|A0A0B4J1X7|F8WAR0	ARHGAP4	Rho GTPase-activating protein 4	10	HUMAN	110418	10.1	80.72	-2.72	-0.801	-4.012	-3.996	-3.754	0.648	3.996	3.088	-0.161	0.166	0.769	4.012	3.425	0.161	0.37	-2.798	0.801	-3.425	-3.088	-3.174	0.245	3.754	3.174	-0.37	-0.166	2.72	2.798	-0.769	-0.648	-0.245
Q13573	Q13573|G3V3A4|G3V4X8	SNW1	SNW domain-containing protein 1	8	HUMAN	61550.4	13	80.6	-4.759	-1.262	-5.349	-5.153	-4.899	0.413	5.153	4.328	-0.197	0.257	0.646	5.349	4.357	0.197	0.447	-3.838	1.262	-4.357	-4.328	-4.16	0.157	4.899	4.16	-0.447	-0.257	4.759	3.838	-0.646	-0.413	-0.157
Q9UHB9	Q9UHB9|Q9UHB9-2|Q9UHB9-4|Q9UHB9-3	SRP68	Signal recognition particle subunit SRP68	7	HUMAN	71241.8	9.7	80.51	-3.788	-1.345	-4.539	-4.263	-4.018	0.502	4.263	3.763	-0.217	0.377	0.752	4.539	3.907	0.217	0.557	-3.167	1.345	-3.907	-3.763	-3.175	0.188	4.018	3.175	-0.557	-0.377	3.788	3.167	-0.752	-0.502	-0.188
P01780	P01780|P01762|P01763|A0A0B4J1V1|A0A0B4J1X8|A0A0C4DH32|A0A075B7F0|A0A0J9YVY3|P01766	IGHV3-7	Immunoglobulin heavy variable 3-7	6	HUMAN	13113.7	42.7	80.47	-3.618	-1.061	-4.321	-4.021	-4.144	0.379	4.021	3.53	-0.169	-0.162	0.573	4.321	3.733	0.169	-0.076	-3.159	1.061	-3.733	-3.53	-4.211	0.566	4.144	4.211	0.076	0.162	3.618	3.159	-0.573	-0.379	-0.566
P0DP03	P0DP03|A0A0B4J1X5|P01767|A0A0C4DH42|P01764|A0A075B7E8|A0A075B7B8	IGHV3-30-5	Immunoglobulin heavy variable 3-30-5	6	HUMAN	13117.7	35	69.91	-3.741	-1.003	-5.641	-4.445	-4.821	0.326	4.445	4.011	0.066	-0.165	0.383	5.641	3.956	-0.066	-0.344	-3.571	1.003	-3.956	-4.011	-4.175	0.489	4.821	4.175	0.344	0.165	3.741	3.571	-0.383	-0.326	-0.489
Q12849	Q12849|F5H5I6|Q12849-5	GRSF1	G-rich sequence factor 1	6	HUMAN	53638.9	10.6	80.31	-2.309	-1.061	-3.455	-3.232	-2.929	0.823	3.232	2.676	-0.2	0.409	1.022	3.455	2.862	0.2	0.636	-1.829	1.061	-2.862	-2.676	-2.267	0.439	2.929	2.267	-0.636	-0.409	2.309	1.829	-1.022	-0.823	-0.439
P27918	P27918|E9PAQ1	CFP	Properdin	6	HUMAN	53785.9	14.9	80.25	-4.195	-1.527	-4.908	-4.863	-4.862	0.799	4.863	4.373	0.046	0.205	0.784	4.908	3.829	-0.046	0.223	-3.76	1.527	-3.829	-4.373	-4.149	0.573	4.862	4.149	-0.223	-0.205	4.195	3.76	-0.784	-0.799	-0.573
A0A0G2JN67	A0A0G2JN67|F8W6G6|A0A0G2JNB3|A0A0G2JLT7|A0A0G2JN08|A0A0G2JMZ3|A0A0G2JMM1|O75022-2|A0A0G2JM46|O75022-3|O75022|A0A0G2JPR9|A0A0G2JQ25|A0A0G2JPW1|A0A0G2JMN6|U5XJZ2|Q6PI73|A0A0G2JN43|A0A0G2JMX0|A0A0G2JN36|A0A0G2JLX6|A0A0G2JPK5|A0A0G2JPG2|A0A0G2JQ24|A0A0G2JPA2|A0A0G2JPY1|B5ME96|A0A0G2JPW2|P59901|P59901-2|A0A0G2JPI7|A0A0G2JM95|Q6PI73-2|F8WD89|A0A0G2JLU2|A0A0G2JNW3|A0A0G2JPN1|A0A0G2JNG2	LILRB3	Leukocyte immunoglobulin-like receptor subfamily B member 3	7	HUMAN	71598.8	13.5	80.24	-2.382	-1.666	-2.975	-3.238	-3.349	0.192	3.238	2.87	0.075	-0.41	0.177	2.975	2.764	-0.075	-0.569	-2.53	1.666	-2.764	-2.87	-3.325	0.777	3.349	3.325	0.569	0.41	2.382	2.53	-0.177	-0.192	-0.777
P05455	P05455	SSB	Lupus La protein	7	HUMAN	47007.4	14.7	80.06	-4.065	-1.047	-4.493	-4.322	-4.51	0.496	4.322	3.358	-0.247	0.357	0.824	4.493	3.598	0.247	0.643	-2.966	1.047	-3.598	-3.358	-3.218	0.252	4.51	3.218	-0.643	-0.357	4.065	2.966	-0.824	-0.496	-0.252
Q6UXH1-5	Q6UXH1-5|Q6UXH1-6|Q6UXH1|Q6UXH1-4|Q6UXH1-2|Q6UXH1-3	CRELD2	Cysteine-rich with EGF-like domain protein 2	5	HUMAN	45917.2	10.9	79.7	-5.205	-2.32	-6.566	-6.72	-5.859	1.047	6.72	5.493	-0.201	0.79	1.165	6.566	5.711	0.201	0.885	-4.606	2.32	-5.711	-5.493	-4.833	0.279	5.859	4.833	-0.885	-0.79	5.205	4.606	-1.165	-1.047	-0.279
Q14254	E7EMK3|J3QLD9|Q14254	FLOT2	Flotillin-2	7	HUMAN	47462.7	18.4	79.66	-1.804	-0.118	-2.817	-2.443	-2.794	0.607	2.443	2.644	-0.334	0.19	1.023	2.817	2.793	0.334	0.519	-1.84	0.118	-2.793	-2.644	-2.454	0.684	2.794	2.454	-0.519	-0.19	1.804	1.84	-1.023	-0.607	-0.684
Q96B97	Q96B97|Q96B97-2|Q5VSN0|Q96B97-3	SH3KBP1	SH3 domain-containing kinase-binding protein 1	6	HUMAN	73296.1	12	79.66	-4.297	-0.803	-4.636	-4.623	-4.482	0.477	4.623	3.801	-0.235	0.147	0.66	4.636	3.968	0.235	0.35	-3.438	0.803	-3.968	-3.801	-3.491	0.152	4.482	3.491	-0.35	-0.147	4.297	3.438	-0.66	-0.477	-0.152
O95881	O95881|V9GYV4|V9GY50	TXNDC12	Thioredoxin domain-containing protein 12	6	HUMAN	19376.6	31.9	79.38	-2.485	-1.403	-3.331	-3.193	-3.339	0.715	3.193	4.208	-0.277	0.306	0.9	3.331	4.432	0.277	0.515	-3.542	1.403	-4.432	-4.208	-3.653	0.537	3.339	3.653	-0.515	-0.306	2.485	3.542	-0.9	-0.715	-0.537
Q9BY43-2	E9PSI1|Q9BY43-2|Q9BY43|E9PQI5	CHMP4A	Charged multivesicular body protein 4a	5	HUMAN	29860.2	22.2	79.23	-2.647	-0.578	-3.091	-2.933	-3.033	0.366	2.933	4.981	-0.182	0.231	0.668	3.091	4.984	0.182	0.442	-4.551	0.578	-4.984	-4.981	-4.562	0.123	3.033	4.562	-0.442	-0.231	2.647	4.551	-0.668	-0.366	-0.123
P28482	P28482|P28482-2	MAPK1	Mitogen-activated protein kinase 1	7	HUMAN	41788.3	15.5	79.05	-4.639	-1.137	-5.247	-5.111	-4.969	0.362	5.111	4.127	-0.207	0.151	0.565	5.247	4.376	0.207	0.413	-3.802	1.137	-4.376	-4.127	-4.008	0.095	4.969	4.008	-0.413	-0.151	4.639	3.802	-0.565	-0.362	-0.095
Q10567	Q10567|Q10567-2|Q10567-3|Q10567-4|P63010-2|P63010|P63010-3|A0A087X253	AP1B1	AP-1 complex subunit beta-1	7	HUMAN	105548	6.6	78.91	-4.631	-1.124	-5.274	-4.996	-4.84	0.386	4.996	4.046	-0.338	0.29	0.723	5.274	4.36	0.338	0.643	-3.584	1.124	-4.36	-4.046	-3.605	0.144	4.84	3.605	-0.643	-0.29	4.631	3.584	-0.723	-0.386	-0.144
F8VVA7	F8VVA7|P61923|F8VYZ4|P61923-5|F8W156|F8VUC5|P61923-4|F8W651|P61923-3|P61923-2|F8VYK5	COPZ1	Coatomer subunit zeta-1	5	HUMAN	22397.1	30.8	78.9	-3.061	-0.561	-4.137	-3.832	-3.608	0.771	3.832	4.387	-0.252	0.621	0.926	4.137	4.64	0.252	0.763	-3.819	0.561	-4.64	-4.387	-3.916	0.099	3.608	3.916	-0.763	-0.621	3.061	3.819	-0.926	-0.771	-0.099
P35613	P35613|P35613-2|P35613-4|A0A087WUV8|P35613-3	BSG	Basigin	5	HUMAN	42599	16.8	78.83	-2.791	0.35	-3.466	-2.982	-3.269	-0.041	2.982	4.495	-0.252	-0.335	0.209	3.466	4.738	0.252	-0.04	-4.347	-0.35	-4.738	-4.495	-4.684	0.25	3.269	4.684	0.04	0.335	2.791	4.347	-0.209	0.041	-0.25
P55957-2	P55957-2|P55957|P55957-4	BID	BH3-interacting domain death agonist	5	HUMAN	27178.2	26.5	78.79	-1.89	-0.258	-2.461	-2.007	-2.421	0.35	2.007	1.875	-0.263	-0.052	0.654	2.461	2.223	0.263	0.148	-1.441	0.258	-2.223	-1.875	-2.163	0.555	2.421	2.163	-0.148	0.052	1.89	1.441	-0.654	-0.35	-0.555
Q9HD42	Q9HD42|F8VUA2|F8VVT7|F5H875|Q9HD42-2	CHMP1A	Charged multivesicular body protein 1a	7	HUMAN	21759.5	26.5	78.75	-4.343	-0.935	-4.996	-4.819	-4.615	0.471	4.819	3.743	-0.253	0.278	0.78	4.996	4.13	0.253	0.432	-3.18	0.935	-4.13	-3.743	-3.693	0.345	4.615	3.693	-0.432	-0.278	4.343	3.18	-0.78	-0.471	-0.345
Q9H307	Q9H307|Q9H307-2	PNN	Pinin	8	HUMAN	81726.4	8.3	78.59	-4.65	-2.361	-5.405	-5.216	-4.713	0.747	5.216	3.193	-0.183	0.548	0.891	5.405	3.37	0.183	0.723	-2.708	2.361	-3.37	-3.193	-2.804	0.118	4.713	2.804	-0.723	-0.548	4.65	2.708	-0.891	-0.747	-0.118
Q6ZS81	Q6ZS81|Q6ZS81-4|Q6ZS81-5	WDFY4	WD repeat- and FYVE domain-containing protein 4	7	HUMAN	358111	2.2	78.57	-3.155	0.487	-4.471	-4.135	-3.3	0.969	4.135	3.923	-0.252	0.48	1.153	4.471	4.259	0.252	0.952	-2.821	-0.487	-4.259	-3.923	-3.166	0.201	3.3	3.166	-0.952	-0.48	3.155	2.821	-1.153	-0.969	-0.201
Q06787	Q06787|Q06787-3|Q06787-7|Q06787-9|Q06787-5|Q06787-4|Q06787-2|G3V0J0|Q06787-6|Q06787-8|A8MQB8|R9WNI0|Q06787-10|Q06787-11|A0A087WXI3|Q8IXW7	FMR1	Synaptic functional regulator FMR1	6	HUMAN	71515.5	9.3	78.55	-3.443	-1.19	-4.36	-4.14	-3.726	0.641	4.14	3.011	-0.347	0.317	0.957	4.36	3.231	0.347	0.375	-2.314	1.19	-3.231	-3.011	-2.695	0.346	3.726	2.695	-0.375	-0.317	3.443	2.314	-0.957	-0.641	-0.346
P51116	P51116	FXR2	Fragile X mental retardation syndrome-related protein 2	5	HUMAN	74564.3	9.2	58.88	-3.048	-1.901	-4.032	-3.929	-3.625	0.97	3.929	2.492	0.348	0.305	0.822	4.032	2.144	-0.348	0.292	-1.322	1.901	-2.144	-2.492	-2.188	0.577	3.625	2.188	-0.292	-0.305	3.048	1.322	-0.822	-0.97	-0.577
P07602-3	P07602-3|C9JIZ6|P07602-2|P07602|Q5BJH1	PSAP	Prosaposin	7	HUMAN	60308.7	10	78.55	-4.047	-0.702	-4.589	-4.52	-4.342	0.178	4.52	4.207	-0.3	-0.034	0.391	4.589	4.534	0.3	0.22	-4.145	0.702	-4.534	-4.207	-4.184	0.133	4.342	4.184	-0.22	0.034	4.047	4.145	-0.391	-0.178	-0.133
P07108	P07108|P07108-6|P07108-5|A0A0A0MTI5|P07108-4|P07108-2|B8ZWD1|P07108-3	DBI	Acyl-CoA-binding protein	5	HUMAN	10044.2	59.7	78.33	-5.155	-1.694	-5.201	-5.042	-5.067	-0.381	5.042	4.199	-0.03	0.06	-0.289	5.201	4.277	0.03	0.177	-4.294	1.694	-4.277	-4.199	-3.727	-0.517	5.067	3.727	-0.177	-0.06	5.155	4.294	0.289	0.381	0.517
Q9BZK7	Q9BZK7|A0A0D9SF63|O60907|O60907-2|Q9BQ87	TBL1XR1	F-box-like/WD repeat-containing protein TBL1XR1	7	HUMAN	56221.5	13.6	78.15	-4.754	-1.156	-5.047	-4.646	-4.835	-0.061	4.646	3.546	-0.199	-0.189	0.29	5.047	3.612	0.199	0.121	-3.752	1.156	-3.612	-3.546	-3.909	0.081	4.835	3.909	-0.121	0.189	4.754	3.752	-0.29	0.061	-0.081
P30533	P30533	LRPAP1	Alpha-2-macroglobulin receptor-associated protein	7	HUMAN	41465.2	16.5	78.15	-4.384	-1.239	-5.158	-5.058	-4.681	0.63	5.058	3.283	-0.281	0.457	0.892	5.158	3.532	0.281	0.719	-2.803	1.239	-3.532	-3.283	-2.906	0.11	4.681	2.906	-0.719	-0.457	4.384	2.803	-0.892	-0.63	-0.11
O75400	O75400|O75400-2|O75400-3	PRPF40A	Pre-mRNA-processing factor 40 homolog A	7	HUMAN	109088	10.4	78.08	-3.885	-0.424	-4.812	-4.805	-4.076	0.711	4.805	5.258	-0.148	0.471	0.841	4.812	5.274	0.148	0.587	-4.583	0.424	-5.274	-5.258	-4.666	0.227	4.076	4.666	-0.587	-0.471	3.885	4.583	-0.841	-0.711	-0.227
Q63HN8-4	A0A0A0MTC1|Q63HN8-4|A0A0A0MTR7|Q63HN8|Q63HN8-5	RNF213	E3 ubiquitin-protein ligase RNF213	7	HUMAN	604063	1.1	78.07	-3.09	-0.426	-3.831	-3.509	-3.641	0.498	3.509	3.362	-0.33	0.034	0.609	3.831	3.693	0.33	0.018	-2.96	0.426	-3.693	-3.362	-3.323	0.393	3.641	3.323	-0.018	-0.034	3.09	2.96	-0.609	-0.498	-0.393
P37235	P37235|P84074|E9PC71|E5RGA9	HPCAL1	Hippocalcin-like protein 1	7	HUMAN	22426.9	30	78.03	-3.543	-0.896	-4.399	-4.089	-4.131	0.746	4.089	3.19	-0.308	0.288	1.162	4.399	3.504	0.308	0.596	-2.644	0.896	-3.504	-3.19	-3.313	0.458	4.131	3.313	-0.596	-0.288	3.543	2.644	-1.162	-0.746	-0.458
P21283	P21283|E7EV59	ATP6V1C1	V-type proton ATPase subunit C 1	7	HUMAN	44112	15.9	77.96	-4.142	-1.043	-5.249	-4.881	-4.183	0.727	4.881	3.278	-0.306	0.436	1.023	5.249	3.738	0.306	0.633	-2.509	1.043	-3.738	-3.278	-2.924	0.309	4.183	2.924	-0.633	-0.436	4.142	2.509	-1.023	-0.727	-0.309
Q8IXT5	Q8IXT5|B9ZVT1	RBM12B	RNA-binding protein 12B	8	HUMAN	118443	6.6	77.89	-2.972	-2.189	-3.693	-3.873	-3.486	0.781	3.873	1.656	0.106	0.202	0.756	3.693	1.502	-0.106	0.152	-0.771	2.189	-1.502	-1.656	-1.279	0.512	3.486	1.279	-0.152	-0.202	2.972	0.771	-0.756	-0.781	-0.512
P23229	P23229|P23229-6|P23229-9|P23229-3|P23229-5|P23229-2|P23229-4|P23229-7	ITGA6	Integrin alpha-6	8	HUMAN	127801	6.3	77.83	-2.967	-0.904	-3.614	-3.283	-3.56	0.258	3.283	3.311	-0.307	-0.084	0.38	3.614	3.441	0.307	0.123	-3.082	0.904	-3.441	-3.311	-3.238	0.221	3.56	3.238	-0.123	0.084	2.967	3.082	-0.38	-0.258	-0.221
Q9NZT1	Q9NZT1	CALML5	Calmodulin-like protein 5	5	HUMAN	15892.2	31.5	77.74	-0.84	0.308	-2.199	-1.207	-2.148	0.357	1.207	1.74	-0.943	-0.883	1.216	2.199	2.69	0.943	0.003	-1.257	-0.308	-2.69	-1.74	-2.547	1.308	2.148	2.547	-0.003	0.883	0.84	1.257	-1.216	-0.357	-1.308
P67775	P67775|P62714|P67775-2	PPP2CA	Serine/threonine-protein phosphatase 2A catalytic subunit alpha isoform	5	HUMAN	36164.1	22	77.71	-2.289	-0.482	-3.019	-2.62	-2.972	0.332	2.62	2.503	-0.389	-0.163	0.731	3.019	2.892	0.389	0.207	-2.3	0.482	-2.892	-2.503	-2.466	0.509	2.972	2.466	-0.207	0.163	2.289	2.3	-0.731	-0.332	-0.509
Q86SX6	Q86SX6	GLRX5	Glutaredoxin-related protein 5, mitochondrial	5	HUMAN	16741.7	33.1	77.51	-1.814	-0.766	-2.983	-2.459	-2.877	0.792	2.459	3.034	-0.413	0.488	1.146	2.983	3.259	0.413	0.82	-2.188	0.766	-3.259	-3.034	-2.43	0.204	2.877	2.43	-0.82	-0.488	1.814	2.188	-1.146	-0.792	-0.204
P07741	P07741|P07741-2|H3BQZ9|H3BSW3	APRT	Adenine phosphoribosyltransferase	7	HUMAN	19778.6	38.8	77.45	-3.825	-0.842	-4.744	-4.307	-4.04	0.439	4.307	4.106	-0.293	-0.027	0.789	4.744	4.517	0.293	0.396	-3.619	0.842	-4.517	-4.106	-3.692	0.305	4.04	3.692	-0.396	0.027	3.825	3.619	-0.789	-0.439	-0.305
O15400	O15400|O15400-2	STX7	Syntaxin-7	5	HUMAN	29929.1	24.1	77.33	-4.171	-1.968	-5.053	-4.939	-4.403	0.622	4.939	4.104	-0.195	0.427	0.884	5.053	4.34	0.195	0.638	-3.546	1.968	-4.34	-4.104	-3.464	0.384	4.403	3.464	-0.638	-0.427	4.171	3.546	-0.884	-0.622	-0.384
O43583	O43583|F8VVL1	DENR	Density-regulated protein	6	HUMAN	22491	30.8	77.32	-4.93	-1.11	-5.47	-5.35	-5.188	0.489	5.35	3.969	-0.068	0.276	0.568	5.47	3.869	0.068	0.412	-3.143	1.11	-3.869	-3.969	-3.718	0.257	5.188	3.718	-0.412	-0.276	4.93	3.143	-0.568	-0.489	-0.257
P49908	P49908	SELENOP	Selenoprotein P	6	HUMAN	44006	13.6	77.31	-3.964	-1.041	-4.657	-4.548	-4.46	0.581	4.548	4.249	-0.109	0.215	0.682	4.657	4.268	0.109	0.315	-3.718	1.041	-4.268	-4.249	-4.043	0.438	4.46	4.043	-0.315	-0.215	3.964	3.718	-0.682	-0.581	-0.438
P49458	P49458|P49458-2|E9PE20	SRP9	Signal recognition particle 9 kDa protein	7	HUMAN	10225.7	53.4	77.28	-3.25	-1.01	-4.275	-3.869	-3.74	0.676	3.869	3.256	-0.409	0.21	0.983	4.275	3.47	0.409	0.556	-2.496	1.01	-3.47	-3.256	-3.023	0.526	3.74	3.023	-0.556	-0.21	3.25	2.496	-0.983	-0.676	-0.526
P56545	P56545|P56545-2|P56545-3|E7EUB3	CTBP2	C-terminal-binding protein 2	8	HUMAN	49457.5	11.6	77.27	-4.158	-1.214	-5.029	-4.626	-4.902	0.708	4.626	3.526	-0.267	0.545	0.975	5.029	3.792	0.267	0.812	-2.984	1.214	-3.792	-3.526	-3.326	0.181	4.902	3.326	-0.812	-0.545	4.158	2.984	-0.975	-0.708	-0.181
F1T0I1	J3KNL6|F1T0I1|O15027-5|O15027|O15027-3|O15027-4|O15027-2	SEC16A	Protein transport protein sec16	7	HUMAN	251018	3	76.87	-3.2	-1.68	-4.087	-3.539	-4.391	0.264	3.539	3.994	-0.11	-0.005	0.381	4.087	4.104	0.11	0.118	-4.078	1.68	-4.104	-3.994	-4.078	0.234	4.391	4.078	-0.118	0.005	3.2	4.078	-0.381	-0.264	-0.234
Q9NZM3	Q9NZM3|Q9NZM3-2|Q9NZM3-3|Q9NZM3-4|A0A087WVF7	ITSN2	Intersectin-2	8	HUMAN	194542	5.2	76.56	-3.314	-1.203	-4.067	-3.803	-3.469	0.917	3.803	2.659	-0.021	0.433	0.815	4.067	2.89	0.021	0.524	-2.262	1.203	-2.89	-2.659	-2.359	0.352	3.469	2.359	-0.524	-0.433	3.314	2.262	-0.815	-0.917	-0.352
Q16695	Q16695|P68431|Q71DI3|P84243|Q6NXT2|B4DEB1|K7EMV3|K7EP01	HIST3H3	Histone H3.1t	7	HUMAN	15622.1	29.4	76.3	-2.692	-0.425	-3.204	-3.065	-2.943	0.438	3.065	3.115	-0.149	0.339	0.61	3.204	3.216	0.149	0.531	-2.475	0.425	-3.216	-3.115	-2.678	0.139	2.943	2.678	-0.531	-0.339	2.692	2.475	-0.61	-0.438	-0.139
Q5TEC6	Q5TEC6	HIST2H3PS2	Histone H3	5	HUMAN	15486.9	25	50.27	-2.733	-0.561	-3.83	-3.06	-4.101	0.393	3.06	2.779	-0.332	-0.085	1.048	3.83	3.5	0.332	0.541	-2.452	0.561	-3.5	-2.779	-3.736	1.121	4.101	3.736	-0.541	0.085	2.733	2.452	-1.048	-0.393	-1.121
A0A0A0MRJ8	A0A0A0MRJ8|Q7Z6I6|Q7Z6I6-3|A0A0A0MRJ9|Q7Z6I6-2	ARHGAP30	Rho GTPase-activating protein 30	7	HUMAN	98982.6	10	76.08	-3.241	-1.037	-4.045	-3.909	-3.941	0.625	3.909	1.811	-0.252	-0.032	0.835	4.045	2.118	0.252	0.162	-0.916	1.037	-2.118	-1.811	-1.916	0.673	3.941	1.916	-0.162	0.032	3.241	0.916	-0.835	-0.625	-0.673
O15533-3	O15533-3|A0A0A0MSV9|A0A0G2JH37|A2AB90|O15533|A0A0G2JKZ1|O15533-2|Q6P1N7|O15533-4|A0A0A0MT98	TAPBP	Tapasin	6	HUMAN	54455.7	11.3	76.03	-3.304	-1.614	-3.864	-3.796	-3.768	0.769	3.796	3.144	-0.255	0.294	0.911	3.864	3.294	0.255	0.518	-2.608	1.614	-3.294	-3.144	-2.909	0.353	3.768	2.909	-0.518	-0.294	3.304	2.608	-0.911	-0.769	-0.353
P02792	P02792	FTL	Ferritin light chain	6	HUMAN	20076.4	35.4	76.01	-1.701	-0.273	-3.24	-2.522	-2.755	0.67	2.522	3.296	-0.633	0.099	1.407	3.24	4.006	0.633	0.708	-2.739	0.273	-4.006	-3.296	-3.153	0.738	2.755	3.153	-0.708	-0.099	1.701	2.739	-1.407	-0.67	-0.738
P30038	P30038|P30038-3|P30038-2	ALDH4A1	Delta-1-pyrroline-5-carboxylate dehydrogenase, mitochondrial	6	HUMAN	62174.7	12.9	75.84	-2.472	-0.255	-3.301	-3.025	-2.827	0.653	3.025	3.022	-0.261	0.363	0.961	3.301	3.33	0.261	0.676	-2.32	0.255	-3.33	-3.022	-2.778	0.395	2.827	2.778	-0.676	-0.363	2.472	2.32	-0.961	-0.653	-0.395
Q9UJ68	Q9UJ68|Q9UJ68-5|Q9UJ68-4|Q9UJ68-3|Q9UJ68-2|E5RIA9	MSRA	Mitochondrial peptide methionine sulfoxide reductase	6	HUMAN	26417.3	28.5	75.84	-3.779	0.138	-4.424	-4.144	-4.001	0.273	4.144	4.134	-0.069	0.194	0.332	4.424	4.193	0.069	0.211	-3.861	-0.138	-4.193	-4.134	-4.188	0.195	4.001	4.188	-0.211	-0.194	3.779	3.861	-0.332	-0.273	-0.195
Q6UWL2-2	Q6UWL2-2|Q6UWL2-3|Q6UWL2|F8WAQ1	SUSD1	Sushi domain-containing protein 1	6	HUMAN	86799.4	7.2	75.68	-3.984	-1.042	-4.512	-4.395	-4.336	0.216	4.395	3.887	-0.245	-0.018	0.538	4.512	4.114	0.245	0.163	-3.582	1.042	-4.114	-3.887	-3.801	0.375	4.336	3.801	-0.163	0.018	3.984	3.582	-0.538	-0.216	-0.375
Q96I99-2	Q96I99-2|Q96I99|E9PDQ8	SUCLG2	Succinate--CoA ligase [GDP-forming] subunit beta, mitochondrial	6	HUMAN	48187.6	13.6	75.67	-3.603	-0.7	-4.443	-4.208	-3.78	0.597	4.208	3.403	-0.484	0.293	0.937	4.443	3.834	0.484	0.663	-2.753	0.7	-3.834	-3.403	-3.099	0.328	3.78	3.099	-0.663	-0.293	3.603	2.753	-0.937	-0.597	-0.328
Q9Y2J2	Q9Y2J2|A0A0A0MSA4|A0A0A0MRA8|Q9Y2J2-2|A8K968|Q9Y2J2-4	EPB41L3	Band 4.1-like protein 3	6	HUMAN	121531	6.3	75.62	-3.384	-0.947	-4.259	-4.06	-3.704	0.792	4.06	3.238	-0.18	0.46	1.029	4.259	3.441	0.18	0.641	-2.547	0.947	-3.441	-3.238	-2.789	0.233	3.704	2.789	-0.641	-0.46	3.384	2.547	-1.029	-0.792	-0.233
P11171	P11171|P11171-2|P11171-5|P11171-3|Q4VB86|P11171-6|P11171-4|P11171-7	EPB41	Protein 4.1	6	HUMAN	97585.6	6.5	56.92	-1.54	-0.044	-2.719	-2.285	-2.336	0.448	2.285	2.265	-0.459	-0.17	0.743	2.719	2.56	0.459	0.181	-1.817	0.044	-2.56	-2.265	-2.183	0.396	2.336	2.183	-0.181	0.17	1.54	1.817	-0.743	-0.448	-0.396
O43491	O43491|E9PHY5|O43491-4|E9PK52|O43491-3|E9PII3|O43491-2|Q6R5J7|E9PPC9|Q6ZSX4	EPB41L2	Band 4.1-like protein 2	3	HUMAN	113100	3.9	45.19	-3.308	-1.31	-4.329	-4.5	-3.568	1.068	4.5	3.19	0.171	0.512	1.021	4.329	3.019	-0.171	0.409	-1.998	1.31	-3.019	-3.19	-2.258	0.483	3.568	2.258	-0.409	-0.512	3.308	1.998	-1.021	-1.068	-0.483
P62244	P62244|I3L3P7|I3L246|I3L303|H3BT37|H3BV27	RPS15A	40S ribosomal protein S15a	8	HUMAN	14953.4	46.1	75.58	-4.165	-0.936	-4.537	-4.107	-4.255	0.192	4.107	3.67	-0.38	-0.29	0.448	4.537	4.118	0.38	0.157	-3.922	0.936	-4.118	-3.67	-4.196	0.266	4.255	4.196	-0.157	0.29	4.165	3.922	-0.448	-0.192	-0.266
Q99615	Q99615|Q99615-2|K7EPP7|K7ELJ8	DNAJC7	DnaJ homolog subfamily C member 7	8	HUMAN	57238.6	12.5	75.56	-3.417	0.088	-4.471	-4.377	-3.796	0.785	4.377	3.977	-0.221	0.379	1.021	4.471	4.289	0.221	0.6	-3.192	-0.088	-4.289	-3.977	-3.69	0.333	3.796	3.69	-0.6	-0.379	3.417	3.192	-1.021	-0.785	-0.333
X5CMH5	X5CMH5|A0A0G2JLV0|A0A087WYD6|Q03519|A0A140T9S0|Q03519-2	TAP2	Antigen peptide transporter 2	6	HUMAN	78264.2	8.2	75.54	-2.636	-1.608	-3.12	-3.248	-3.298	0.771	3.248	2.148	-0.249	0.226	1.03	3.12	2.542	0.249	0.55	-1.7	1.608	-2.542	-2.148	-2.298	0.537	3.298	2.298	-0.55	-0.226	2.636	1.7	-1.03	-0.771	-0.537
Q9Y286	Q9Y286|Q9Y286-2|Q9Y286-3|Q9Y286-4	SIGLEC7	Sialic acid-binding Ig-like lectin 7	5	HUMAN	51769.4	12.6	75.3	-3.75	-0.992	-4.314	-4.087	-4.287	0.223	4.087	2.671	-0.166	-0.207	0.365	4.314	2.958	0.166	-0.026	-2.497	0.992	-2.958	-2.671	-2.878	0.485	4.287	2.878	0.026	0.207	3.75	2.497	-0.365	-0.223	-0.485
Q7Z6Z7	Q7Z6Z7|Q7Z6Z7-3|Q7Z6Z7-2	HUWE1	E3 ubiquitin-protein ligase HUWE1	7	HUMAN	485819	1.7	75.09	-4.162	-2.036	-4.993	-4.846	-4.347	0.617	4.846	3.559	-0.201	0.208	0.758	4.993	3.937	0.201	0.419	-3.098	2.036	-3.937	-3.559	-3.365	0.334	4.347	3.365	-0.419	-0.208	4.162	3.098	-0.758	-0.617	-0.334
P35637	H3BPE7|P35637|P35637-2	FUS	RNA-binding protein FUS	6	HUMAN	53653.1	12.9	74.93	-3.872	-0.288	-4.87	-4.559	-4.198	0.798	4.559	4.698	-0.274	0.032	0.805	4.87	5.067	0.274	0.312	-3.85	0.288	-5.067	-4.698	-4.617	0.529	4.198	4.617	-0.312	-0.032	3.872	3.85	-0.805	-0.798	-0.529
Q92804	Q92804|Q92804-2|A0A075B7D9	TAF15	TATA-binding protein-associated factor 2N	6	HUMAN	62057.1	8.9	65.04	-2.627	-0.633	-3.52	-3.082	-3.023	0.972	3.082	2.449	0.122	0.059	0.893	3.52	2.354	-0.122	-0.066	-1.504	0.633	-2.354	-2.449	-2.39	1.06	3.023	2.39	0.066	-0.059	2.627	1.504	-0.893	-0.972	-1.06
O95445	O95445|O95445-2|Q5SRP5	APOM	Apolipoprotein M	7	HUMAN	21595.2	25	74.9	-4.9	-1.209	-5.255	-5.225	-5.29	0.416	5.225	4.114	-0.035	0.17	0.435	5.255	4.198	0.035	0.204	-3.677	1.209	-4.198	-4.114	-3.932	0.26	5.29	3.932	-0.204	-0.17	4.9	3.677	-0.435	-0.416	-0.26
Q06124	Q06124|Q06124-2|Q06124-3|A0A1W2PPU4	PTPN11	Tyrosine-protein phosphatase non-receptor type 11	7	HUMAN	69005.6	11.8	74.67	-4.537	-1.959	-5.088	-4.857	-4.929	0.323	4.857	3.18	-0.354	-0.102	0.627	5.088	3.639	0.354	0.247	-2.786	1.959	-3.639	-3.18	-3.295	0.283	4.929	3.295	-0.247	0.102	4.537	2.786	-0.627	-0.323	-0.283
P19474	P19474|P19474-2	TRIM21	E3 ubiquitin-protein ligase TRIM21	6	HUMAN	55195.7	14.1	74.62	-3.479	-1.428	-4.372	-3.981	-3.882	0.529	3.981	3.51	-0.24	0.345	0.824	4.372	3.75	0.24	0.559	-2.942	1.428	-3.75	-3.51	-3.018	0.284	3.882	3.018	-0.559	-0.345	3.479	2.942	-0.824	-0.529	-0.284
Q8NFH5	Q8NFH5|Q8NFH5-2|Q8NFH5-3|F8WEL4|F8WCF5	NUP35	Nucleoporin NUP53	5	HUMAN	34887.3	22	74.56	-2.425	-1.099	-3.729	-3.23	-3.041	1.029	3.23	4.876	-0.362	0.647	1.352	3.729	5.162	0.362	1.019	-4.012	1.099	-5.162	-4.876	-4.135	0.273	3.041	4.135	-1.019	-0.647	2.425	4.012	-1.352	-1.029	-0.273
Q13464	Q13464|A0A0U1RQV4|O75116|E9PF63|D6REE7	ROCK1	Rho-associated protein kinase 1	7	HUMAN	159199	5	74.53	-3.223	-0.242	-4.349	-4.221	-3.433	0.716	4.221	4.433	-0.192	0.395	0.827	4.349	4.27	0.192	0.446	-3.487	0.242	-4.27	-4.433	-3.824	0.321	3.433	3.824	-0.446	-0.395	3.223	3.487	-0.827	-0.716	-0.321
P54727	P54727|P54727-2	RAD23B	UV excision repair protein RAD23 homolog B	6	HUMAN	43227.5	11.9	74.34	-5.206	-1.676	-5.575	-5.419	-5.345	0.049	5.419	3.852	-0.21	-0.041	0.299	5.575	4.061	0.21	0.268	-3.645	1.676	-4.061	-3.852	-3.962	0.128	5.345	3.962	-0.268	0.041	5.206	3.645	-0.299	-0.049	-0.128
Q92608	Q92608|E7ERW7|E5RFJ0|Q92608-2|F6S220	DOCK2	Dedicator of cytokinesis protein 2	6	HUMAN	213257	3.2	74.25	-3.465	-1.366	-4.414	-4.287	-5.106	0.472	4.287	2.897	-0.373	-0.395	1.002	4.414	3.122	0.373	0.063	-2.347	1.366	-3.122	-2.897	-4.499	0.748	5.106	4.499	-0.063	0.395	3.465	2.347	-1.002	-0.472	-0.748
Q99961	Q99961|Q99961-3|Q99961-2|Q99962	SH3GL1	Endophilin-A2	6	HUMAN	41717.4	16.3	74.21	-3.475	-1.234	-4.172	-4.115	-3.692	0.594	4.115	3.562	-0.129	0.454	0.802	4.172	3.797	0.129	0.602	-3.141	1.234	-3.797	-3.562	-3.162	0.134	3.692	3.162	-0.602	-0.454	3.475	3.141	-0.802	-0.594	-0.134
P30043	P30043|M0R192|M0QZL1	BLVRB	Flavin reductase (NADPH)	6	HUMAN	22233.1	29.6	74.04	-2.197	-0.646	-3.232	-2.909	-3.271	0.342	2.909	2.865	-0.413	-0.105	0.786	3.232	3.122	0.413	0.223	-2.568	0.646	-3.122	-2.865	-3.125	0.567	3.271	3.125	-0.223	0.105	2.197	2.568	-0.786	-0.342	-0.567
Q9P2A4	Q9P2A4|Q9P2A4-2	ABI3	ABI gene family member 3	7	HUMAN	39376.9	21.5	74.04	-2.584	-2.363	-3.982	-3.832	-3.61	0.764	3.832	2.925	-0.306	0.221	1.163	3.982	3.275	0.306	0.474	-2.183	2.363	-3.275	-2.925	-2.838	0.484	3.61	2.838	-0.474	-0.221	2.584	2.183	-1.163	-0.764	-0.484
Q9NWH9	Q9NWH9|H0YMR6|H0YMW8|H0YLW7|Q9NWH9-3	SLTM	SAFB-like transcription modulator	6	HUMAN	117432	6.2	73.95	-5.481	-2.021	-5.913	-5.65	-5.695	0.184	5.65	4.089	-0.163	0.181	0.372	5.913	4.296	0.163	0.34	-4.376	2.021	-4.296	-4.089	-3.969	0.126	5.695	3.969	-0.34	-0.181	5.481	4.376	-0.372	-0.184	-0.126
Q96AG4	Q96AG4|I3L223	LRRC59	Leucine-rich repeat-containing protein 59	6	HUMAN	35329.2	19.5	73.93	-4.112	-1.003	-5.115	-4.696	-4.209	0.519	4.696	3.284	-0.535	0.351	1.028	5.115	3.819	0.535	0.807	-2.791	1.003	-3.819	-3.284	-2.748	0.159	4.209	2.748	-0.807	-0.351	4.112	2.791	-1.028	-0.519	-0.159
Q15080	Q15080|Q15080-3|A0A217FLJ2	NCF4	Neutrophil cytosol factor 4	7	HUMAN	39145.1	17.1	73.66	-4.376	-1.592	-5.245	-4.79	-4.857	0.368	4.79	3.119	-0.499	-0.062	0.866	5.245	3.303	0.499	0.613	-2.519	1.592	-3.303	-3.119	-2.789	0.185	4.857	2.789	-0.613	0.062	4.376	2.519	-0.866	-0.368	-0.185
O75494	O75494|O75494-2|O75494-3|O75494-6|O75494-4|Q5JRI1|O75494-5|Q8WXF0|Q6IQ42|R4GMP8	SRSF10	Serine/arginine-rich splicing factor 10	7	HUMAN	31357	22.9	73.55	-3.032	-0.829	-3.838	-3.733	-3.579	0.539	3.733	3.509	-0.241	0.283	0.856	3.838	3.945	0.241	0.368	-3.095	0.829	-3.945	-3.509	-3.423	0.481	3.579	3.423	-0.368	-0.283	3.032	3.095	-0.856	-0.539	-0.481
P55058	P55058|P55058-4|P55058-2|P55058-3	PLTP	Phospholipid transfer protein	8	HUMAN	54966.7	12.9	73.48	-5.429	-2.079	-5.99	-5.765	-5.959	0.23	5.765	4.782	-0.183	0.13	0.355	5.99	4.828	0.183	0.093	-4.647	2.079	-4.828	-4.782	-4.759	0.13	5.959	4.759	-0.093	-0.13	5.429	4.647	-0.355	-0.23	-0.13
Q04760	Q04760|Q04760-2	GLO1	Lactoylglutathione lyase	5	HUMAN	21005.6	26	73.44	-4.234	-1.271	-4.893	-4.782	-4.64	0.137	4.782	4.168	-0.277	0.08	0.519	4.893	4.351	0.277	0.356	-3.825	1.271	-4.351	-4.168	-3.988	-0.079	4.64	3.988	-0.356	-0.08	4.234	3.825	-0.519	-0.137	0.079
Q8WUW1-2	Q8WUW1-2|Q8WUW1	BRK1	Protein BRICK1	7	HUMAN	12273.8	48.1	73.44	-3.883	-2.177	-4.737	-4.339	-4.178	0.276	4.339	2.588	-0.455	0.111	0.943	4.737	2.795	0.455	0.516	-2.186	2.177	-2.795	-2.588	-2.611	0.165	4.178	2.611	-0.516	-0.111	3.883	2.186	-0.943	-0.276	-0.165
O43678	O43678|O43678-2	NDUFA2	NADH dehydrogenase [ubiquinone] 1 alpha subcomplex subunit 2	6	HUMAN	11035.5	62.6	73.27	-5.78	-1.55	-6.411	-5.996	-5.723	0.481	5.996	4.231	-0.435	0.317	0.941	6.411	4.787	0.435	0.768	-3.753	1.55	-4.787	-4.231	-3.903	0.136	5.723	3.903	-0.768	-0.317	5.78	3.753	-0.941	-0.481	-0.136
P46060	P46060	RANGAP1	Ran GTPase-activating protein 1	6	HUMAN	63997.2	11.2	73.26	-3.304	-0.269	-4.129	-3.734	-3.597	0.628	3.734	3.465	-0.199	0.002	0.827	4.129	3.938	0.199	0.475	-3.082	0.269	-3.938	-3.465	-3.365	0.344	3.597	3.365	-0.475	-0.002	3.304	3.082	-0.827	-0.628	-0.344
O43809	O43809	NUDT21	Cleavage and polyadenylation specificity factor subunit 5	6	HUMAN	26283.8	19.3	73.19	-2.752	-1.054	-3.758	-3.194	-3.729	0.259	3.194	3.497	-0.587	-0.052	0.839	3.758	3.871	0.587	0.16	-3.338	1.054	-3.871	-3.497	-3.373	0.311	3.729	3.373	-0.16	0.052	2.752	3.338	-0.839	-0.259	-0.311
P28070	P28070	PSMB4	Proteasome subunit beta type-4	5	HUMAN	29260.8	17.8	73.03	-3.614	-0.656	-3.877	-3.499	-3.558	-0.04	3.499	4.624	-0.346	-0.14	0.388	3.877	4.737	0.346	0.156	-4.349	0.656	-4.737	-4.624	-4.572	0.147	3.558	4.572	-0.156	0.14	3.614	4.349	-0.388	0.04	-0.147
Q96HS1	Q96HS1|Q96HS1-2|F5GXG4	PGAM5	Serine/threonine-protein phosphatase PGAM5, mitochondrial	7	HUMAN	32232.1	19.3	72.96	-3.679	-1.127	-4.579	-4.249	-3.84	0.621	4.249	3.339	-0.333	0.361	0.928	4.579	3.651	0.333	0.707	-2.704	1.127	-3.651	-3.339	-2.917	0.268	3.84	2.917	-0.707	-0.361	3.679	2.704	-0.928	-0.621	-0.268
O14974-4	O14974-4|O14974|O14974-3|O14974-5|O14974-2|A0A0A0MS24|O60237|O60237-4|E1CKY7	PPP1R12A	Protein phosphatase 1 regulatory subunit 12A	7	HUMAN	109501	7.6	72.84	-4.374	-0.896	-4.682	-4.689	-4.478	0.325	4.689	3.905	-0.142	-0.007	0.256	4.682	3.935	0.142	-0.022	-3.569	0.896	-3.935	-3.905	-3.673	0.207	4.478	3.673	0.022	0.007	4.374	3.569	-0.256	-0.325	-0.207
P03952	P03952|E9PBC5	KLKB1	Plasma kallikrein	7	HUMAN	73479.4	10.9	72.83	-3.439	-1.306	-4.265	-4.233	-4.025	0.746	4.233	3.395	-0.177	0.265	0.712	4.265	3.378	0.177	0.268	-2.649	1.306	-3.378	-3.395	-3.111	0.346	4.025	3.111	-0.268	-0.265	3.439	2.649	-0.712	-0.746	-0.346
O60613	A0A0B4J1S4|A0A087G7|O60613|A8MZD0|A0A0B4J1T0|A0A087WXL0|O60613-2	SELENOF	Selenoprotein F	5	HUMAN	18232.8	32.7	72.78	-3.078	-0.562	-3.989	-3.425	-3.354	0.353	3.425	3.023	-0.564	0.036	1.033	3.989	3.495	0.564	0.618	-2.467	0.562	-3.495	-3.023	-2.871	0.495	3.354	2.871	-0.618	-0.036	3.078	2.467	-1.033	-0.353	-0.495
Q9P107	Q9P107|Q9P107-2	GMIP	GEM-interacting protein	7	HUMAN	107651	7.6	72.5	-3.634	-1.417	-4.044	-3.789	-3.696	0.454	3.789	2.084	-0.223	0.008	0.6	4.044	2.327	0.223	0.243	-1.847	1.417	-2.327	-2.084	-2.055	0.173	3.696	2.055	-0.243	-0.008	3.634	1.847	-0.6	-0.454	-0.173
Q13526	Q13526|K7EMU7	PIN1	Peptidyl-prolyl cis-trans isomerase NIMA-interacting 1	5	HUMAN	18357.1	39.8	72.41	-4.239	-0.101	-4.97	-4.734	-4.271	0.539	4.734	4.908	-0.245	0.392	0.789	4.97	5.229	0.245	0.652	-4.511	0.101	-5.229	-4.908	-4.478	0.152	4.271	4.478	-0.652	-0.392	4.239	4.511	-0.789	-0.539	-0.152
P22102	P22102|P22102-2|F8WD69	GART	Trifunctional purine biosynthetic protein adenosine-3	7	HUMAN	109020	7.2	72.3	-4.038	-1.379	-5.016	-4.562	-4.409	0.498	4.562	2.959	-0.29	0.176	0.785	5.016	3.113	0.29	0.468	-2.525	1.379	-3.113	-2.959	-2.783	0.299	4.409	2.783	-0.468	-0.176	4.038	2.525	-0.785	-0.498	-0.299
Q7Z6J4	Q7Z6J4|Q7Z6J4-5|F8WEZ2|H7BY95|Q7Z6J4-2|Q7Z6J4-4	FGD2	FYVE, RhoGEF and PH domain-containing protein 2	6	HUMAN	75632.7	7	72.27	-4.994	-2.126	-5.652	-5.346	-5.281	0.588	5.346	5.015	-0.274	0.424	0.825	5.652	5.252	0.274	0.547	-4.255	2.126	-5.252	-5.015	-4.473	0.226	5.281	4.473	-0.547	-0.424	4.994	4.255	-0.825	-0.588	-0.226
P26640	P26640	VARS	Valine--tRNA ligase	7	HUMAN	141729	5.1	72.03	-2.232	-1.181	-2.484	-2.296	-2.627	0.469	2.296	2.058	-0.302	-0.057	0.716	2.484	2.446	0.302	0.479	-2.4	1.181	-2.446	-2.058	-2.663	0.264	2.627	2.663	-0.479	0.057	2.232	2.4	-0.716	-0.469	-0.264
Q6Y7W6-3	I1E4Y6|Q6Y7W6-3|Q6Y7W6|Q6Y7W6-5|Q6Y7W6-4	GIGYF2	GRB10-interacting GYF protein 2	8	HUMAN	152853	4.3	72	-2.675	-1.785	-3.353	-3.511	-3.367	0.466	3.511	2.492	0.139	0.148	0.326	3.353	2.346	-0.139	-0.041	-1.802	1.785	-2.346	-2.492	-2.418	0.455	3.367	2.418	0.041	-0.148	2.675	1.802	-0.326	-0.466	-0.455
Q8TCU6	Q8TCU6|Q8TCU6-2|Q8TCU6-3	PRE	Phosphatidylinositol 3,4,5-trisphosphate-dependent Rac exchanger 1 protein	6	HUMAN	188882	3	71.85	-5.457	-0.9	-6.343	-5.905	-5.432	0.651	5.905	5.605	-0.255	0.529	0.906	6.343	5.911	0.255	0.911	-4.902	0.9	-5.911	-5.605	-4.896	0.081	5.432	4.896	-0.911	-0.529	5.457	4.902	-0.906	-0.651	-0.081
Q9NY15	Q9NY15	STAB1	Stabilin-1	7	HUMAN	287116	2.2	71.81	-3.329	-0.753	-4.341	-4.223	-3.904	1.124	4.223	3.352	-0.118	0.589	1.402	4.341	3.588	0.118	0.753	-2.365	0.753	-3.588	-3.352	-3.273	0.597	3.904	3.273	-0.753	-0.589	3.329	2.365	-1.402	-1.124	-0.597
P20036	P20036	HLA-DPA1	HLA class II histocompatibility antigen, DP alpha 1 chain	4	HUMAN	29608.2	20.3	71.73	-3.864	-1.448	-4.371	-3.933	-4.526	-0.378	3.933	3.008	-0.385	-0.775	-0.022	4.371	3.542	0.385	-0.172	-2.964	1.448	-3.542	-3.008	-3.345	0.191	4.526	3.345	0.172	0.775	3.864	2.964	0.022	0.378	-0.191
O15067	O15067|J3QSG0	PFAS	Phosphoribosylformylglycinamidine synthase	7	HUMAN	146386	5.3	71.69	-4.637	-2.293	-5.009	-4.854	-4.605	0.592	4.854	3.242	-0.188	0.221	0.847	5.009	3.75	0.188	0.404	-2.776	2.293	-3.75	-3.242	-3.058	0.521	4.605	3.058	-0.404	-0.221	4.637	2.776	-0.847	-0.592	-0.521
P28799	P28799|P28799-2|K7EQ05|P28799-3	GRN	Granulins	6	HUMAN	68564.2	11.1	71.68	-2.46	-1.594	-3.569	-3.544	-3.059	1.105	3.544	2.812	-0.012	0.488	1.141	3.569	3.021	0.012	0.665	-1.931	1.594	-3.021	-2.812	-2.471	0.591	3.059	2.471	-0.665	-0.488	2.46	1.931	-1.141	-1.105	-0.591
O95497	O95497|Q9NY84|Q9NY84-2|Q9NY84-5	VNN1	Pantetheinase	5	HUMAN	57752.3	13.8	71.56	-3.049	-0.394	-3.105	-2.766	-3.34	0.016	2.766	2.874	-0.146	-0.417	0.032	3.105	2.996	0.146	-0.26	-2.762	0.394	-2.996	-2.874	-3.285	0.187	3.34	3.285	0.26	0.417	3.049	2.762	-0.032	-0.016	-0.187
P61758	P61758|B4DWR3	VBP1	Prefoldin subunit 3	6	HUMAN	22828.7	28.9	71.49	-4.229	-1.887	-4.509	-4.674	-4.776	0.314	4.674	3.681	-0.307	0.182	0.534	4.509	3.976	0.307	0.469	-3.438	1.887	-3.976	-3.681	-3.649	0.105	4.776	3.649	-0.469	-0.182	4.229	3.438	-0.534	-0.314	-0.105
P36888	P36888|P36888-2|E7ER61	FLT3	Receptor-type tyrosine-protein kinase FLT3	7	HUMAN	114784	6.3	71.44	-4.162	-0.836	-4.697	-4.374	-4.096	0.08	4.374	3.833	-0.311	-0.068	0.412	4.697	4.187	0.311	0.228	-3.333	0.836	-4.187	-3.833	-3.657	0.351	4.096	3.657	-0.228	0.068	4.162	3.333	-0.412	-0.08	-0.351
Q96PU8	Q96PU8|Q96PU8-3|Q96PU8-6|Q96PU8-8|Q96PU8-5|Q96PU8-9|F5GYT7	QKI	Protein quaking	5	HUMAN	37784.1	19.9	71.37	-3.759	-0.783	-4.336	-4.196	-3.952	0.491	4.196	3.564	-0.396	0.214	0.933	4.336	3.817	0.396	0.74	-3.03	0.783	-3.817	-3.564	-3.3	0.268	3.952	3.3	-0.74	-0.214	3.759	3.03	-0.933	-0.491	-0.268
P10515	P10515|E9PEJ4	DLAT	Dihydrolipoyllysine-residue acetyltransferase component of pyruvate dehydrogenase complex, mitochondrial	6	HUMAN	69508.9	8.5	71.23	-3.121	-0.226	-4.155	-3.948	-3.525	0.699	3.948	3.901	-0.27	0.41	0.969	4.155	4.14	0.27	0.624	-3.171	0.226	-4.14	-3.901	-3.573	0.355	3.525	3.573	-0.624	-0.41	3.121	3.171	-0.969	-0.699	-0.355
P23526	P23526|P23526-2|Q96HN2|Q96HN2-2|O43865|Q96HN2-4|Q96HN2-3|O43865-2	AHCY	Adenosylhomocysteinase	7	HUMAN	48285.8	12.9	71.22	-4.312	-1.688	-4.706	-4.269	-4.505	0.161	4.269	3.375	-0.403	0	0.306	4.706	3.685	0.403	0.202	-3.256	1.688	-3.685	-3.375	-3.41	0.104	4.505	3.41	-0.202	0	4.312	3.256	-0.306	-0.161	-0.104
O75380	O75380|D6RBT3	NDUFS6	NADH dehydrogenase [ubiquinone] iron-sulfur protein 6, mitochondrial	5	HUMAN	14053.7	54	71.12	-5.011	-0.824	-6.15	-6.064	-5.743	0.675	6.064	4.972	-0.098	0.53	0.859	6.15	5.057	0.098	0.573	-4.501	0.824	-5.057	-4.972	-4.524	0.237	5.743	4.524	-0.573	-0.53	5.011	4.501	-0.859	-0.675	-0.237
Q6FI13	Q6FI13|P0C0S8|Q9BTM1|Q16777|Q99878|Q96KK5|A0A0U1RRH7|A0A0U1RR32|P20671|Q93077|P04908|Q7L7L0|Q9BTM1-2|Q96QV6|Q8IUE6|Q71UI9-5	HIST2H2AA3	Histone H2A type 2-A	6	HUMAN	14095.2	40.7	71.09	-2.3	-0.092	-2.852	-2.445	-2.532	0.383	2.445	1.934	-0.443	0.128	0.85	2.852	2.537	0.443	0.544	-1.551	0.092	-2.537	-1.934	-1.806	0.198	2.532	1.806	-0.544	-0.128	2.3	1.551	-0.85	-0.383	-0.198
P16104	P16104	H2AFX	Histone H2AX	5	HUMAN	15144.3	22.3	46.39	-3.454	-1.522	-4.121	-4.157	-3.422	0.703	4.157	2.635	0.036	0.735	0.667	4.121	2.599	-0.036	0.699	-1.932	1.522	-2.599	-2.635	-1.9	-0.032	3.422	1.9	-0.699	-0.735	3.454	1.932	-0.667	-0.703	0.032
Q8IVM0-2	Q8IVM0-2|Q8IVM0	CCDC50	Coiled-coil domain-containing protein 50	5	HUMAN	56680.9	10.1	71.08	-3.524	-0.384	-3.292	-3.329	-3.815	-0.76	3.329	3.431	-0.057	-0.828	-0.699	3.292	3.518	0.057	-0.771	-4.581	0.384	-3.518	-3.431	-4.645	0.063	3.815	4.645	0.771	0.828	3.524	4.581	0.699	0.76	-0.063
P55060	P55060|P55060-3|P55060-4|P55060-2	CSE1L	Exportin-2	5	HUMAN	111213	5.5	71.05	-4.035	-1.038	-4.642	-4.505	-4.108	0.544	4.505	3.62	-0.286	0.479	0.653	4.642	4.023	0.286	0.622	-3.072	1.038	-4.023	-3.62	-3.251	0.19	4.108	3.251	-0.622	-0.479	4.035	3.072	-0.653	-0.544	-0.19
P33316	P33316|H0YNW5|P33316-2|A0A0C4DGL3|H0YKI0|H0YNJ9|H0YMM5	DUT	Deoxyuridine 5'-triphosphate nucleotidohydrolase, mitochondrial	5	HUMAN	26848	24.2	70.99	-1.699	-1.162	-3.028	-2.673	-3.201	0.874	2.673	2.913	-0.272	0.383	1.117	3.028	3.016	0.272	0.617	-2.408	1.162	-3.016	-2.913	-2.858	0.459	3.201	2.858	-0.617	-0.383	1.699	2.408	-1.117	-0.874	-0.459
O00231-2	O00231-2|O00231	PSMD11	26S proteasome non-ATPase regulatory subunit 11	7	HUMAN	47819.3	15.3	70.8	-2.976	-0.882	-3.989	-3.576	-3.178	0.511	3.576	2.841	-0.495	0.238	1.057	3.989	3.227	0.495	0.696	-2.283	0.882	-3.227	-2.841	-2.603	0.339	3.178	2.603	-0.696	-0.238	2.976	2.283	-1.057	-0.511	-0.339
Q8N1F7	Q8N1F7|H3BVG0|Q8N1F7-2	NUP93	Nuclear pore complex protein Nup93	7	HUMAN	94000.1	8.5	70.67	-3.155	-1.276	-3.809	-3.63	-3.531	0.706	3.63	2.561	-0.133	0.19	0.848	3.809	2.736	0.133	0.331	-1.822	1.276	-2.736	-2.561	-2.317	0.462	3.531	2.317	-0.331	-0.19	3.155	1.822	-0.848	-0.706	-0.462
Q29RF7	Q29RF7	PDS5A	Sister chromatid cohesion protein PDS5 homolog A	6	HUMAN	152368	4.1	70.65	-4.444	-1.464	-5.543	-4.521	-4.911	0.451	4.521	3.136	-0.46	-0.02	0.872	5.543	3.315	0.46	0.408	-2.802	1.464	-3.315	-3.136	-2.906	0.104	4.911	2.906	-0.408	0.02	4.444	2.802	-0.872	-0.451	-0.104
P33176	P33176|Q12840|O60282|J3KNA1|O60282-2	KIF5B	Kinesin-1 heavy chain	7	HUMAN	110425	7.9	70.57	-4.152	-1.482	-4.98	-4.729	-4.521	0.589	4.729	3.024	-0.187	0.18	0.823	4.98	3.315	0.187	0.521	-2.447	1.482	-3.315	-3.024	-2.911	0.353	4.521	2.911	-0.521	-0.18	4.152	2.447	-0.823	-0.589	-0.353
P26373	P26373|P26373-2	RPL13	60S ribosomal protein L13	7	HUMAN	24318.1	28.9	70.43	-3.599	-1.191	-4.235	-3.957	-3.822	0.264	3.957	2.164	-0.265	-0.115	0.528	4.235	2.429	0.265	0.102	-1.901	1.191	-2.429	-2.164	-2.402	0.322	3.822	2.402	-0.102	0.115	3.599	1.901	-0.528	-0.264	-0.322
P35606	P35606|P35606-2	COPB2	Coatomer subunit beta'	7	HUMAN	103341	6.6	70.28	-3.71	-0.474	-4.513	-4.09	-3.931	0.505	4.09	3.459	-0.311	0.204	0.851	4.513	4.058	0.311	0.578	-3.174	0.474	-4.058	-3.459	-3.278	0.301	3.931	3.278	-0.578	-0.204	3.71	3.174	-0.851	-0.505	-0.301
Q13200	Q13200|Q13200-3|Q13200-2	PSMD2	26S proteasome non-ATPase regulatory subunit 2	8	HUMAN	100940	7.8	69.95	-3.402	-0.958	-4.082	-3.767	-4.064	0.601	3.767	4.275	-0.404	0.169	1.076	4.082	4.642	0.404	0.351	-2.974	0.958	-4.642	-4.275	-3.912	0.544	4.064	3.912	-0.351	-0.169	3.402	2.974	-1.076	-0.601	-0.544
Q14157-5	Q14157-5|Q14157|F8W726|Q14157-3|Q14157-1|Q14157-4	UBAP2L	Ubiquitin-associated protein 2-like	6	HUMAN	116866	6.3	69.91	-3.752	-0.497	-4.148	-4.077	-3.759	0.532	4.077	3.982	-0.045	0.323	0.527	4.148	4.091	0.045	0.334	-3.51	0.497	-4.091	-3.982	-3.912	0.341	3.759	3.912	-0.334	-0.323	3.752	3.51	-0.527	-0.532	-0.341
P78318	P78318|A0A1W2PR95	IGBP1	Immunoglobulin-binding protein 1	7	HUMAN	39335.3	16.5	69.88	-4.231	-2.396	-4.772	-4.66	-4.755	0.692	4.66	3.242	-0.412	0.521	1.128	4.772	3.654	0.412	0.636	-2.526	2.396	-3.654	-3.242	-3.243	0.222	4.755	3.243	-0.636	-0.521	4.231	2.526	-1.128	-0.692	-0.222
P30050	P30050|P30050-2	RPL12	60S ribosomal protein L12	6	HUMAN	17989.4	50.9	69.8	-3.437	-0.983	-4.293	-4.063	-4.272	0.509	4.063	2.759	-0.255	0.017	0.734	4.293	3.137	0.255	0.147	-2.503	0.983	-3.137	-2.759	-2.968	0.464	4.272	2.968	-0.147	-0.017	3.437	2.503	-0.734	-0.509	-0.464
P49591	Q5T5C7|P49591	SARS	Serine--tRNA ligase, cytoplasmic	6	HUMAN	59289.7	10.8	69.61	-5.453	-2.13	-6.077	-6.026	-5.531	0.454	6.026	3.808	-0.275	0.413	0.722	6.077	4.134	0.275	0.693	-3.643	2.13	-4.134	-3.808	-3.587	0.077	5.531	3.587	-0.693	-0.413	5.453	3.643	-0.722	-0.454	-0.077
P16871	P16871|P16871-2|P16871-3|D6RGV2|P16871-4|B8YG18|D6RDM4	IL7R	Interleukin-7 receptor subunit alpha	6	HUMAN	52321.5	17.2	69.58	-3.557	-0.919	-3.82	-3.594	-3.785	-0.012	3.594	2.847	-0.328	-0.248	0.515	3.82	3.1	0.328	0.092	-2.834	0.919	-3.1	-2.847	-3.103	0.31	3.785	3.103	-0.092	0.248	3.557	2.834	-0.515	0.012	-0.31
P25325	P25325|P25325-2|B1AH49	MPST	3-mercaptopyruvate sulfurtransferase	6	HUMAN	33463.1	20.8	69.37	-2.068	-0.989	-3.2	-3.154	-2.663	0.922	3.154	2.271	-0.279	0.418	1.191	3.2	2.352	0.279	0.819	-1.24	0.989	-2.352	-2.271	-1.763	0.463	2.663	1.763	-0.819	-0.418	2.068	1.24	-1.191	-0.922	-0.463
Q10588	A6NC48|Q10588|Q10588-2	BST1	ADP-ribosyl cyclase/cyclic ADP-ribose hydrolase 2	5	HUMAN	36350.9	16.3	69.35	-1.68	-0.791	-2.479	-2.009	-2.293	0.174	2.009	2.832	-0.425	-0.223	0.624	2.479	3.256	0.425	0.167	-2.632	0.791	-3.256	-2.832	-3.055	0.423	2.293	3.055	-0.167	0.223	1.68	2.632	-0.624	-0.174	-0.423
O43852-3	O43852-3|O43852|O43852-4|O43852-2|O43852-5|O43852-6|O43852-10|O43852-9|O43852-11|O43852-14|O43852-13|O43852-15|O43852-8|O43852-7|O43852-12	CALU	Calumenin	6	HUMAN	38164.4	19.5	69.32	-4.585	-0.515	-5.153	-5.149	-4.623	0.675	5.149	4.954	-0.196	0.511	0.878	5.153	4.882	0.196	0.71	-4.039	0.515	-4.882	-4.954	-4.105	0.15	4.623	4.105	-0.71	-0.511	4.585	4.039	-0.878	-0.675	-0.15
P13987	E9PR17|P13987|E9PNW4	CD59	CD59 glycoprotein	5	HUMAN	14804.6	28.1	69.09	-4.851	-1.357	-4.743	-4.663	-5.307	-0.222	4.663	3.789	-0.066	-0.706	-0.052	4.743	3.773	0.066	-0.563	-3.608	1.357	-3.773	-3.789	-4.128	0.405	5.307	4.128	0.563	0.706	4.851	3.608	0.052	0.222	-0.405
Q9H6Z4	Q9H6Z4|Q9H6Z4-2|Q9H6Z4-3|B7Z7F3|K7EPW1|K7ENB9|K7EID7|K7ENJ2	RANBP3	Ran-binding protein 3	6	HUMAN	60551.2	13.2	68.75	-4.197	-0.54	-4.831	-4.599	-4.525	0.443	4.599	3.504	-0.263	0.097	0.661	4.831	3.537	0.263	0.253	-3.114	0.54	-3.537	-3.504	-3.342	0.327	4.525	3.342	-0.253	-0.097	4.197	3.114	-0.661	-0.443	-0.327
Q9BVG4	Q9BVG4|A6NDF3	PBDC1	Protein PBDC1	5	HUMAN	26170.4	16.3	68.7	-3.135	-0.082	-3.592	-3.165	-3.152	0.377	3.165	2.953	-0.421	0.024	0.844	3.592	3.382	0.421	0.467	-2.791	0.082	-3.382	-2.953	-2.995	0.323	3.152	2.995	-0.467	-0.024	3.135	2.791	-0.844	-0.377	-0.323
Q9UBB5	Q9UBB5|Q9UBB5-3|X6RBL6	MBD2	Methyl-CpG-binding domain protein 2	5	HUMAN	43596.1	10.2	68.66	-3.624	-1.756	-4.406	-4.202	-4.053	0.573	4.202	3.465	-0.337	0.228	0.935	4.406	3.728	0.337	0.499	-2.8	1.756	-3.728	-3.465	-3.091	0.429	4.053	3.091	-0.499	-0.228	3.624	2.8	-0.935	-0.573	-0.429
Q5QGZ9-1	Q5QGZ9-1|Q5QGZ9|Q5QGZ9-4|Q5QGZ9-5	CLEC12A	C-type lectin domain family 12 member A	5	HUMAN	32553	19.2	68.51	-4.367	-0.844	-5.293	-5.013	-4.611	0.202	5.013	3.96	-0.378	-0.124	0.601	5.293	4.475	0.378	0.393	-3.924	0.844	-4.475	-3.96	-4.076	0.313	4.611	4.076	-0.393	0.124	4.367	3.924	-0.601	-0.202	-0.313
O95202	O95202	LETM1	Mitochondrial proton/calcium exchanger protein	6	HUMAN	84037.3	9	68.35	-2.93	-1.455	-3.872	-3.682	-3.811	0.894	3.682	2.839	-0.27	0.587	1.06	3.872	3.167	0.27	0.802	-1.92	1.455	-3.167	-2.839	-2.564	0.342	3.811	2.564	-0.802	-0.587	2.93	1.92	-1.06	-0.894	-0.342
Q01085-2	Q01085-2|Q01085|E7ETC0|A6NKZ9	TIAL1	Nucleolysin TIAR	6	HUMAN	43790.3	16.5	68.24	-3.518	-0.761	-4.246	-3.98	-3.831	0.398	3.98	3.722	-0.273	0.147	0.658	4.246	4.11	0.273	0.328	-3.324	0.761	-4.11	-3.722	-3.624	0.326	3.831	3.624	-0.328	-0.147	3.518	3.324	-0.658	-0.398	-0.326
P31483	P31483|F8W8I6|P31483-2|C9JTN7|P31483-3|E5RGV5|E5RG67	TIA1	Nucleolysin TIA-1 isoform p40	6	HUMAN	43304.7	17	68.07	-2.186	0.406	-2.832	-2.73	-2.663	0.462	2.73	2.844	-0.103	0.067	0.524	2.832	2.945	0.103	0.168	-2.3	-0.406	-2.945	-2.844	-2.777	0.338	2.663	2.777	-0.168	-0.067	2.186	2.3	-0.524	-0.462	-0.338
Q9P2R7	Q9P2R7|Q9P2R7-2|A0A0U1RQF8	SUCLA2	Succinate--CoA ligase [ADP-forming] subunit beta, mitochondrial	5	HUMAN	50658.7	10.7	68.19	-3.363	-0.241	-4.352	-4.033	-3.752	0.67	4.033	3.723	-0.427	0.217	1.068	4.352	4.169	0.427	0.693	-3.101	0.241	-4.169	-3.723	-3.511	0.459	3.752	3.511	-0.693	-0.217	3.363	3.101	-1.068	-0.67	-0.459
P19367-3	P19367-3|P19367|P19367-2|P19367-4	HK1	Hexokinase-1	7	HUMAN	103934	6.5	68.05	-4.731	-1.572	-5.751	-5.352	-5.137	0.621	5.352	4.11	-0.391	0.284	1.012	5.751	4.433	0.391	0.589	-3.44	1.572	-4.433	-4.11	-4.044	0.344	5.137	4.044	-0.589	-0.284	4.731	3.44	-1.012	-0.621	-0.344
Q13951-2	Q13951-2|Q13951|J3KS23	CBFB	Core-binding factor subunit beta	6	HUMAN	22219.3	24.5	67.9	-5.152	-2.047	-6.05	-5.458	-5.44	0.475	5.458	2.981	-0.344	0.235	0.819	6.05	3.51	0.344	0.516	-2.423	2.047	-3.51	-2.981	-3.256	0.257	5.44	3.256	-0.516	-0.235	5.152	2.423	-0.819	-0.475	-0.257
P78552	P78552|P78552-2	IL13RA1	Interleukin-13 receptor subunit alpha-1	6	HUMAN	49614.5	10.7	67.87	-3.455	0.101	-4.259	-3.994	-3.787	0.602	3.994	3.806	-0.266	0.319	0.822	4.259	4.027	0.266	0.628	-3.205	-0.101	-4.027	-3.806	-3.332	0.18	3.787	3.332	-0.628	-0.319	3.455	3.205	-0.822	-0.602	-0.18
Q9BUJ2	Q9BUJ2|Q9BUJ2-2|B7Z4B8|A0A0A0MRA5|Q9BUJ2-4|Q9BUJ2-3|A0A087I2|M0R247	HNRNPUL1	Heterogeneous nuclear ribonucleoprotein U-like protein 1	7	HUMAN	96307.3	7.5	67.84	-4.633	-0.974	-5.254	-4.99	-4.872	0.443	4.99	3.837	-0.269	0.082	0.586	5.254	4.048	0.269	0.381	-3.384	0.974	-4.048	-3.837	-3.639	0.23	4.872	3.639	-0.381	-0.082	4.633	3.384	-0.586	-0.443	-0.23
Q8NC51	Q8NC51|Q8NC51-2|Q8NC51-3|Q8NC51-4	SERBP1	Plasminogen activator inhibitor 1 RNA-binding protein	6	HUMAN	45021.6	15.1	67.56	-3.905	-0.909	-4.868	-4.889	-4.135	0.928	4.889	4.398	-0.091	0.69	0.925	4.868	4.433	0.091	0.732	-3.529	0.909	-4.433	-4.398	-3.823	0.357	4.135	3.823	-0.732	-0.69	3.905	3.529	-0.925	-0.928	-0.357
P48426	P48426|P48426-2|H7BXS3|P78356|P78356-2	PIP4K2A	Phosphatidylinositol 5-phosphate 4-kinase type-2 alpha	6	HUMAN	46452	16.7	67.55	-4.557	-1.221	-4.986	-4.821	-4.725	0.33	4.821	3.678	-0.237	-0.015	0.626	4.986	3.756	0.237	0.19	-3.373	1.221	-3.756	-3.678	-3.696	0.345	4.725	3.696	-0.19	0.015	4.557	3.373	-0.626	-0.33	-0.345
Q9NXV6	Q9NXV6|D6RGD2|J3KNE1	CDKN2AIP	CDKN2A-interacting protein	5	HUMAN	61580.3	10.5	67.52	-3.112	-1.237	-3.619	-3.311	-3.37	0.345	3.311	2.625	-0.301	-0.125	0.593	3.619	2.941	0.301	0.146	-2.207	1.237	-2.941	-2.625	-2.436	0.299	3.37	2.436	-0.146	0.125	3.112	2.207	-0.593	-0.345	-0.299
Q9HDC9	Q9HDC9|Q9HDC9-2	APMAP	Adipocyte plasma membrane-associated protein	5	HUMAN	46650.7	13.2	67.48	-3.764	-0.815	-4.918	-4.645	-4.168	0.691	4.645	4.247	-0.352	0.319	1.044	4.918	4.548	0.352	0.753	-3.389	0.815	-4.548	-4.247	-3.585	0.259	4.168	3.585	-0.753	-0.319	3.764	3.389	-1.044	-0.691	-0.259
P80217-2	P80217-2|P80217	IFI35	Interferon-induced 35 kDa protein	6	HUMAN	31947.3	24.3	67.47	-2.775	-1.13	-3.645	-3.319	-3.043	0.572	3.319	2.503	-0.252	0.285	0.9	3.645	2.914	0.252	0.709	-2.041	1.13	-2.914	-2.503	-2.26	0.269	3.043	2.26	-0.709	-0.285	2.775	2.041	-0.9	-0.572	-0.269
P78325	P78325|P78325-2|P78325-3	ADAM8	Disintegrin and metalloproteinase domain-containing protein 8	7	HUMAN	91279.9	7	67.45	-2.661	-1.361	-3.613	-3.628	-3.126	0.673	3.628	2.996	0.016	0.308	0.681	3.613	2.555	-0.016	0.326	-2.012	1.361	-2.555	-2.996	-2.264	0.411	3.126	2.264	-0.326	-0.308	2.661	2.012	-0.681	-0.673	-0.411
Q15762	Q15762|J3QR77	CD226	CD226 antigen	5	HUMAN	39012.7	11.3	67.27	-3.481	-1.032	-3.621	-3.086	-3.733	-0.375	3.086	3.013	-0.359	-0.758	-0.038	3.621	3.422	0.359	-0.371	-3.397	1.032	-3.422	-3.013	-3.758	0.372	3.733	3.758	0.371	0.758	3.481	3.397	0.038	0.375	-0.372
Q9H299	Q9H299|Q5T123	SH3BGRL3	SH3 domain-binding glutamic acid-rich-like protein 3	5	HUMAN	10494.6	56.9	67.1	-4.347	-0.847	-5.084	-4.469	-4.738	-0.021	4.469	5.053	-0.076	0.157	0.103	5.084	5.117	0.076	0.235	-4.977	0.847	-5.117	-5.053	-4.895	-0.166	4.738	4.895	-0.235	-0.157	4.347	4.977	-0.103	0.021	0.166
P15927-3	P15927-3|P15927-2|P15927	RPA2	Replication protein A 32 kDa subunit	5	HUMAN	38980.2	12.2	66.97	-3.698	1.499	-4.514	-4.296	-3.882	0.727	4.296	5.33	-0.308	0.486	0.909	4.514	5.612	0.308	0.778	-4.782	-1.499	-5.612	-5.33	-5.043	0.019	3.882	5.043	-0.778	-0.486	3.698	4.782	-0.909	-0.727	-0.019
P57740	P57740|G3V1T4|P57740-2|P57740-3	NUP107	Nuclear pore complex protein Nup107	7	HUMAN	107114	8.4	66.86	-2.93	-0.597	-4.107	-4.507	-3.695	0.537	4.507	3.426	-0.188	0.366	0.896	4.107	3.292	0.188	0.472	-2.587	0.597	-3.292	-3.426	-2.915	0.55	3.695	2.915	-0.472	-0.366	2.93	2.587	-0.896	-0.537	-0.55
Q08945	Q08945	SSRP1	FACT complex subunit SSRP1	7	HUMAN	81415.7	10.5	66.83	-3.23	-0.406	-4.022	-3.736	-3.47	0.512	3.736	3.158	-0.315	0.195	0.922	4.022	3.54	0.315	0.499	-2.721	0.406	-3.54	-3.158	-2.812	0.245	3.47	2.812	-0.499	-0.195	3.23	2.721	-0.922	-0.512	-0.245
Q9NUV9	G5E9W9|Q9NUV9|B4DH95|Q6P9H5	GIMAP4	GTPase IMAP family member 4	6	HUMAN	37761.4	18.2	66.79	-3.863	-1.002	-4.6	-4.077	-4.47	0.5	4.077	2.928	-0.329	0.154	0.762	4.6	3.282	0.329	0.511	-2.52	1.002	-3.282	-2.928	-3.388	0.245	4.47	3.388	-0.511	-0.154	3.863	2.52	-0.762	-0.5	-0.245
Q9NP79	Q9NP79|A0A087WY55|Q5TGM0|Q9NP79-2	VTA1	Vacuolar protein sorting-associated protein VTA1 homolog	5	HUMAN	34163.9	19.2	66.79	-2.99	-0.627	-3.63	-3.25	-3.409	0.545	3.25	3.512	-0.193	0.126	0.738	3.63	3.705	0.193	0.344	-2.922	0.627	-3.705	-3.512	-2.936	0.204	3.409	2.936	-0.344	-0.126	2.99	2.922	-0.738	-0.545	-0.204
Q02543	Q02543|M0R117|M0R1A7|M0R0P7	RPL18A	60S ribosomal protein L18a	6	HUMAN	21047.3	32.3	66.79	-3.71	-0.946	-4.158	-4.164	-4.421	0.299	4.164	3.289	-0.097	-0.207	0.36	4.158	3.334	0.097	-0.138	-3.209	0.946	-3.334	-3.289	-3.64	0.341	4.421	3.64	0.138	0.207	3.71	3.209	-0.36	-0.299	-0.341
Q9H4G4	Q9H4G4|Q5VZR0|A0A087WUM5	GLIPR2	Golgi-associated plant pathogenesis-related protein 1	5	HUMAN	17332.1	35.7	66.76	-3.8	-0.296	-5.07	-4.515	-3.914	0.568	4.515	4.534	-0.291	0.545	0.786	5.07	4.875	0.291	0.699	-3.818	0.296	-4.875	-4.534	-3.908	0.09	3.914	3.908	-0.699	-0.545	3.8	3.818	-0.786	-0.568	-0.09
Q86VP6	Q86VP6|Q86VP6-2|O75155|O75155-2|F8WBB8	CAND1	Cullin-associated NEDD8-dissociated protein 1	6	HUMAN	138085	3.9	66.51	-4.163	-0.287	-4.811	-4.593	-4.404	0.433	4.593	4.903	-0.237	0.188	0.695	4.811	5.071	0.237	0.379	-4.375	0.287	-5.071	-4.903	-4.564	0.366	4.404	4.564	-0.379	-0.188	4.163	4.375	-0.695	-0.433	-0.366
Q6NUK1	Q6NUK1|Q6NUK1-2	SLC25A24	Calcium-binding mitochondrial carrier protein SCaMC-1	7	HUMAN	53581.7	11.9	66.46	-5.732	-1.845	-6.666	-6.171	-5.863	0.676	6.171	4.801	-0.317	0.458	0.98	6.666	5.179	0.317	0.716	-4.451	1.845	-5.179	-4.801	-4.529	0.182	5.863	4.529	-0.716	-0.458	5.732	4.451	-0.98	-0.676	-0.182
P55735-3	P55735-3|P55735-4|P55735|P55735-2|A8MXL6	SEC13	Protein SEC13 homolog	4	HUMAN	41430.7	14.6	66.31	-2.352	-0.946	-3.188	-2.723	-2.668	0.375	2.723	2.343	-0.38	0.334	0.813	3.188	3.016	0.38	0.762	-1.967	0.946	-3.016	-2.343	-2.367	0.142	2.668	2.367	-0.762	-0.334	2.352	1.967	-0.813	-0.375	-0.142
P14923	P14923	JUP	Junction plakoglobin	6	HUMAN	82485	8.9	66.14	-4.317	-2.003	-2.151	-2.536	-1.925	-1.661	2.536	0.743	0.282	0.577	-2.005	2.151	0.465	-0.282	0.255	-2.453	2.003	-0.465	-0.743	-0.254	-2.327	1.925	0.254	-0.255	-0.577	4.317	2.453	2.005	1.661	2.327
P20333	P20333|P20333-2|B5A977	TNFRSF1B	Tumor necrosis factor receptor superfamily member 1B	6	HUMAN	49888	11.7	66.14	-4.677	-2.105	-4.948	-4.691	-5.087	-0.141	4.691	2.952	-0.141	-0.454	0.244	4.948	3.377	0.141	-0.19	-3.131	2.105	-3.377	-2.952	-3.575	0.313	5.087	3.575	0.19	0.454	4.677	3.131	-0.244	0.141	-0.313
P52298	P52298|P52298-3|P52298-2|B3KSB0|F8WE41	NCBP2	Nuclear cap-binding protein subunit 2	5	HUMAN	18171.9	31.4	66.14	-3.83	-1.615	-5.026	-5.289	-4.719	0.729	5.289	3.721	-0.081	0.598	0.81	5.026	3.671	0.081	0.59	-2.856	1.615	-3.671	-3.721	-3.393	0.129	4.719	3.393	-0.59	-0.598	3.83	2.856	-0.81	-0.729	-0.129
A0A096LNH5	A0A096LNH5|P30042|A0A0B4J2D5|P30042-2|A0A0B4J2H4|F2Z2Q0	LOC102724023	Uncharacterized protein	7	HUMAN	19701.3	35.1	66.04	-4.551	-0.847	-5.579	-5.388	-4.891	0.749	5.388	4.69	-0.368	0.551	1.044	5.579	4.946	0.368	0.928	-3.878	0.847	-4.946	-4.69	-4.259	0.167	4.891	4.259	-0.928	-0.551	4.551	3.878	-1.044	-0.749	-0.167
Q9NP81	Q9NP81|M0QWZ7|B4DJM9|Q9NP81-2|M0R2H5|M0R1C0	SARS2	Serine--tRNA ligase, mitochondrial	5	HUMAN	58737.9	10	65.97	-2.786	-0.463	-4.188	-3.634	-3.627	0.762	3.634	2.391	-0.35	0.398	1.317	4.188	2.732	0.35	0.605	-1.57	0.463	-2.732	-2.391	-2.537	0.359	3.627	2.537	-0.605	-0.398	2.786	1.57	-1.317	-0.762	-0.359
P42566	P42566|B1AUU8|P42566-2	EPS15	Epidermal growth factor receptor substrate 15	5	HUMAN	99281.5	7	65.96	-3.262	-0.834	-3.921	-3.514	-3.539	0.269	3.514	2.699	-0.271	0.038	0.456	3.921	2.465	0.271	0.139	-2.01	0.834	-2.465	-2.699	-2.457	0.416	3.539	2.457	-0.139	-0.038	3.262	2.01	-0.456	-0.269	-0.416
Q8N149	Q8N149|Q8N149-2|A0A0G2JMW8|A8MZH0|A0A0G2JMC9|Q8N149-4|Q8N149-3|A0A0D9SFC7	LILRA2	Leukocyte immunoglobulin-like receptor subfamily A member 2	5	HUMAN	53561.3	11.3	65.85	-2.246	-0.849	-2.637	-2.584	-2.912	0.338	2.584	2.711	-0.053	-0.105	0.391	2.637	2.382	0.053	-0.269	-1.552	0.849	-2.382	-2.711	-2.57	0.49	2.912	2.57	0.269	0.105	2.246	1.552	-0.391	-0.338	-0.49
P40306	P40306	PSMB10	Proteasome subunit beta type-10	5	HUMAN	29221.1	25.2	65.53	-2.377	-0.575	-3.168	-2.858	-3.541	0.146	2.858	3.521	-0.15	0.006	0.23	3.168	3.777	0.15	-0.1	-3.312	0.575	-3.777	-3.521	-3.734	0.2	3.541	3.734	0.1	-0.006	2.377	3.312	-0.23	-0.146	-0.2
P51570-2	P51570-2|P51570	GALK1	Galactokinase	6	HUMAN	45984.6	12.3	65.5	-2.483	-1.366	-3.125	-2.986	-3.011	0.566	2.986	2.022	-0.308	0.037	0.819	3.125	2.33	0.308	0.437	-1.687	1.366	-2.33	-2.022	-2.042	0.415	3.011	2.042	-0.437	-0.037	2.483	1.687	-0.819	-0.566	-0.415
P49257	P49257	LMAN1	Protein ERGIC-53	6	HUMAN	57833.2	10.3	65.35	-4.93	-1.533	-5.745	-5.557	-5.047	0.589	5.557	4.169	-0.18	0.291	0.754	5.745	4.357	0.18	0.432	-3.579	1.533	-4.357	-4.169	-3.658	0.294	5.047	3.658	-0.432	-0.291	4.93	3.579	-0.754	-0.589	-0.294
P55209	P55209|F5H4R6|F8W0J6|P55209-2|B7Z9C2|F8VV59|P55209-3|F8W543	NAP1L1	Nucleosome assembly protein 1-like 1	5	HUMAN	45658.6	10.2	65.31	-4.228	-1.374	-5.069	-4.844	-4.612	0.643	4.844	2.768	-0.195	0.217	0.866	5.069	3.126	0.195	0.324	-2.209	1.374	-3.126	-2.768	-2.753	0.544	4.612	2.753	-0.324	-0.217	4.228	2.209	-0.866	-0.643	-0.544
Q99733-2	Q99733-2|Q99733	NAP1L4	Nucleosome assembly protein 1-like 4	4	HUMAN	44306.2	7.5	55.54	-2.742	0.332	-3.437	-3.316	-2.966	0.549	3.316	3.887	-0.174	0.402	0.713	3.437	4.039	0.174	0.51	-3.348	-0.332	-4.039	-3.887	-3.56	0.198	2.966	3.56	-0.51	-0.402	2.742	3.348	-0.713	-0.549	-0.198
O75390	O75390|B4DJV2|A0A0C4DGI3|F8VWQ5	CS	Citrate synthase, mitochondrial	5	HUMAN	51939.7	9.8	65.24	-3.001	0.085	-3.853	-3.481	-3.385	0.538	3.481	3.775	-0.285	0.28	0.9	3.853	3.989	0.285	0.525	-3.041	-0.085	-3.989	-3.775	-3.506	0.235	3.385	3.506	-0.525	-0.28	3.001	3.041	-0.9	-0.538	-0.235
P32969	P32969	RPL9	60S ribosomal protein L9	5	HUMAN	21977.1	19.7	65.24	-3.458	-0.319	-3.967	-3.536	-3.402	0.686	3.536	3.427	-0.299	0.272	0.997	3.967	3.879	0.299	0.594	-3.609	0.319	-3.879	-3.427	-3.642	0.121	3.402	3.642	-0.594	-0.272	3.458	3.609	-0.997	-0.686	-0.121
P02452	P02452	COL1A1	Collagen alpha-1(I) chain	6	HUMAN	139966	3.6	65.21	-0.118	1.454	0.208	-0.695	-4.718	0.675	0.695	2.117	0.069	-4.11	0.273	-0.208	1.332	-0.069	-4.512	-0.831	-1.454	-1.332	-2.117	-6.599	4.833	4.718	6.599	4.512	4.11	0.118	0.831	-0.273	-0.675	-4.833
O00303	O00303|A0A1W2PP79|E9PQV8	EIF3F	Eukaryotic translation initiation factor 3 subunit F	6	HUMAN	37677.3	11.7	65.15	-1.943	-1.055	-3.597	-2.487	-2.71	0.416	2.487	1.813	-0.437	-0.377	0.84	3.597	2.395	0.437	0.221	-1.63	1.055	-2.395	-1.813	-2.433	0.651	2.71	2.433	-0.221	0.377	1.943	1.63	-0.84	-0.416	-0.651
P49327	P49327|A0A0U1RQF0	FASN	Fatty acid synthase	6	HUMAN	276046	2.3	65.12	-5.743	-2.061	-6.188	-5.939	-5.888	0.196	5.939	3.85	-0.194	0.055	0.485	6.188	4.01	0.194	0.189	-3.64	2.061	-4.01	-3.85	-3.799	0.208	5.888	3.799	-0.189	-0.055	5.743	3.64	-0.485	-0.196	-0.208
Q13555-6	Q13555-6|Q13555|A0A0A0MT11|Q13555-8|Q13555-2|Q13555-9|A0A0A0MS52|Q13555-7|Q13555-4|Q13555-5|Q13555-3|Q5SWX3|Q13555-10|Q13554|Q13554-2|Q13554-5|Q13554-8|Q13554-3|Q13554-6|Q13554-4|Q13554-7|Q9UQM7-2|Q9UQM7	CAMK2G	Calcium/calmodulin-dependent protein kinase type II subunit gamma	7	HUMAN	65982.6	8.6	65.04	-2.53	-1.318	-3.786	-3.382	-3.439	0.852	3.382	2.55	-0.103	0.283	0.79	3.786	2.468	0.103	0.346	-1.212	1.318	-2.468	-2.55	-2.267	0.363	3.439	2.267	-0.346	-0.283	2.53	1.212	-0.79	-0.852	-0.363
Q13557-11	E9PF82|Q13557-11|Q13557-4|Q13557-6|E9PBG7|Q13557-3|Q13557|D6R938|Q13557-5|Q13557-10|Q13557-9|Q13557-8|Q13557-12	CAMK2D	Calcium/calmodulin-dependent protein kinase type II subunit delta	6	HUMAN	59778.1	8.3	52.67	-0.946	-0.349	-1.9	-1.549	-1.723	0.603	1.549	1.2	-0.351	-0.173	0.955	1.9	1.551	0.351	0.178	-0.596	0.349	-1.551	-1.2	-1.373	0.777	1.723	1.373	-0.178	0.173	0.946	0.596	-0.955	-0.603	-0.777
O75792	O75792	RNASEH2A	Ribonuclease H2 subunit A	5	HUMAN	33736.6	14	64.8	-4.522	-1.289	-5.443	-5.307	-4.54	0.744	5.307	4.163	-0.165	0.704	0.885	5.443	4.451	0.165	0.862	-3.628	1.289	-4.451	-4.163	-3.625	0.008	4.54	3.625	-0.862	-0.704	4.522	3.628	-0.885	-0.744	-0.008
O15382	O15382|B3KSI3|O15382-2|M0QZ10|M0QZP4	BCAT2	Branched-chain-amino-acid aminotransferase, mitochondrial	5	HUMAN	44686.3	14	64.69	-1.726	0.152	-3.621	-3.605	-3.583	0.786	3.605	2.719	-0.622	0.152	1.215	3.621	3.194	0.622	0.563	-1.185	-0.152	-3.194	-2.719	-2.542	0.634	3.583	2.542	-0.563	-0.152	1.726	1.185	-1.215	-0.786	-0.634
P55036	Q5VWC4|P55036|P55036-2|A2A3N6	PSMD4	26S proteasome non-ATPase regulatory subunit 4	5	HUMAN	40964.2	15.6	64.53	-4.05	-0.02	-4.739	-4.405	-4.139	0.472	4.405	4.404	-0.338	0.151	0.802	4.739	4.749	0.338	0.536	-4.03	0.02	-4.749	-4.404	-4.215	0.103	4.139	4.215	-0.536	-0.151	4.05	4.03	-0.802	-0.472	-0.103
Q5D862	Q5D862	FLG2	Filaggrin-2	5	HUMAN	249438	3.1	64.53	-2.773	-0.404	-1.434	-2.355	-1.078	-0.263	2.355	2.048	0.526	0.538	-0.949	1.434	1.218	-0.526	0.026	-2.591	0.404	-1.218	-2.048	-1.362	-0.664	1.078	1.362	-0.026	-0.538	2.773	2.591	0.949	0.263	0.664
Q7Z7A1	Q7Z7A1|Q7Z7A1-5|Q7Z7A1-2|Q5JVD1|Q7Z7A1-3	CNTRL	Centriolin	7	HUMAN	270022	2.5	64.53	-3.016	-1.349	-3.587	-3.924	-3.393	0.798	3.924	3.131	0.004	0.153	0.606	3.587	3.019	-0.004	0.194	-2.327	1.349	-3.019	-3.131	-2.603	0.276	3.393	2.603	-0.194	-0.153	3.016	2.327	-0.606	-0.798	-0.276
Q92615	Q92615|V9GYI5	LARP4B	La-related protein 4B	6	HUMAN	80949.9	7.4	64.4	-3.989	-1.593	-4.771	-4.792	-4.37	0.44	4.792	3.648	-0.29	0.396	0.813	4.771	3.938	0.29	0.668	-3.093	1.593	-3.938	-3.648	-3.43	0.311	4.37	3.43	-0.668	-0.396	3.989	3.093	-0.813	-0.44	-0.311
Q8TD19	Q8TD19|G3V459	NEK9	Serine/threonine-protein kinase Nek9	5	HUMAN	108935	6.7	64.1	-4.539	-1.449	-5.156	-5.173	-4.929	0.716	5.173	4.052	-0.121	0.499	0.978	5.156	4.218	0.121	0.663	-3.34	1.449	-4.218	-4.052	-3.671	0.269	4.929	3.671	-0.663	-0.499	4.539	3.34	-0.978	-0.716	-0.269
Q01581	Q01581|P54868|P54868-2|P54868-3	HMGCS1	Hydroxymethylglutaryl-CoA synthase, cytoplasmic	5	HUMAN	57863.1	9.6	64.09	-3.93	-0.944	-4.333	-3.961	-4.277	-0.641	3.961	3.614	-0.181	-0.506	-0.348	4.333	3.895	0.181	-0.314	-4.217	0.944	-3.895	-3.614	-4.121	-0.048	4.277	4.121	0.314	0.506	3.93	4.217	0.348	0.641	0.048
Q9Y639	Q9Y639|Q9Y639-5|Q9Y639-4|Q9UFM8|Q9Y639-1|Q9Y639-3|H3BU51	NPTN	Neuroplastin	7	HUMAN	44728.7	12.8	64.09	-3.817	-0.983	-4.339	-4.108	-4.356	0.291	4.108	3.482	-0.303	-0.28	0.382	4.339	3.962	0.303	-0.078	-3.221	0.983	-3.962	-3.482	-3.689	0.408	4.356	3.689	0.078	0.28	3.817	3.221	-0.382	-0.291	-0.408
Q8N386	Q8N386	LRRC25	Leucine-rich repeat-containing protein 25	5	HUMAN	33862.6	15.7	63.96	-2.565	-1.165	-4.194	-2.59	-3.536	-0.193	2.59	2.2	-1.126	-0.724	0.504	4.194	3.326	1.126	0.47	-2.579	1.165	-3.326	-2.2	-2.762	0.468	3.536	2.762	-0.47	0.724	2.565	2.579	-0.504	0.193	-0.468
Q08J23	Q08J23|Q08J23-2|A0A140T9Y7|Q08J23-3	NSUN2	tRNA (cytosine(34)-C(5))-methyltransferase	6	HUMAN	87267.9	7.9	63.72	-3.534	-1.287	-4.46	-4.128	-3.792	0.594	4.128	3.508	-0.27	0.199	0.797	4.46	3.734	0.27	0.467	-2.98	1.287	-3.734	-3.508	-3.309	0.316	3.792	3.309	-0.467	-0.199	3.534	2.98	-0.797	-0.594	-0.316
Q9NYJ8	Q9NYJ8|A0A1B0GV57|Q9NYJ8-2	TAB2	TGF-beta-activated kinase 1 and MAP3K7-binding protein 2	5	HUMAN	77063.4	6.9	63.65	-3.188	-1.263	-4.188	-3.476	-3.629	0.175	3.476	3.129	-0.216	-0.128	0.375	4.188	3.501	0.216	0.001	-2.946	1.263	-3.501	-3.129	-3.264	0.249	3.629	3.264	-0.001	0.128	3.188	2.946	-0.375	-0.175	-0.249
P39748	P39748|P39748-2	FEN1	Flap endonuclease 1	5	HUMAN	42934.5	12.3	63.61	-4.087	-1.473	-5.046	-4.873	-4.201	0.786	4.873	4.624	-0.298	0.578	0.906	5.046	4.844	0.298	0.879	-3.936	1.473	-4.844	-4.624	-3.979	0.094	4.201	3.979	-0.879	-0.578	4.087	3.936	-0.906	-0.786	-0.094
Q13291-4	Q13291-4|Q13291|Q13291-3|Q13291-2|Q96QJ2	SLAMF1	Signaling lymphocytic activation molecule	5	HUMAN	40747.6	13.4	63.56	-3.928	-0.601	-2.803	-2.192	-4.689	-2.062	2.192	1.809	-0.542	-2.252	-1.432	2.803	2.444	0.542	-1.622	-4.022	0.601	-2.444	-1.809	-4.427	0.3	4.689	4.427	1.622	2.252	3.928	4.022	1.432	2.062	-0.3
Q8WWP7	Q8WWP7	GIMAP1	GTPase IMAP family member 1	5	HUMAN	34710.8	14.3	63.55	-4.199	-0.884	-4.607	-4.274	-4.721	-0.089	4.274	4.253	-0.288	-0.439	0.19	4.607	4.477	0.288	-0.113	-4.714	0.884	-4.477	-4.253	-4.76	0.101	4.721	4.76	0.113	0.439	4.199	4.714	-0.19	0.089	-0.101
A0A087WTJ2	A0A087WTJ2|Q96F15-2|Q96F15	GIMAP1-GIMAP5	GIMAP1-GIMAP5 readthrough	5	HUMAN	57849.8	9	56.41	-2.829	-0.353	-3.433	-2.997	-3.34	0.167	2.997	2.644	-0.437	-0.343	0.604	3.433	3.08	0.437	0.094	-2.476	0.353	-3.08	-2.644	-2.987	0.51	3.34	2.987	-0.094	0.343	2.829	2.476	-0.604	-0.167	-0.51
Q9HAV7	Q9HAV7	GRPEL1	GrpE protein homolog 1, mitochondrial	5	HUMAN	24506.9	21.1	63.54	-3.313	-0.582	-4.392	-4.035	-3.599	0.723	4.035	3.362	-0.41	0.365	1.099	4.392	3.685	0.41	0.824	-2.913	0.582	-3.685	-3.362	-2.997	0.274	3.599	2.997	-0.824	-0.365	3.313	2.913	-1.099	-0.723	-0.274
Q9NVK5	Q9NVK5|Q9NVK5-2|Q9NVK5-3	FGFR1OP2	FGFR1 oncogene partner 2	6	HUMAN	29539.9	20.5	63.54	-3.463	-0.628	-4.314	-4.063	-3.711	0.707	4.063	3.525	-0.226	0.348	0.808	4.314	3.8	0.226	0.578	-2.964	0.628	-3.8	-3.525	-3.343	0.27	3.711	3.343	-0.578	-0.348	3.463	2.964	-0.808	-0.707	-0.27
O00429-6	O00429-6|O00429-8|O00429|O00429-2|G8JLD5|O00429-3|O00429-5|O00429-4|O00429-7|B4DDQ3|B4DPZ9|F8VYL3|F8VR28	DNM1L	Dynamin-1-like protein	6	HUMAN	83910.8	6.9	63.44	-2.942	-0.475	-3.91	-3.605	-3.379	0.489	3.605	3.592	-0.402	0.057	0.961	3.91	4.339	0.402	0.714	-3.557	0.475	-4.339	-3.592	-3.625	0.095	3.379	3.625	-0.714	-0.057	2.942	3.557	-0.961	-0.489	-0.095
P01130	H0YMD1|P01130|P01130-5|P01130-4|P01130-6|P01130-3|P01130-2	LDLR	Low-density lipoprotein receptor	5	HUMAN	98968.8	6.2	63.32	-4.753	-0.115	-4.675	-4.514	-4.989	-0.286	4.514	5.07	-0.212	-0.655	-0.062	4.675	5.058	0.212	-0.41	-5.119	0.115	-5.058	-5.07	-5.275	0.323	4.989	5.275	0.41	0.655	4.753	5.119	0.062	0.286	-0.323
Q9UN36	Q9UN36|Q9UN36-3|Q9UN36-2|Q9UN36-4|Q9UN36-6|A0A0A0MS87|G3V578|Q9UN36-5|G3V3P6|G3V237|G3V2Y3|G3V4X3	NDRG2	Protein NDRG2	5	HUMAN	41139.8	14.2	63.26	-4.866	-1.583	-5.757	-5.732	-5.161	0.863	5.732	4.82	-0.268	0.676	1.113	5.757	5.076	0.268	0.876	-3.869	1.583	-5.076	-4.82	-4.034	0.259	5.161	4.034	-0.876	-0.676	4.866	3.869	-1.113	-0.863	-0.259
P19256	P19256|P19256-3|B1AMW1|P19256-2	CD58	Lymphocyte function-associated antigen 3	5	HUMAN	28774.5	11.2	63.23	-4.21	-0.006	-4.059	-3.701	-4.601	-0.661	3.701	4.681	-0.362	-0.857	-0.182	4.059	5.04	0.362	-0.43	-5.386	0.006	-5.04	-4.681	-5.548	0.212	4.601	5.548	0.43	0.857	4.21	5.386	0.182	0.661	-0.212
P62424	P62424|Q5T8U2	RPL7A	60S ribosomal protein L7a	5	HUMAN	30166.2	14.6	63.12	-3.991	-0.869	-5.1	-4.796	-4.395	1.095	4.796	4.028	-0.278	0.459	1.262	5.1	4.301	0.278	0.623	-3.263	0.869	-4.301	-4.028	-3.666	0.541	4.395	3.666	-0.623	-0.459	3.991	3.263	-1.262	-1.095	-0.541
Q14289	Q14289|Q14289-2	PTK2B	Protein-tyrosine kinase 2-beta	5	HUMAN	117185	5	63.04	-4.199	-1.703	-5.127	-4.861	-4.495	0.465	4.861	2.982	-0.272	0.224	0.687	5.127	3.129	0.272	0.431	-2.533	1.703	-3.129	-2.982	-2.807	0.173	4.495	2.807	-0.431	-0.224	4.199	2.533	-0.687	-0.465	-0.173
Q9UBC2-2	Q9UBC2-2|Q9UBC2|M0R165|Q9UBC2-3|Q9UBC2-4|M0R2S2|M0R1V5|M0R330|K7EJR2	EPS15L1	Epidermal growth factor receptor substrate 15-like 1	5	HUMAN	99718.3	6.7	62.77	-5.019	-1.625	-5.002	-4.816	-4.971	0	4.816	3.172	-0.078	-0.102	0.051	5.002	3.268	0.078	0.011	-3.074	1.625	-3.268	-3.172	-3.285	0.054	4.971	3.285	-0.011	0.102	5.019	3.074	-0.051	0	-0.054
Q9H910-3	Q9H910-3|Q9H910|A6NGP5|Q9H910-2	JPT2	Jupiter microtubule associated homolog 2	4	HUMAN	23082.3	24.7	62.76	-3.278	-1.143	-3.859	-3.641	-3.709	0.304	3.641	2.183	-0.037	-0.059	0.341	3.859	2.223	0.037	0.12	-1.837	1.143	-2.223	-2.183	-2.249	0.35	3.709	2.249	-0.12	0.059	3.278	1.837	-0.341	-0.304	-0.35
P37198	P37198|M0QXN5	NUP62	Nuclear pore glycoprotein p62	4	HUMAN	53425.1	9.5	62.71	-4.185	-1.153	-5.278	-4.495	-4.188	0.754	4.495	4.36	-0.318	0.73	1.072	5.278	5.142	0.318	1.047	-4.05	1.153	-5.142	-4.36	-4.053	0.024	4.188	4.053	-1.047	-0.73	4.185	4.05	-1.072	-0.754	-0.024
O60488	O60488|O60488-2	ACSL4	Long-chain-fatty-acid--CoA ligase 4	5	HUMAN	80270.7	8.8	62.68	-2.753	-0.342	-3.612	-3.393	-3.368	0.482	3.393	2.67	-0.145	0.074	0.657	3.612	3.214	0.145	0.133	-2.475	0.342	-3.214	-2.67	-2.723	0.554	3.368	2.723	-0.133	-0.074	2.753	2.475	-0.657	-0.482	-0.554
O95573	O95573	ACSL3	Long-chain-fatty-acid--CoA ligase 3	4	HUMAN	81388.6	5.5	50.16	-3.513	-0.996	-4.597	-4.424	-3.902	0.993	4.424	3.638	-0.084	0.389	0.965	4.597	3.811	0.084	0.575	-2.726	0.996	-3.811	-3.638	-3.115	0.388	3.902	3.115	-0.575	-0.389	3.513	2.726	-0.965	-0.993	-0.388
O43143	O43143	DH5	Pre-mRNA-splicing factor ATP-dependent RNA helicase DH5	6	HUMAN	91730	7.4	62.63	-4.236	-1.005	-5.109	-4.749	-4.794	0.542	4.749	2.422	-0.243	0.129	0.769	5.109	2.573	0.243	0.335	-1.788	1.005	-2.573	-2.422	-2.249	0.318	4.794	2.249	-0.335	-0.129	4.236	1.788	-0.769	-0.542	-0.318
P23919	P23919|P23919-2|G5E9E9	DTYMK	Thymidylate kinase	5	HUMAN	23990.1	22.1	62.58	-3.035	-1.234	-4.074	-3.615	-3.482	0.599	3.615	2.426	-0.456	0.133	0.954	4.074	2.894	0.456	0.592	-1.752	1.234	-2.894	-2.426	-2.277	0.49	3.482	2.277	-0.592	-0.133	3.035	1.752	-0.954	-0.599	-0.49
Q9Y5J7	Q9Y5J7|G3V502|A0A1W2PQS5|A0A1W2PRH9	TIMM9	Mitochondrial import inner membrane translocase subunit Tim9	5	HUMAN	10605.9	55	62.47	-5.004	-1.402	-5.918	-5.714	-5.324	0.672	5.714	4.466	-0.21	0.437	0.84	5.918	4.731	0.21	0.659	-3.798	1.402	-4.731	-4.466	-4.027	0.151	5.324	4.027	-0.659	-0.437	5.004	3.798	-0.84	-0.672	-0.151
O94979-8	D6REX3|O94979-8|O94979|O94979-2|O94979-9|O94979-4|O94979-10|O94979-3|O94979-6|O94979-7|H7BXG7	SEC31A	Protein transport protein Sec31A	5	HUMAN	135467	3	62.44	-4.798	-1.344	-5.476	-5.122	-4.948	0.446	5.122	3.854	-0.187	0.319	0.694	5.476	4.042	0.187	0.613	-3.408	1.344	-4.042	-3.854	-3.536	0.25	4.948	3.536	-0.613	-0.319	4.798	3.408	-0.694	-0.446	-0.25
P02794	P02794|E9PRK8|G3V192|G3V1D1|O46414|E9PK45|E9PKM5|E9PQR3	FTH1	Ferritin heavy chain	5	HUMAN	21396.4	27.3	62.43	-5.305	-1.825	-6.046	-5.676	-5.546	0.176	5.676	3.821	-0.443	0.15	0.623	6.046	4.117	0.443	0.572	-3.145	1.825	-4.117	-3.821	-3.545	0.081	5.546	3.545	-0.572	-0.15	5.305	3.145	-0.623	-0.176	-0.081
Q9UIB8	Q9UIB8|Q9UIB8-2|Q9UIB8-3|Q9UIB8-4|Q9UIB8-5|Q9UIB8-6|Q9UIB8-7	CD84	SLAM family member 5	4	HUMAN	39123.7	13	62.39	-4.099	-0.716	-3.702	-3.478	-4.386	-0.621	3.478	5.166	-0.225	-0.735	-0.291	3.702	5.334	0.225	-0.337	-5.969	0.716	-5.334	-5.166	-6.087	0.137	4.386	6.087	0.337	0.735	4.099	5.969	0.291	0.621	-0.137
Q9UJZ1	Q9UJZ1|A0A087WYB4|Q9UJZ1-2|F2Z2I8	STOML2	Stomatin-like protein 2, mitochondrial	4	HUMAN	38647.5	16.8	62.29	-4.23	-1.139	-5.364	-5.302	-4.6	1.078	5.302	4.254	-0.153	0.708	1.316	5.364	4.542	0.153	0.867	-3.231	1.139	-4.542	-4.254	-3.523	0.347	4.6	3.523	-0.867	-0.708	4.23	3.231	-1.316	-1.078	-0.347
Q68EM7	Q68EM7|Q68EM7-5|Q68EM7-6|Q68EM7-2|Q68EM7-4|I3L1S9|I3L4P0|Q17R89|Q17R89-3|E7ERK8|Q17R89-2|F5H6L3|J3KRS3	ARHGAP17	Rho GTPase-activating protein 17	5	HUMAN	95834.3	5.2	62.2	-3.715	-1.394	-5.312	-4.851	-3.81	0.798	4.851	3.447	-0.309	0.398	1.133	5.312	4.114	0.309	0.707	-2.52	1.394	-4.114	-3.447	-2.593	0.312	3.81	2.593	-0.707	-0.398	3.715	2.52	-1.133	-0.798	-0.312
O94903	O94903	PLPBP	Pyridoxal phosphate homeostasis protein	5	HUMAN	30628.6	17.4	62.08	-3.594	-0.518	-4.498	-4.159	-3.967	0.565	4.159	3.731	-0.345	0.462	0.899	4.498	3.857	0.345	0.812	-3.054	0.518	-3.857	-3.731	-3.028	0.05	3.967	3.028	-0.812	-0.462	3.594	3.054	-0.899	-0.565	-0.05
Q5SW79	Q5SW79|Q5SW79-3|Q5SW79-2	CEP170	Centrosomal protein of 170 kDa	8	HUMAN	175689	5.1	62.05	-3.581	-1.367	-4.033	-3.662	-3.987	0.315	3.662	2.877	-0.139	-0.106	0.598	4.033	3.364	0.139	0.001	-2.589	1.367	-3.364	-2.877	-2.754	0.315	3.987	2.754	-0.001	0.106	3.581	2.589	-0.598	-0.315	-0.315
P54709	P54709|P54709-2|C9J6S2	ATP1B3	Sodium/potassium-transporting ATPase subunit beta-3	5	HUMAN	31854.3	18.6	62.04	-4.868	-1.329	-5.439	-4.883	-5.236	-0.03	4.883	4.187	-0.37	-0.399	0.265	5.439	4.527	0.37	0.058	-4.143	1.329	-4.527	-4.187	-4.442	0.188	5.236	4.442	-0.058	0.399	4.868	4.143	-0.265	0.03	-0.188
Q5TEJ8	Q5TEJ8|Q5TEJ8-5|Q5TEJ8-3|Q5TEJ8-6|Q5TEJ8-2|Q5TEJ8-4	THEMIS2	Protein THEMIS2	5	HUMAN	72846.1	8.7	61.89	-2.633	-1.204	-3.454	-2.928	-3.49	0.456	2.928	2.319	-0.542	-0.43	0.878	3.454	2.863	0.542	0.073	-2.021	1.204	-2.863	-2.319	-2.662	0.768	3.49	2.662	-0.073	0.43	2.633	2.021	-0.878	-0.456	-0.768
P55212	P55212|D6RBM3	CASP6	Caspase-6	5	HUMAN	33879.9	13.3	61.83	-3.531	-0.597	-4.431	-4.474	-4.08	0.979	4.474	3.634	-0.138	0.476	1.253	4.431	3.71	0.138	0.759	-2.997	0.597	-3.71	-3.634	-3.705	0.423	4.08	3.705	-0.759	-0.476	3.531	2.997	-1.253	-0.979	-0.423
O75477	O75477	ERLIN1	Erlin-1	6	HUMAN	39096.3	15.8	61.75	-3.544	-0.809	-4.702	-4.495	-3.82	1.021	4.495	3.519	-0.216	0.55	1.136	4.702	3.718	0.216	0.766	-3.037	0.809	-3.718	-3.519	-3.477	0.346	3.82	3.477	-0.766	-0.55	3.544	3.037	-1.136	-1.021	-0.346
O94905	O94905	ERLIN2	Erlin-2	5	HUMAN	38067.1	14.7	58.71	-3.492	0.269	-4.542	-4.326	-3.776	0.845	4.326	5.706	-0.221	0.64	1.066	4.542	5.894	0.221	0.828	-4.779	-0.269	-5.894	-5.706	-5.066	0.288	3.776	5.066	-0.828	-0.64	3.492	4.779	-1.066	-0.845	-0.288
O43823	O43823	AKAP8	A-kinase anchor protein 8	5	HUMAN	76677.5	6.9	61.74	-5.167	-1.712	-5.566	-5.235	-5.17	0.009	5.235	4.221	-0.278	-0.062	0.347	5.566	4.467	0.278	0.205	-4.209	1.712	-4.467	-4.221	-4.345	0.065	5.17	4.345	-0.205	0.062	5.167	4.209	-0.347	-0.009	-0.065
Q9H3G5	Q9H3G5	CPVL	Probable serine carboxypeptidase CPVL	6	HUMAN	54448	11.1	61.73	-2.663	-0.976	-3.145	-3.291	-3.141	0.327	3.291	2.17	-0.232	-0.026	0.505	3.145	2.403	0.232	0.026	-2.155	0.976	-2.403	-2.17	-2.63	0.412	3.141	2.63	-0.026	0.026	2.663	2.155	-0.505	-0.327	-0.412
Q96L92	Q96L92|Q96L92-3|H7C603	SNX27	Sorting nexin-27	5	HUMAN	61891.7	12.5	61.68	-3.394	-1.276	-4.592	-4.074	-3.93	0.743	4.074	4.394	-0.18	0.618	0.86	4.592	4.731	0.18	0.823	-3.691	1.276	-4.731	-4.394	-3.774	0.083	3.93	3.774	-0.823	-0.618	3.394	3.691	-0.86	-0.743	-0.083
P41162	P41162	ETV3	ETS translocation variant 3	5	HUMAN	57285.5	8.5	61.63	-4.647	-0.927	-4.861	-4.681	-5.096	0.315	4.681	3.946	-0.141	-0.122	0.511	4.861	4.398	0.141	-0.011	-3.716	0.927	-4.398	-3.946	-4.692	0.492	5.096	4.692	0.011	0.122	4.647	3.716	-0.511	-0.315	-0.492
Q7LBR1	Q7LBR1	CHMP1B	Charged multivesicular body protein 1b	5	HUMAN	22166.1	19	61.59	-4.101	-0.855	-5.135	-4.62	-4.369	0.514	4.62	3.591	-0.515	0.391	1.034	5.135	4.066	0.515	0.994	-2.886	0.855	-4.066	-3.591	-3.27	0.268	4.369	3.27	-0.994	-0.391	4.101	2.886	-1.034	-0.514	-0.268
P35611-3	P35611-3|P35611|E7ENY0|P35611-6|E7EV99|P35611-2|P35611-4	ADD1	Alpha-adducin	6	HUMAN	84872.1	7.1	61.09	-4.072	-0.934	-4.756	-4.723	-4.343	0.733	4.723	3.5	-0.081	0.384	0.773	4.756	3.562	0.081	0.505	-2.694	0.934	-3.562	-3.5	-3.232	0.268	4.343	3.232	-0.505	-0.384	4.072	2.694	-0.773	-0.733	-0.268
O43447	O43447|O43447-2	PPIH	Peptidyl-prolyl cis-trans isomerase H	6	HUMAN	19493.1	27.1	61.07	-3.207	-1.077	-6.049	-5.098	-5.139	1.15	5.098	3.675	-0.722	0.206	1.806	6.049	4.137	0.722	0.852	-2.535	1.077	-4.137	-3.675	-3.451	1.02	5.139	3.451	-0.852	-0.206	3.207	2.535	-1.806	-1.15	-1.02
Q5T749	Q5T749	KPRP	Keratinocyte proline-rich protein	6	HUMAN	67215.6	8.2	61.03	-2.314	-1.101	-1.297	-1.6	-1.592	-0.683	1.6	0.539	0.16	-0.094	-0.859	1.297	0.454	-0.16	-0.353	-1.248	1.101	-0.454	-0.539	-0.743	-0.621	1.592	0.743	0.353	0.094	2.314	1.248	0.859	0.683	0.621
P18621-3	P18621-3|P18621|J3QLC8|A0A0A0MRF8|P18621-2	RPL17	60S ribosomal protein L17	6	HUMAN	26714.6	24.1	60.99	-3.064	-0.691	-4.182	-4.021	-3.444	0.885	4.021	3.595	-0.262	0.381	0.928	4.182	4.398	0.262	0.59	-2.468	0.691	-4.398	-3.595	-3.474	0.322	3.444	3.474	-0.59	-0.381	3.064	2.468	-0.928	-0.885	-0.322
[truncated: 1,316 more rows]

## Sheet: Tab 2
UniProtID	GeneSymbol	ProteinName
A0A087X1C5	CYP2D7	Putative cytochrome P450 2D7 (EC 1.14.14.1)
A0A096LP55	UQCRHL	Cytochrome b-c1 complex subunit 6-like, mitochondrial
[truncated: 6,712 more rows]

## Sheet: Tab 3
UniProtID	AccessionNumbers	GeneSymbol	ProteinName	NumPepsUnique	Species	ProteinMW	PercentCoverage	ScoreUnique	TMT_130:127, nostim1:nostimctrl	TMT_129:127, nostim2:nostimctrl	TMT_131:128, stim1:stimctrl	TMT_126:128, stim2:stimctrl
[truncated: 1,465 more rows]

[truncated: 2 more sheets: Tab 4, Table Legends]
